# Supplementary material for: Strain‐Release‐Driven Friedel–Crafts Spirocyclization of Azabicyclo[1.1.0]butanes
Source: Angew Chem Int Ed Engl. 2021 Dec 3;61(3):e202114235. doi: 10.1002/anie.202114235 (PMC9299780; doi:10.1002/anie.202114235)
Supplement: Supplementary file 1 — Supporting Information [file ANIE-61-0-s001.zip]

Archive with 2 entries (2 files):
- 4r.cif
- 8m.cif
