# Supplementary material for: Strain‐Release‐Driven Friedel–Crafts Spirocyclization of Azabicyclo[1.1.0]butanes
Source: Angew Chem Int Ed Engl. 2021 Dec 3;61(3):e202114235. doi: 10.1002/anie.202114235 (PMC9299780; doi:10.1002/anie.202114235)
Supplement: Supplementary file 1 — Supporting Information [file ANIE-61-0-s001.zip › 4r.cif]

data_jt491_1_c_a
_audit_creation_date               2021-09-10
_audit_creation_method
;
Olex2 1.2
(compiled 2018.05.29 svn.r3508 for OlexSys, GUI svn.r5506)
;
_shelx_SHELXL_version_number       '2017/1'
_audit_contact_author_address      ?
_audit_contact_author_email        ?
_audit_contact_author_name         ''
_audit_contact_author_phone        ?
_publ_contact_author_id_orcid      ?
_publ_section_references
;
Dolomanov, O.V., Bourhis, L.J., Gildea, R.J, Howard, J.A.K. & Puschmann, H.
 (2009), J. Appl. Cryst. 42, 339-341.

Sheldrick, G.M. (2015). Acta Cryst. A71, 3-8.

Sheldrick, G.M. (2015). Acta Cryst. C71, 3-8.
;
_chemical_name_common              ?
_chemical_name_systematic          ?
_chemical_formula_moiety           'C31 H35 N O3 S'
_chemical_formula_sum              'C31 H35 N O3 S'
_chemical_formula_weight           501.66
_chemical_absolute_configuration   unk
_chemical_melting_point            ?
loop_
  _atom_type_symbol
  _atom_type_description
  _atom_type_scat_dispersion_real
  _atom_type_scat_dispersion_imag
  _atom_type_scat_source
 'C' 'C' 0.0033 0.0016 'International Tables Vol C Tables 4.2.6.8 and 6.1.1.4'
 'H' 'H' 0.0000 0.0000 'International Tables Vol C Tables 4.2.6.8 and 6.1.1.4'
 'N' 'N' 0.0061 0.0033 'International Tables Vol C Tables 4.2.6.8 and 6.1.1.4'
 'O' 'O' 0.0106 0.0060 'International Tables Vol C Tables 4.2.6.8 and 6.1.1.4'
 'S' 'S' 0.1246 0.1234 'International Tables Vol C Tables 4.2.6.8 and 6.1.1.4'

_shelx_space_group_comment
;
The symmetry employed for this shelxl refinement is uniquely defined
by the following loop, which should always be used as a source of
symmetry information in preference to the above space-group names.
They are only intended as comments.
;
_space_group_crystal_system        'orthorhombic'
_space_group_IT_number             29
_space_group_name_H-M_alt          'P c a 21'
_space_group_name_Hall             'P 2c -2ac'
loop_
  _space_group_symop_operation_xyz
 'x, y, z'
 '-x, -y, z+1/2'
 'x+1/2, -y, z'
 '-x+1/2, y, z+1/2'

_cell_length_a                     18.1702(9)
_cell_length_b                     10.7306(5)
_cell_length_c                     13.1412(7)
_cell_angle_alpha                  90
_cell_angle_beta                   90
_cell_angle_gamma                  90
_cell_volume                       2562.2(2)
_cell_formula_units_Z              4
_cell_measurement_reflns_used      8889
_cell_measurement_temperature      100
_cell_measurement_theta_max        26.08
_cell_measurement_theta_min        2.24
_shelx_estimated_absorpt_T_max     ?
_shelx_estimated_absorpt_T_min     ?
_exptl_absorpt_coefficient_mu      0.160
_exptl_absorpt_correction_T_max    0.7455
_exptl_absorpt_correction_T_min    0.5308
_exptl_absorpt_correction_type     multi-scan
_exptl_absorpt_process_details    
 'SADABS-2016/2 (Bruker,2016/2) was used for absorption correction. wR2(int) was 0.1806 before and 0.0557 after correction. The Ratio of minimum to maximum transmission is 0.7120. The \l/2 correction factor is Not present.'
_exptl_absorpt_special_details     ?
_exptl_crystal_colour              'clear colourless'
_exptl_crystal_colour_lustre       clear
_exptl_crystal_colour_modifier     .
_exptl_crystal_colour_primary      colourless
_exptl_crystal_density_diffrn      1.300
_exptl_crystal_density_meas        ?
_exptl_crystal_density_method      ?
_exptl_crystal_description         plate
_exptl_crystal_F_000               1072
_exptl_crystal_recrystallization_method  'EtOAc/hexane solvent system'
_exptl_crystal_size_max            0.341
_exptl_crystal_size_mid            0.16
_exptl_crystal_size_min            0.08
_exptl_transmission_factor_max     ?
_exptl_transmission_factor_min     ?
_diffrn_reflns_av_R_equivalents    0.0716
_diffrn_reflns_av_unetI/netI       0.0639
_diffrn_reflns_Laue_measured_fraction_full  0.998
_diffrn_reflns_Laue_measured_fraction_max  0.998
_diffrn_reflns_limit_h_max         17
_diffrn_reflns_limit_h_min         -21
_diffrn_reflns_limit_k_max         11
_diffrn_reflns_limit_k_min         -12
_diffrn_reflns_limit_l_max         15
_diffrn_reflns_limit_l_min         -15
_diffrn_reflns_number              26397
_diffrn_reflns_point_group_measured_fraction_full  0.992
_diffrn_reflns_point_group_measured_fraction_max  0.992
_diffrn_reflns_theta_full          25.242
_diffrn_reflns_theta_max           25.346
_diffrn_reflns_theta_min           2.204
_diffrn_ambient_temperature        100.0
_diffrn_detector                   'Bruker PHOTON III C7'
_diffrn_detector_area_resol_mean   ?
_diffrn_detector_type              CPAD
_diffrn_measured_fraction_theta_full  0.998
_diffrn_measured_fraction_theta_max  0.998
_diffrn_measurement_device         'Bruker D8 Venture dual source kappa CPAD'
_diffrn_measurement_device_type    'Bruker D8 Venture dual source kappa CPAD'
_diffrn_measurement_method         '\f and \w-scan'
_diffrn_radiation_monochromator    'focusing mirrors'
_diffrn_radiation_probe            X-ray
_diffrn_radiation_type             MoK\a
_diffrn_radiation_wavelength       0.71073
_diffrn_source                     'microfocus sealed X-ray tube'
_diffrn_source_type                'Incoatec I\uS microsource'
_diffrn_special_details            ?
_diffrn_standards_number           0
_reflns_Friedel_coverage           0.896
_reflns_Friedel_fraction_full      0.986
_reflns_Friedel_fraction_max       0.985
_reflns_number_gt                  3848
_reflns_number_total               4652
_reflns_special_details
;
 Reflections were merged by SHELXL according to the crystal
 class for the calculation of statistics and refinement.
 
 _reflns_Friedel_fraction is defined as the number of unique
 Friedel pairs measured divided by the number that would be
 possible theoretically, ignoring centric projections and
 systematic absences.
;
_reflns_threshold_expression       'I > 2\s(I)'
_computing_cell_refinement         'SAINT v8.39.0 (Bruker, 2018)'
_computing_data_collection         'Bruker SC-XRD Suite'
_computing_data_reduction          'SAINT v8.39.0 (Bruker, 2018)'
_computing_molecular_graphics      'Olex2 (Dolomanov et al., 2009)'
_computing_publication_material    'Olex2 (Dolomanov et al., 2009)'
_computing_structure_refinement    'ShelXL (Sheldrick, 2015)'
_computing_structure_solution      'ShelXT (Sheldrick, 2015)'
_refine_diff_density_max           0.210
_refine_diff_density_min           -0.317
_refine_diff_density_rms           0.046
_refine_ls_abs_structure_details
;
 Flack x determined using 1363 quotients [(I+)-(I-)]/[(I+)+(I-)]
 (Parsons, Flack and Wagner, Acta Cryst. B69 (2013) 249-259).
;
_refine_ls_abs_structure_Flack     0.03(3)
_refine_ls_extinction_coef         .
_refine_ls_extinction_method       none
_refine_ls_goodness_of_fit_ref     1.058
_refine_ls_hydrogen_treatment      constr
_refine_ls_matrix_type             full
_refine_ls_number_parameters       326
_refine_ls_number_reflns           4652
_refine_ls_number_restraints       1
_refine_ls_R_factor_all            0.0633
_refine_ls_R_factor_gt             0.0395
_refine_ls_restrained_S_all        1.057
_refine_ls_shift/su_max            0.000
_refine_ls_shift/su_mean           0.000
_refine_ls_structure_factor_coef   Fsqd
_refine_ls_weighting_details      
 'w=1/[\s^2^(Fo^2^)+(0.0462P)^2^] where P=(Fo^2^+2Fc^2^)/3'
_refine_ls_weighting_scheme        calc
_refine_ls_wR_factor_gt            0.0770
_refine_ls_wR_factor_ref           0.0859
_refine_special_details            ?
_olex2_refinement_description
;
1. Fixed Uiso
 At 1.2 times of:
  All C(H) groups, All C(H,H) groups
 At 1.5 times of:
  All C(H,H,H) groups
2.a Ternary CH refined with riding coordinates:
 C10(H10)
2.b Secondary CH2 refined with riding coordinates:
 C8(H8A,H8B), C11(H11A,H11B), C12(H12A,H12B), C13(H13A,H13B), C14(H14A,H14B),
 C15(H15A,H15B), C16(H16A,H16B), C17(H17A,H17B), C18(H18A,H18B)
2.c Aromatic/amide H refined with riding coordinates:
 C3(H3), C4(H4), C5(H5), C6(H6), C20(H20), C21(H21), C22(H22), C23(H23),
 C24(H24), C26(H26), C27(H27), C29(H29), C30(H30)
2.d Idealised Me refined as rotating group:
 C31(H31A,H31B,H31C)
;
_atom_sites_solution_hydrogens     geom
_atom_sites_solution_primary       dual
_atom_sites_solution_secondary     ?
loop_
  _atom_site_label
  _atom_site_type_symbol
  _atom_site_fract_x
  _atom_site_fract_y
  _atom_site_fract_z
  _atom_site_U_iso_or_equiv
  _atom_site_adp_type
  _atom_site_occupancy
  _atom_site_site_symmetry_order
  _atom_site_calc_flag
  _atom_site_refinement_flags_posn
  _atom_site_refinement_flags_adp
  _atom_site_refinement_flags_occupancy
  _atom_site_disorder_assembly
  _atom_site_disorder_group
 C1 C 0.62994(14) 0.4665(3) 0.5677(3) 0.0152(7) Uani 1 1 d . . . . .
 C2 C 0.67883(15) 0.3634(3) 0.6094(3) 0.0169(7) Uani 1 1 d . . . . .
 C3 C 0.67102(15) 0.2421(3) 0.5724(3) 0.0204(8) Uani 1 1 d . . . . .
 H3 H 0.632967 0.224179 0.524979 0.024 Uiso 1 1 calc R . . . .
 C4 C 0.71763(16) 0.1475(3) 0.6034(3) 0.0226(8) Uani 1 1 d . . . . .
 H4 H 0.710997 0.065045 0.578649 0.027 Uiso 1 1 calc R . . . .
 C5 C 0.77403(15) 0.1741(3) 0.6707(3) 0.0240(8) Uani 1 1 d . . . . .
 H5 H 0.807049 0.110149 0.691082 0.029 Uiso 1 1 calc R . . . .
 C6 C 0.78238(16) 0.2928(3) 0.7082(3) 0.0214(8) Uani 1 1 d . . . . .
 H6 H 0.821419 0.310050 0.754185 0.026 Uiso 1 1 calc R . . . .
 C7 C 0.73415(15) 0.3894(3) 0.6797(3) 0.0173(7) Uani 1 1 d . . . . .
 C8 C 0.74190(16) 0.5163(3) 0.7264(3) 0.0175(7) Uani 1 1 d . . . . .
 H8A H 0.794349 0.530639 0.743108 0.021 Uiso 1 1 calc R . . . .
 H8B H 0.713776 0.518400 0.790898 0.021 Uiso 1 1 calc R . . . .
 C9 C 0.71482(15) 0.6232(3) 0.6574(3) 0.0162(7) Uani 1 1 d . . . . .
 C10 C 0.63559(15) 0.5887(3) 0.6270(3) 0.0166(7) Uani 1 1 d . . . . .
 H10 H 0.605105 0.581698 0.690115 0.020 Uiso 1 1 calc R . . . .
 C11 C 0.71366(15) 0.7464(3) 0.7168(3) 0.0193(7) Uani 1 1 d . . . . .
 H11A H 0.688731 0.810649 0.675202 0.023 Uiso 1 1 calc R . . . .
 H11B H 0.684533 0.734792 0.779797 0.023 Uiso 1 1 calc R . . . .
 C12 C 0.79054(15) 0.7932(3) 0.7454(3) 0.0213(8) Uani 1 1 d . . . . .
 H12A H 0.786469 0.874651 0.780309 0.026 Uiso 1 1 calc R . . . .
 H12B H 0.814003 0.733554 0.792818 0.026 Uiso 1 1 calc R . . . .
 C13 C 0.83799(16) 0.8071(3) 0.6506(3) 0.0229(8) Uani 1 1 d . . . . .
 H13A H 0.817225 0.873443 0.606733 0.028 Uiso 1 1 calc R . . . .
 H13B H 0.888275 0.832666 0.670705 0.028 Uiso 1 1 calc R . . . .
 C14 C 0.84197(15) 0.6862(3) 0.5907(3) 0.0214(8) Uani 1 1 d . . . . .
 H14A H 0.868105 0.622615 0.631591 0.026 Uiso 1 1 calc R . . . .
 H14B H 0.870463 0.700114 0.527495 0.026 Uiso 1 1 calc R . . . .
 C15 C 0.76500(14) 0.6377(3) 0.5633(3) 0.0176(7) Uani 1 1 d . . . . .
 H15A H 0.769805 0.555990 0.529017 0.021 Uiso 1 1 calc R . . . .
 H15B H 0.741657 0.696200 0.514773 0.021 Uiso 1 1 calc R . . . .
 C16 C 0.63729(14) 0.4799(3) 0.4495(3) 0.0153(7) Uani 1 1 d . . . . .
 H16A H 0.637704 0.567345 0.425473 0.018 Uiso 1 1 calc R . . . .
 H16B H 0.678898 0.432339 0.420149 0.018 Uiso 1 1 calc R . . . .
 C17 C 0.54864(15) 0.4262(3) 0.5489(3) 0.0173(7) Uani 1 1 d . . . . .
 H17A H 0.535523 0.345544 0.580615 0.021 Uiso 1 1 calc R . . . .
 H17B H 0.512108 0.491330 0.566213 0.021 Uiso 1 1 calc R . . . .
 C18 C 0.55154(15) 0.7659(3) 0.6062(3) 0.0204(8) Uani 1 1 d . . . . .
 H18A H 0.566466 0.789596 0.676059 0.025 Uiso 1 1 calc R . . . .
 H18B H 0.502745 0.725109 0.609618 0.025 Uiso 1 1 calc R . . . .
 C19 C 0.54785(15) 0.8793(3) 0.5396(3) 0.0188(8) Uani 1 1 d . . . . .
 C20 C 0.49223(16) 0.9676(3) 0.5541(3) 0.0258(9) Uani 1 1 d . . . . .
 H20 H 0.457872 0.956691 0.607860 0.031 Uiso 1 1 calc R . . . .
 C21 C 0.48651(16) 1.0705(3) 0.4913(3) 0.0263(9) Uani 1 1 d . . . . .
 H21 H 0.448711 1.129958 0.502882 0.032 Uiso 1 1 calc R . . . .
 C22 C 0.53527(17) 1.0875(3) 0.4120(3) 0.0259(9) Uani 1 1 d . . . . .
 H22 H 0.530538 1.156925 0.367659 0.031 Uiso 1 1 calc R . . . .
 C23 C 0.59122(17) 1.0015(3) 0.3982(3) 0.0259(8) Uani 1 1 d . . . . .
 H23 H 0.625734 1.013037 0.344699 0.031 Uiso 1 1 calc R . . . .
 C24 C 0.59741(15) 0.8991(3) 0.4612(3) 0.0231(8) Uani 1 1 d . . . . .
 H24 H 0.636292 0.841384 0.450623 0.028 Uiso 1 1 calc R . . . .
 C25 C 0.46301(14) 0.5890(3) 0.3623(3) 0.0172(7) Uani 1 1 d . . . . .
 C26 C 0.40264(15) 0.5988(3) 0.4261(3) 0.0227(8) Uani 1 1 d . . . . .
 H26 H 0.387946 0.529959 0.466730 0.027 Uiso 1 1 calc R . . . .
 C27 C 0.36364(16) 0.7104(3) 0.4304(3) 0.0253(8) Uani 1 1 d . . . . .
 H27 H 0.322606 0.717590 0.474804 0.030 Uiso 1 1 calc R . . . .
 C28 C 0.38403(16) 0.8115(3) 0.3703(3) 0.0253(9) Uani 1 1 d . . . . .
 C29 C 0.44500(17) 0.8000(3) 0.3085(3) 0.0259(8) Uani 1 1 d . . . . .
 H29 H 0.459757 0.868960 0.268007 0.031 Uiso 1 1 calc R . . . .
 C30 C 0.48546(16) 0.6900(3) 0.3037(3) 0.0209(8) Uani 1 1 d . . . . .
 H30 H 0.527613 0.684053 0.261203 0.025 Uiso 1 1 calc R . . . .
 C31 C 0.33910(18) 0.9298(3) 0.3730(3) 0.0343(11) Uani 1 1 d . . . . .
 H31A H 0.287595 0.910478 0.357518 0.051 Uiso 1 1 calc GR . . . .
 H31B H 0.358194 0.988547 0.322339 0.051 Uiso 1 1 calc GR . . . .
 H31C H 0.342349 0.967283 0.440867 0.051 Uiso 1 1 calc GR . . . .
 N1 N 0.56509(12) 0.4174(2) 0.4381(2) 0.0158(6) Uani 1 1 d . . . . .
 O1 O 0.60443(10) 0.68311(18) 0.56286(18) 0.0187(5) Uani 1 1 d . . . . .
 O2 O 0.54909(11) 0.44716(19) 0.25568(19) 0.0212(6) Uani 1 1 d . . . . .
 O3 O 0.44996(10) 0.35173(19) 0.36063(19) 0.0213(5) Uani 1 1 d . . . . .
 S1 S 0.50660(3) 0.44319(7) 0.34781(7) 0.0164(2) Uani 1 1 d . . . . .

loop_
  _atom_site_aniso_label
  _atom_site_aniso_U_11
  _atom_site_aniso_U_22
  _atom_site_aniso_U_33
  _atom_site_aniso_U_23
  _atom_site_aniso_U_13
  _atom_site_aniso_U_12
 C1 0.0136(13) 0.0190(17) 0.0131(18) 0.0007(15) -0.0007(13) -0.0011(12)
 C2 0.0158(14) 0.0193(18) 0.0156(18) 0.0038(15) 0.0017(13) -0.0015(12)
 C3 0.0200(15) 0.0205(19) 0.021(2) 0.0008(16) -0.0024(14) -0.0027(13)
 C4 0.0270(16) 0.0170(18) 0.024(2) -0.0004(16) 0.0005(15) -0.0005(13)
 C5 0.0265(17) 0.018(2) 0.028(2) 0.0054(17) -0.0034(16) 0.0033(13)
 C6 0.0218(15) 0.026(2) 0.017(2) 0.0040(17) -0.0037(13) -0.0010(13)
 C7 0.0158(14) 0.0202(18) 0.0159(19) 0.0038(15) 0.0010(13) -0.0019(12)
 C8 0.0167(14) 0.0190(17) 0.017(2) -0.0004(15) -0.0021(13) -0.0018(13)
 C9 0.0163(14) 0.0155(17) 0.017(2) -0.0004(15) -0.0013(13) -0.0006(12)
 C10 0.0175(14) 0.0164(18) 0.016(2) 0.0016(15) -0.0008(13) -0.0006(12)
 C11 0.0216(14) 0.0186(19) 0.018(2) -0.0024(16) 0.0008(13) -0.0004(13)
 C12 0.0259(16) 0.0163(18) 0.022(2) -0.0047(16) -0.0033(14) -0.0014(13)
 C13 0.0191(14) 0.0209(19) 0.029(2) -0.0020(17) -0.0004(14) -0.0036(13)
 C14 0.0185(15) 0.0222(19) 0.023(2) -0.0009(16) 0.0026(14) -0.0025(13)
 C15 0.0166(14) 0.0181(17) 0.0180(19) 0.0009(16) 0.0005(13) -0.0003(12)
 C16 0.0144(13) 0.0167(17) 0.0149(19) 0.0005(15) 0.0004(13) 0.0002(12)
 C17 0.0156(14) 0.0217(19) 0.0145(19) -0.0001(15) -0.0006(12) -0.0023(12)
 C18 0.0175(14) 0.0216(19) 0.022(2) -0.0038(16) 0.0027(13) 0.0049(12)
 C19 0.0185(15) 0.0151(18) 0.023(2) -0.0047(16) -0.0039(13) -0.0002(12)
 C20 0.0211(15) 0.026(2) 0.031(2) -0.0055(18) 0.0042(15) 0.0029(13)
 C21 0.0231(16) 0.017(2) 0.039(3) -0.0037(18) -0.0014(16) 0.0070(13)
 C22 0.0291(16) 0.0156(19) 0.033(2) 0.0003(17) -0.0042(16) 0.0018(13)
 C23 0.0303(16) 0.0210(19) 0.026(2) 0.0021(18) 0.0060(15) 0.0027(14)
 C24 0.0225(15) 0.0173(18) 0.029(2) -0.0023(17) 0.0036(15) 0.0042(13)
 C25 0.0173(13) 0.0191(18) 0.015(2) -0.0016(15) -0.0053(13) 0.0002(12)
 C26 0.0184(15) 0.0222(19) 0.027(2) 0.0030(16) 0.0009(14) -0.0002(13)
 C27 0.0201(15) 0.030(2) 0.026(2) -0.0056(18) -0.0002(14) 0.0057(14)
 C28 0.0256(16) 0.021(2) 0.030(3) -0.0066(18) -0.0098(15) 0.0041(13)
 C29 0.0337(18) 0.0174(18) 0.027(2) 0.0030(17) -0.0086(15) -0.0043(15)
 C30 0.0192(15) 0.0195(19) 0.024(2) -0.0010(16) -0.0032(13) -0.0020(13)
 C31 0.0368(18) 0.022(2) 0.044(3) -0.0072(19) -0.0132(18) 0.0068(15)
 N1 0.0136(12) 0.0192(15) 0.0147(16) -0.0002(12) -0.0004(11) 0.0008(10)
 O1 0.0197(10) 0.0191(12) 0.0173(13) 0.0006(11) 0.0008(10) 0.0071(9)
 O2 0.0218(11) 0.0258(14) 0.0160(14) -0.0016(11) -0.0027(10) 0.0048(9)
 O3 0.0200(10) 0.0178(11) 0.0262(15) -0.0015(11) -0.0066(10) -0.0023(8)
 S1 0.0171(3) 0.0173(4) 0.0150(4) -0.0014(4) -0.0032(4) 0.0014(3)

_geom_special_details
;
 All esds (except the esd in the dihedral angle between two l.s. planes)
 are estimated using the full covariance matrix.  The cell esds are taken
 into account individually in the estimation of esds in distances, angles
 and torsion angles; correlations between esds in cell parameters are only
 used when they are defined by crystal symmetry.  An approximate (isotropic)
 treatment of cell esds is used for estimating esds involving l.s. planes.
;
loop_
  _geom_bond_atom_site_label_1
  _geom_bond_atom_site_label_2
  _geom_bond_distance
  _geom_bond_site_symmetry_2
  _geom_bond_publ_flag
 C1 C2 1.521(4) . ?
 C1 C10 1.529(5) . ?
 C1 C16 1.566(5) . ?
 C1 C17 1.559(4) . ?
 C2 C3 1.397(5) . ?
 C2 C7 1.393(4) . ?
 C3 H3 0.9500 . ?
 C3 C4 1.383(4) . ?
 C4 H4 0.9500 . ?
 C4 C5 1.384(5) . ?
 C5 H5 0.9500 . ?
 C5 C6 1.374(5) . ?
 C6 H6 0.9500 . ?
 C6 C7 1.408(4) . ?
 C7 C8 1.500(5) . ?
 C8 H8A 0.9900 . ?
 C8 H8B 0.9900 . ?
 C8 C9 1.543(5) . ?
 C9 C10 1.539(4) . ?
 C9 C11 1.536(4) . ?
 C9 C15 1.544(5) . ?
 C10 H10 1.0000 . ?
 C10 O1 1.435(4) . ?
 C11 H11A 0.9900 . ?
 C11 H11B 0.9900 . ?
 C11 C12 1.531(4) . ?
 C12 H12A 0.9900 . ?
 C12 H12B 0.9900 . ?
 C12 C13 1.523(5) . ?
 C13 H13A 0.9900 . ?
 C13 H13B 0.9900 . ?
 C13 C14 1.519(5) . ?
 C14 H14A 0.9900 . ?
 C14 H14B 0.9900 . ?
 C14 C15 1.535(4) . ?
 C15 H15A 0.9900 . ?
 C15 H15B 0.9900 . ?
 C16 H16A 0.9900 . ?
 C16 H16B 0.9900 . ?
 C16 N1 1.481(4) . ?
 C17 H17A 0.9900 . ?
 C17 H17B 0.9900 . ?
 C17 N1 1.490(4) . ?
 C18 H18A 0.9900 . ?
 C18 H18B 0.9900 . ?
 C18 C19 1.500(5) . ?
 C18 O1 1.428(3) . ?
 C19 C20 1.398(4) . ?
 C19 C24 1.385(5) . ?
 C20 H20 0.9500 . ?
 C20 C21 1.382(5) . ?
 C21 H21 0.9500 . ?
 C21 C22 1.380(5) . ?
 C22 H22 0.9500 . ?
 C22 C23 1.385(4) . ?
 C23 H23 0.9500 . ?
 C23 C24 1.380(5) . ?
 C24 H24 0.9500 . ?
 C25 C26 1.385(4) . ?
 C25 C30 1.391(5) . ?
 C25 S1 1.764(3) . ?
 C26 H26 0.9500 . ?
 C26 C27 1.392(5) . ?
 C27 H27 0.9500 . ?
 C27 C28 1.392(5) . ?
 C28 C29 1.380(5) . ?
 C28 C31 1.510(4) . ?
 C29 H29 0.9500 . ?
 C29 C30 1.392(4) . ?
 C30 H30 0.9500 . ?
 C31 H31A 0.9800 . ?
 C31 H31B 0.9800 . ?
 C31 H31C 0.9800 . ?
 N1 S1 1.616(3) . ?
 O2 S1 1.437(2) . ?
 O3 S1 1.432(2) . ?

loop_
  _geom_angle_atom_site_label_1
  _geom_angle_atom_site_label_2
  _geom_angle_atom_site_label_3
  _geom_angle
  _geom_angle_site_symmetry_1
  _geom_angle_site_symmetry_3
  _geom_angle_publ_flag
 C2 C1 C10 113.6(3) . . ?
 C2 C1 C16 112.0(3) . . ?
 C2 C1 C17 114.2(2) . . ?
 C10 C1 C16 114.9(3) . . ?
 C10 C1 C17 112.4(2) . . ?
 C17 C1 C16 87.1(2) . . ?
 C3 C2 C1 119.5(3) . . ?
 C7 C2 C1 121.0(3) . . ?
 C7 C2 C3 119.4(3) . . ?
 C2 C3 H3 119.4 . . ?
 C4 C3 C2 121.2(3) . . ?
 C4 C3 H3 119.4 . . ?
 C3 C4 H4 120.3 . . ?
 C3 C4 C5 119.4(3) . . ?
 C5 C4 H4 120.3 . . ?
 C4 C5 H5 119.9 . . ?
 C6 C5 C4 120.2(3) . . ?
 C6 C5 H5 119.9 . . ?
 C5 C6 H6 119.4 . . ?
 C5 C6 C7 121.2(3) . . ?
 C7 C6 H6 119.4 . . ?
 C2 C7 C6 118.6(3) . . ?
 C2 C7 C8 121.4(3) . . ?
 C6 C7 C8 120.1(3) . . ?
 C7 C8 H8A 108.8 . . ?
 C7 C8 H8B 108.8 . . ?
 C7 C8 C9 113.9(3) . . ?
 H8A C8 H8B 107.7 . . ?
 C9 C8 H8A 108.8 . . ?
 C9 C8 H8B 108.8 . . ?
 C8 C9 C15 111.0(2) . . ?
 C10 C9 C8 105.8(2) . . ?
 C10 C9 C15 111.7(3) . . ?
 C11 C9 C8 110.2(3) . . ?
 C11 C9 C10 109.0(2) . . ?
 C11 C9 C15 109.2(3) . . ?
 C1 C10 C9 113.7(2) . . ?
 C1 C10 H10 108.8 . . ?
 C9 C10 H10 108.8 . . ?
 O1 C10 C1 106.2(2) . . ?
 O1 C10 C9 110.6(2) . . ?
 O1 C10 H10 108.8 . . ?
 C9 C11 H11A 108.9 . . ?
 C9 C11 H11B 108.9 . . ?
 H11A C11 H11B 107.7 . . ?
 C12 C11 C9 113.2(2) . . ?
 C12 C11 H11A 108.9 . . ?
 C12 C11 H11B 108.9 . . ?
 C11 C12 H12A 109.6 . . ?
 C11 C12 H12B 109.6 . . ?
 H12A C12 H12B 108.1 . . ?
 C13 C12 C11 110.4(3) . . ?
 C13 C12 H12A 109.6 . . ?
 C13 C12 H12B 109.6 . . ?
 C12 C13 H13A 109.3 . . ?
 C12 C13 H13B 109.3 . . ?
 H13A C13 H13B 108.0 . . ?
 C14 C13 C12 111.5(3) . . ?
 C14 C13 H13A 109.3 . . ?
 C14 C13 H13B 109.3 . . ?
 C13 C14 H14A 109.3 . . ?
 C13 C14 H14B 109.3 . . ?
 C13 C14 C15 111.6(2) . . ?
 H14A C14 H14B 108.0 . . ?
 C15 C14 H14A 109.3 . . ?
 C15 C14 H14B 109.3 . . ?
 C9 C15 H15A 109.1 . . ?
 C9 C15 H15B 109.1 . . ?
 C14 C15 C9 112.6(3) . . ?
 C14 C15 H15A 109.1 . . ?
 C14 C15 H15B 109.1 . . ?
 H15A C15 H15B 107.8 . . ?
 C1 C16 H16A 113.8 . . ?
 C1 C16 H16B 113.8 . . ?
 H16A C16 H16B 111.0 . . ?
 N1 C16 C1 89.0(2) . . ?
 N1 C16 H16A 113.8 . . ?
 N1 C16 H16B 113.8 . . ?
 C1 C17 H17A 113.8 . . ?
 C1 C17 H17B 113.8 . . ?
 H17A C17 H17B 111.0 . . ?
 N1 C17 C1 89.0(2) . . ?
 N1 C17 H17A 113.8 . . ?
 N1 C17 H17B 113.8 . . ?
 H18A C18 H18B 108.5 . . ?
 C19 C18 H18A 110.2 . . ?
 C19 C18 H18B 110.2 . . ?
 O1 C18 H18A 110.2 . . ?
 O1 C18 H18B 110.2 . . ?
 O1 C18 C19 107.6(3) . . ?
 C20 C19 C18 120.2(3) . . ?
 C24 C19 C18 122.0(3) . . ?
 C24 C19 C20 117.8(3) . . ?
 C19 C20 H20 119.5 . . ?
 C21 C20 C19 121.0(3) . . ?
 C21 C20 H20 119.5 . . ?
 C20 C21 H21 119.7 . . ?
 C22 C21 C20 120.5(3) . . ?
 C22 C21 H21 119.7 . . ?
 C21 C22 H22 120.6 . . ?
 C21 C22 C23 118.8(3) . . ?
 C23 C22 H22 120.6 . . ?
 C22 C23 H23 119.6 . . ?
 C24 C23 C22 120.8(3) . . ?
 C24 C23 H23 119.6 . . ?
 C19 C24 H24 119.5 . . ?
 C23 C24 C19 121.1(3) . . ?
 C23 C24 H24 119.5 . . ?
 C26 C25 C30 120.5(3) . . ?
 C26 C25 S1 119.3(3) . . ?
 C30 C25 S1 120.0(2) . . ?
 C25 C26 H26 120.2 . . ?
 C25 C26 C27 119.6(3) . . ?
 C27 C26 H26 120.2 . . ?
 C26 C27 H27 119.6 . . ?
 C28 C27 C26 120.8(3) . . ?
 C28 C27 H27 119.6 . . ?
 C27 C28 C31 119.9(3) . . ?
 C29 C28 C27 118.5(3) . . ?
 C29 C28 C31 121.6(3) . . ?
 C28 C29 H29 119.1 . . ?
 C28 C29 C30 121.8(3) . . ?
 C30 C29 H29 119.1 . . ?
 C25 C30 C29 118.7(3) . . ?
 C25 C30 H30 120.6 . . ?
 C29 C30 H30 120.6 . . ?
 C28 C31 H31A 109.5 . . ?
 C28 C31 H31B 109.5 . . ?
 C28 C31 H31C 109.5 . . ?
 H31A C31 H31B 109.5 . . ?
 H31A C31 H31C 109.5 . . ?
 H31B C31 H31C 109.5 . . ?
 C16 N1 C17 92.9(2) . . ?
 C16 N1 S1 125.4(2) . . ?
 C17 N1 S1 125.06(19) . . ?
 C18 O1 C10 118.1(3) . . ?
 N1 S1 C25 111.59(14) . . ?
 O2 S1 C25 107.83(15) . . ?
 O2 S1 N1 105.67(12) . . ?
 O3 S1 C25 105.81(12) . . ?
 O3 S1 N1 105.59(14) . . ?
 O3 S1 O2 120.38(14) . . ?

loop_
  _geom_torsion_atom_site_label_1
  _geom_torsion_atom_site_label_2
  _geom_torsion_atom_site_label_3
  _geom_torsion_atom_site_label_4
  _geom_torsion
  _geom_torsion_site_symmetry_1
  _geom_torsion_site_symmetry_2
  _geom_torsion_site_symmetry_3
  _geom_torsion_site_symmetry_4
  _geom_torsion_publ_flag
 C1 C2 C3 C4 175.6(3) . . . . ?
 C1 C2 C7 C6 -173.8(3) . . . . ?
 C1 C2 C7 C8 7.4(5) . . . . ?
 C1 C10 O1 C18 131.4(3) . . . . ?
 C1 C16 N1 C17 11.0(2) . . . . ?
 C1 C16 N1 S1 148.8(2) . . . . ?
 C1 C17 N1 C16 -11.0(2) . . . . ?
 C1 C17 N1 S1 -149.1(2) . . . . ?
 C2 C1 C10 C9 41.8(4) . . . . ?
 C2 C1 C10 O1 163.6(2) . . . . ?
 C2 C1 C16 N1 104.4(2) . . . . ?
 C2 C1 C17 N1 -102.4(3) . . . . ?
 C2 C3 C4 C5 -1.4(5) . . . . ?
 C2 C7 C8 C9 -29.2(4) . . . . ?
 C3 C2 C7 C6 2.4(5) . . . . ?
 C3 C2 C7 C8 -176.3(3) . . . . ?
 C3 C4 C5 C6 1.6(5) . . . . ?
 C4 C5 C6 C7 0.3(5) . . . . ?
 C5 C6 C7 C2 -2.3(5) . . . . ?
 C5 C6 C7 C8 176.5(3) . . . . ?
 C6 C7 C8 C9 152.1(3) . . . . ?
 C7 C2 C3 C4 -0.7(5) . . . . ?
 C7 C8 C9 C10 53.6(3) . . . . ?
 C7 C8 C9 C11 171.3(2) . . . . ?
 C7 C8 C9 C15 -67.7(3) . . . . ?
 C8 C9 C10 C1 -61.2(3) . . . . ?
 C8 C9 C10 O1 179.5(2) . . . . ?
 C8 C9 C11 C12 67.7(3) . . . . ?
 C8 C9 C15 C14 -68.6(3) . . . . ?
 C9 C10 O1 C18 -104.8(3) . . . . ?
 C9 C11 C12 C13 56.4(4) . . . . ?
 C10 C1 C2 C3 170.4(3) . . . . ?
 C10 C1 C2 C7 -13.3(4) . . . . ?
 C10 C1 C16 N1 -124.0(2) . . . . ?
 C10 C1 C17 N1 126.3(3) . . . . ?
 C10 C9 C11 C12 -176.6(3) . . . . ?
 C10 C9 C15 C14 173.6(2) . . . . ?
 C11 C9 C10 C1 -179.6(3) . . . . ?
 C11 C9 C10 O1 61.0(3) . . . . ?
 C11 C9 C15 C14 53.0(3) . . . . ?
 C11 C12 C13 C14 -55.7(4) . . . . ?
 C12 C13 C14 C15 55.3(4) . . . . ?
 C13 C14 C15 C9 -54.6(4) . . . . ?
 C15 C9 C10 C1 59.6(4) . . . . ?
 C15 C9 C10 O1 -59.7(3) . . . . ?
 C15 C9 C11 C12 -54.4(4) . . . . ?
 C16 C1 C2 C3 -57.3(4) . . . . ?
 C16 C1 C2 C7 118.9(3) . . . . ?
 C16 C1 C10 C9 -89.0(3) . . . . ?
 C16 C1 C10 O1 32.8(3) . . . . ?
 C16 C1 C17 N1 10.4(2) . . . . ?
 C16 N1 S1 C25 -72.5(3) . . . . ?
 C16 N1 S1 O2 44.4(3) . . . . ?
 C16 N1 S1 O3 173.0(2) . . . . ?
 C17 C1 C2 C3 39.7(4) . . . . ?
 C17 C1 C2 C7 -144.1(3) . . . . ?
 C17 C1 C10 C9 173.4(3) . . . . ?
 C17 C1 C10 O1 -64.8(3) . . . . ?
 C17 C1 C16 N1 -10.5(2) . . . . ?
 C17 N1 S1 C25 52.5(3) . . . . ?
 C17 N1 S1 O2 169.4(3) . . . . ?
 C17 N1 S1 O3 -62.0(3) . . . . ?
 C18 C19 C20 C21 -177.8(3) . . . . ?
 C18 C19 C24 C23 177.3(3) . . . . ?
 C19 C18 O1 C10 160.2(2) . . . . ?
 C19 C20 C21 C22 0.8(5) . . . . ?
 C20 C19 C24 C23 -1.2(5) . . . . ?
 C20 C21 C22 C23 -1.8(5) . . . . ?
 C21 C22 C23 C24 1.3(5) . . . . ?
 C22 C23 C24 C19 0.2(5) . . . . ?
 C24 C19 C20 C21 0.7(5) . . . . ?
 C25 C26 C27 C28 0.8(5) . . . . ?
 C26 C25 C30 C29 -1.6(5) . . . . ?
 C26 C25 S1 N1 -83.6(3) . . . . ?
 C26 C25 S1 O2 160.8(3) . . . . ?
 C26 C25 S1 O3 30.8(3) . . . . ?
 C26 C27 C28 C29 -1.7(5) . . . . ?
 C26 C27 C28 C31 177.5(3) . . . . ?
 C27 C28 C29 C30 1.0(5) . . . . ?
 C28 C29 C30 C25 0.7(5) . . . . ?
 C30 C25 C26 C27 0.9(5) . . . . ?
 C30 C25 S1 N1 101.7(3) . . . . ?
 C30 C25 S1 O2 -13.9(3) . . . . ?
 C30 C25 S1 O3 -144.0(3) . . . . ?
 C31 C28 C29 C30 -178.3(3) . . . . ?
 O1 C18 C19 C20 169.7(3) . . . . ?
 O1 C18 C19 C24 -8.8(4) . . . . ?
 S1 C25 C26 C27 -173.8(3) . . . . ?
 S1 C25 C30 C29 173.0(2) . . . . ?

_shelx_res_file
;
TITL test1o_a.res in Pca2(1)
    jt491_1_c_a.res
    created by SHELXL-2017/1 at 12:32:06 on 10-Sep-2021
REM Old TITL test1o in Pca2(1)
REM SHELXT solution in Pca2(1)
REM R1 0.085, Rweak 0.016, Alpha 0.003, Orientation as input
REM Flack x = 0.064 ( 0.038 ) from Parsons' quotients
REM Formula found by SHELXT: C31 N O3 S
CELL 0.71073 18.1702 10.7306 13.1412 90 90 90
ZERR 4 0.0009 0.0005 0.0007 0 0 0
LATT -1
SYMM -X,-Y,0.5+Z
SYMM 0.5+X,-Y,+Z
SYMM 0.5-X,+Y,0.5+Z
SFAC C H N O S
UNIT 124 140 4 12 4

L.S. 8
PLAN  5
TEMP -173.15
BOND $H
CONF
list 4
fmap 2 53
acta
REM <olex2.extras>
REM <HklSrc "%.\\JT491_1_c_a.hkl">
REM </olex2.extras>

WGHT    0.046200
FVAR       0.38644
C1    1    0.629935    0.466458    0.567671    11.00000    0.01359    0.01902 =
         0.01314    0.00065   -0.00073   -0.00113
C2    1    0.678831    0.363387    0.609438    11.00000    0.01581    0.01930 =
         0.01560    0.00376    0.00165   -0.00151
C3    1    0.671015    0.242051    0.572365    11.00000    0.01995    0.02051 =
         0.02073    0.00081   -0.00239   -0.00269
AFIX  43
H3    2    0.632967    0.224179    0.524979    11.00000   -1.20000
AFIX   0
C4    1    0.717632    0.147482    0.603361    11.00000    0.02701    0.01702 =
         0.02388   -0.00036    0.00048   -0.00049
AFIX  43
H4    2    0.710997    0.065045    0.578649    11.00000   -1.20000
AFIX   0
C5    1    0.774028    0.174095    0.670713    11.00000    0.02651    0.01776 =
         0.02771    0.00541   -0.00339    0.00325
AFIX  43
H5    2    0.807049    0.110149    0.691082    11.00000   -1.20000
AFIX   0
C6    1    0.782376    0.292827    0.708206    11.00000    0.02185    0.02556 =
         0.01676    0.00405   -0.00371   -0.00096
AFIX  43
H6    2    0.821419    0.310050    0.754185    11.00000   -1.20000
AFIX   0
C7    1    0.734149    0.389374    0.679740    11.00000    0.01584    0.02020 =
         0.01587    0.00376    0.00097   -0.00187
C8    1    0.741900    0.516309    0.726397    11.00000    0.01675    0.01902 =
         0.01678   -0.00036   -0.00208   -0.00181
AFIX  23
H8A   2    0.794349    0.530639    0.743108    11.00000   -1.20000
H8B   2    0.713776    0.518400    0.790898    11.00000   -1.20000
AFIX   0
C9    1    0.714818    0.623183    0.657350    11.00000    0.01626    0.01550 =
         0.01696   -0.00037   -0.00132   -0.00058
C10   1    0.635594    0.588669    0.627019    11.00000    0.01749    0.01645 =
         0.01575    0.00159   -0.00077   -0.00062
AFIX  13
H10   2    0.605105    0.581698    0.690115    11.00000   -1.20000
AFIX   0
C11   1    0.713664    0.746392    0.716842    11.00000    0.02157    0.01862 =
         0.01764   -0.00244    0.00081   -0.00043
AFIX  23
H11A  2    0.688731    0.810649    0.675202    11.00000   -1.20000
H11B  2    0.684533    0.734792    0.779797    11.00000   -1.20000
AFIX   0
C12   1    0.790539    0.793200    0.745376    11.00000    0.02595    0.01632 =
         0.02160   -0.00465   -0.00334   -0.00144
AFIX  23
H12A  2    0.786469    0.874651    0.780309    11.00000   -1.20000
H12B  2    0.814003    0.733554    0.792818    11.00000   -1.20000
AFIX   0
C13   1    0.837987    0.807140    0.650552    11.00000    0.01906    0.02091 =
         0.02885   -0.00199   -0.00038   -0.00357
AFIX  23
H13A  2    0.817225    0.873443    0.606733    11.00000   -1.20000
H13B  2    0.888275    0.832666    0.670705    11.00000   -1.20000
AFIX   0
C14   1    0.841971    0.686220    0.590699    11.00000    0.01846    0.02224 =
         0.02349   -0.00093    0.00256   -0.00251
AFIX  23
H14A  2    0.868105    0.622615    0.631591    11.00000   -1.20000
H14B  2    0.870463    0.700114    0.527495    11.00000   -1.20000
AFIX   0
C15   1    0.765001    0.637740    0.563299    11.00000    0.01661    0.01811 =
         0.01801    0.00085    0.00050   -0.00027
AFIX  23
H15A  2    0.769805    0.555990    0.529017    11.00000   -1.20000
H15B  2    0.741657    0.696200    0.514773    11.00000   -1.20000
AFIX   0
C16   1    0.637294    0.479888    0.449455    11.00000    0.01439    0.01675 =
         0.01490    0.00050    0.00038    0.00018
AFIX  23
H16A  2    0.637704    0.567345    0.425473    11.00000   -1.20000
H16B  2    0.678898    0.432339    0.420149    11.00000   -1.20000
AFIX   0
C17   1    0.548640    0.426240    0.548920    11.00000    0.01557    0.02172 =
         0.01450   -0.00015   -0.00056   -0.00232
AFIX  23
H17A  2    0.535523    0.345544    0.580615    11.00000   -1.20000
H17B  2    0.512108    0.491330    0.566213    11.00000   -1.20000
AFIX   0
C18   1    0.551540    0.765946    0.606226    11.00000    0.01748    0.02159 =
         0.02219   -0.00375    0.00275    0.00492
AFIX  23
H18A  2    0.566466    0.789596    0.676059    11.00000   -1.20000
H18B  2    0.502745    0.725109    0.609618    11.00000   -1.20000
AFIX   0
C19   1    0.547852    0.879307    0.539624    11.00000    0.01847    0.01508 =
         0.02280   -0.00467   -0.00388   -0.00020
C20   1    0.492229    0.967587    0.554100    11.00000    0.02112    0.02576 =
         0.03061   -0.00552    0.00416    0.00294
AFIX  43
H20   2    0.457872    0.956691    0.607860    11.00000   -1.20000
AFIX   0
C21   1    0.486512    1.070454    0.491333    11.00000    0.02306    0.01692 =
         0.03880   -0.00368   -0.00136    0.00701
AFIX  43
H21   2    0.448711    1.129958    0.502882    11.00000   -1.20000
AFIX   0
C22   1    0.535272    1.087460    0.411997    11.00000    0.02912    0.01557 =
         0.03304    0.00029   -0.00417    0.00181
AFIX  43
H22   2    0.530538    1.156925    0.367659    11.00000   -1.20000
AFIX   0
C23   1    0.591225    1.001454    0.398177    11.00000    0.03031    0.02103 =
         0.02642    0.00207    0.00604    0.00275
AFIX  43
H23   2    0.625734    1.013037    0.344699    11.00000   -1.20000
AFIX   0
C24   1    0.597414    0.899146    0.461194    11.00000    0.02252    0.01725 =
         0.02948   -0.00229    0.00359    0.00422
AFIX  43
H24   2    0.636292    0.841384    0.450623    11.00000   -1.20000
AFIX   0
C25   1    0.463010    0.588976    0.362312    11.00000    0.01734    0.01909 =
         0.01504   -0.00156   -0.00533    0.00021
C26   1    0.402645    0.598848    0.426125    11.00000    0.01841    0.02217 =
         0.02748    0.00295    0.00094   -0.00018
AFIX  43
H26   2    0.387946    0.529959    0.466730    11.00000   -1.20000
AFIX   0
C27   1    0.363635    0.710402    0.430383    11.00000    0.02012    0.02980 =
         0.02583   -0.00565   -0.00023    0.00575
AFIX  43
H27   2    0.322606    0.717590    0.474804    11.00000   -1.20000
AFIX   0
C28   1    0.384033    0.811531    0.370329    11.00000    0.02556    0.02072 =
         0.02974   -0.00655   -0.00980    0.00414
C29   1    0.444997    0.799973    0.308458    11.00000    0.03372    0.01735 =
         0.02663    0.00299   -0.00864   -0.00432
AFIX  43
H29   2    0.459757    0.868960    0.268007    11.00000   -1.20000
AFIX   0
C30   1    0.485459    0.690009    0.303689    11.00000    0.01916    0.01955 =
         0.02399   -0.00101   -0.00323   -0.00199
AFIX  43
H30   2    0.527613    0.684053    0.261203    11.00000   -1.20000
AFIX   0
C31   1    0.339101    0.929838    0.372997    11.00000    0.03681    0.02230 =
         0.04386   -0.00724   -0.01320    0.00680
AFIX 137
H31A  2    0.287595    0.910478    0.357518    11.00000   -1.50000
H31B  2    0.358194    0.988547    0.322339    11.00000   -1.50000
H31C  2    0.342349    0.967283    0.440867    11.00000   -1.50000
AFIX   0
N1    3    0.565091    0.417391    0.438059    11.00000    0.01357    0.01924 =
         0.01471   -0.00021   -0.00039    0.00075
O1    4    0.604431    0.683109    0.562857    11.00000    0.01974    0.01915 =
         0.01732    0.00059    0.00081    0.00710
O2    4    0.549089    0.447157    0.255684    11.00000    0.02179    0.02582 =
         0.01599   -0.00165   -0.00271    0.00480
O3    4    0.449962    0.351735    0.360635    11.00000    0.02001    0.01775 =
         0.02617   -0.00146   -0.00656   -0.00230
S1    5    0.506599    0.443192    0.347809    11.00000    0.01707    0.01726 =
         0.01497   -0.00139   -0.00325    0.00141
HKLF 4


REM  test1o_a.res in Pca2(1)
REM R1 =  0.0395 for    3848 Fo > 4sig(Fo)  and  0.0633 for all    4652 data
REM    326 parameters refined using      1 restraints

END

WGHT      0.0462      0.0000

REM Highest difference peak  0.210,  deepest hole -0.317,  1-sigma level  0.046
Q1    1   0.5412  0.4390  0.4000  11.00000  0.05    0.21
Q2    1   0.7512  0.4003  0.3849  11.00000  0.05    0.17
Q3    1   0.5565  0.7429  0.7200  11.00000  0.05    0.17
Q4    1   0.4026  0.5942  0.5551  11.00000  0.05    0.16
Q5    1   0.6811  0.7567  0.9004  11.00000  0.05    0.15
;
_shelx_res_checksum                52298
_shelx_hkl_file
;
   0   2   0   49.60    1.60
   0  -2   0   50.99    2.20
   0  -2   0   53.69    2.10
   0  -3   0   23.50    1.80
   0  -4   0  161.78    6.20
   0  -4   0  149.69    5.10
   0   4   0  164.68    3.90
   0   4   0  167.38    5.80
   0  -5   0  150.48    5.80
   0  -5   0  137.29    6.90
   0   5   0  145.19    5.90
   0  -6   0  116.69    7.40
   0   6   0  138.09    6.20
   0  -6   0  120.49    5.80
   0  -7   0   51.09    6.20
   0   7   0   53.69    4.20
   0  -7   0   42.60    4.20
   0  -8   0  334.77   18.30
   0  -8   0  340.67   13.20
   0   8   0  378.06   12.50
   0   9   0  123.49    7.30
   0  -9   0  117.49   12.50
   0  -9   0  115.59    8.40
   0  10   0   12.80    4.20
   0 -10   0    9.30    6.50
   0 -11   0   48.20   13.30
   0   0  -1    0.10    0.90
   0   0   1   -0.90    0.80
   0   0   1    0.40    0.60
   0   0  -1    0.10    0.20
   0  -1  -1    1.00    0.90
   0   1   1   -0.60    0.60
   0   1   1   -0.30    1.30
   0   1  -1    1.20    4.30
   0  -1   1    1.60    2.70
   0  -2  -1    0.40    0.70
   0   2   1   -0.70    0.80
   0  -2  -1   -0.20    0.60
   0   2   1   -0.10    0.60
   0  -2  -1   -0.10    1.20
   0   2  -1   -0.30    0.30
   0   2   1    0.60    0.60
   0  -3  -1   -0.40    0.90
   0   3   1    0.00    0.70
   0  -3  -1    0.90    0.80
   0  -3  -1    0.20    1.30
   0  -3   1    0.40    0.30
   0   3   1   -0.30    0.50
   0   3   1    0.10    0.70
   0  -4  -1   -1.00    0.80
   0  -4   1    0.10    0.30
   0  -4  -1    0.00    1.50
   0   4   1    0.20    1.00
   0   4   1    0.10    0.60
   0  -4  -1    1.60    1.30
   0   4  -1    0.30    0.70
   0   5   1    0.70    0.80
   0   5   1   -1.10    0.60
   0  -5  -1   -1.20    0.90
   0   5   1   -0.10    0.40
   0  -5  -1    0.90    1.50
   0   5  -1    0.40    0.80
   0  -5   1    0.20    0.50
   0  -6   1    0.10    0.70
   0   6   1    0.00    0.60
   0   6  -1   -0.70    0.80
   0   6   1   -0.30    0.50
   0  -6  -1    0.00    1.50
   0  -6  -1    0.20    2.00
   0   6   1   -0.30    1.20
   0  -7  -1   -0.50    1.60
   0   7   1   -1.10    1.50
   0   7   1    0.00    0.60
   0  -7   1    0.50    0.90
   0  -7   1   -0.60    1.00
   0  -7  -1   -1.50    2.40
   0   7  -1    0.80    1.20
   0  -8   1    0.10    1.50
   0   8  -1    1.50    1.60
   0  -8  -1   -1.50    3.50
   0  -8  -1    0.20    2.00
   0  -8   1   -2.00    1.00
   0   8   1    2.20    1.60
   0  -9  -1   -0.60    2.90
   0  -9  -1   -2.50    4.00
   0   9   1   -1.40    2.10
   0  -9   1    3.10    2.70
   0  -9   1    1.30    1.70
   0   9  -1    1.40    1.80
   0  10   1   -1.70    2.50
   0 -10  -1   -4.30    6.50
   0 -10  -1    0.20    3.30
   0 -10   1    4.40    2.90
   0 -10   1    2.80    4.00
   0 -11  -1    0.40    8.50
   0   0   2  359.16    8.00
   0   0   2  343.47   16.10
   0   0  -2  342.37    7.90
   0   1   2  468.95   16.20
   0   1  -2  485.55   25.90
   0  -1   2  479.85    9.10
   0  -1  -2  497.85   18.30
   0   1   2  481.45   10.90
   0  -1   2  473.25   23.90
   0  -1  -2  478.65   10.90
   0  -1  -2  378.16   23.70
   0   1  -2  468.65    9.00
   0   1   2  505.85   25.90
   0   2   2 2993.50   56.69
   0   2  -2 3049.79   78.19
   0   2   2 2974.30   67.49
   0  -2  -2 2973.40   52.39
   0  -2   2 2914.71   80.69
   0  -2  -2 2996.90   59.89
   0   2   2 3099.99   52.49
   0  -2  -2 2805.02   75.19
   0  -3   2  387.86   26.30
   0   3   2  441.96   13.10
   0  -3  -2  454.85   15.80
   0  -3  -2  461.35   24.10
   0   3   2  448.36   11.90
   0  -3  -2  451.55   12.20
   0   3   2  480.45   17.80
   0   4   2  295.77    9.80
   0  -4  -2  308.37   19.60
   0  -4   2  299.67    5.70
   0   4   2  295.17    9.50
   0  -4  -2  302.67   10.20
   0   4   2  300.97   12.00
   0   4  -2  301.37    6.20
   0  -4  -2  308.47   12.90
   0   5   2  282.17    9.90
   0   5   2  267.77    8.40
   0  -5  -2  308.57   13.40
   0  -5   2  263.07    6.60
   0   5   2  272.47    9.90
   0  -5  -2  254.27   10.00
   0  -5  -2  260.87   19.20
   0   6   2  226.48    9.50
   0  -6   2  245.68    6.80
   0   6   2  239.18    8.10
   0   6  -2  227.88    6.60
   0   6   2  231.78    7.60
   0  -6  -2  229.38   18.70
   0  -6  -2  240.88   12.70
   0   7   2   78.89    4.00
   0   7   2   73.89    6.60
   0   7  -2   75.29    4.00
   0  -7  -2   74.89    7.50
   0  -7  -2   89.19   15.50
   0   7   2   80.39    3.80
   0  -7   2   77.79    4.10
   0   8  -2  354.76   10.30
   0  -8  -2  350.26   17.50
   0   8   2  331.77   13.20
   0   8   2  354.76    7.60
   0  -8  -2  356.36   27.60
   0   8   2  354.06    9.20
   0  -8   2  363.66   11.70
   0   8   2  358.66    8.10
   0  -9  -2  146.09   20.10
   0   9  -2  135.89    6.40
   0   9   2  132.29    9.10
   0  -9   2  144.59    8.70
   0  -9   2  166.78    7.60
   0 -10   2   14.00    4.80
   0 -10  -2    6.50    8.70
   0  10   2   11.70    3.90
   0 -10  -2    6.10    4.90
   0 -11  -2  143.99   29.10
   0   0   3    1.30    3.40
   0   0  -3   -0.70    2.00
   0   0  -3   -0.10    0.80
   0   0   3   -0.80    0.70
   0   0   3   -1.40    1.50
   0   0  -3   -4.40    2.90
   0  -1  -3   -0.60    0.90
   0  -1  -3   -0.10    3.20
   0  -1   3    6.80    5.40
   0   1   3   -0.90    4.60
   0  -1   3    0.40    1.90
   0  -1  -3   -0.20    2.80
   0  -1   3   -0.10    0.70
   0   1  -3  -10.60    4.80
   0   1  -3   -0.20    0.70
   0   1   3    3.20    2.80
   0   1   3   -1.30    0.80
   0  -2  -3   -0.40    1.20
   0  -2   3    0.30    0.50
   0   2   3    2.30    2.10
   0   2  -3    5.80    8.00
   0  -2  -3    0.40    2.20
   0   2   3    1.00    4.20
   0  -2   3   -6.60    4.90
   0  -2  -3    1.40    5.10
   0   2   3    0.80    1.00
   0  -3  -3    1.40    1.40
   0   3   3   -2.00    0.80
   0   3   3   -0.90    1.90
   0  -3  -3    0.60    1.80
   0  -3   3    2.60    7.70
   0   3   3    2.90    3.60
   0  -3  -3    0.70    4.70
   0  -4  -3    2.40    2.40
   0  -4   3   -4.20    8.20
   0   4   3    0.40    1.80
   0   4   3    0.90    1.30
   0  -4  -3    3.10    5.60
   0   4   3    0.10    1.20
   0  -4  -3    2.00    1.70
   0  -5   3    0.50    0.80
   0  -5   3   -0.30   10.50
   0  -5   3   -0.20    0.40
   0  -5  -3    2.80    2.50
   0   5   3    1.20    1.90
   0  -5  -3    1.40    1.60
   0   5   3    0.20    1.40
   0   5   3    0.00    1.20
   0  -5  -3   -1.90    5.50
   0  -6  -3   -0.20    2.60
   0   6   3    0.30    1.40
   0  -6  -3   -1.90    5.20
   0  -6   3    4.40   11.30
   0  -6   3    0.50    0.60
   0   7   3   -1.40    1.50
   0  -7  -3    1.50    3.20
   0  -7  -3   -5.80    5.70
   0   7   3   -0.60    1.20
   0  -7   3    0.60    0.70
   0   7   3    1.40    1.70
   0  -7   3  -29.30   20.10
   0  -8   3    0.50    0.90
   0  -8  -3   -2.80    6.80
   0   8   3   -1.00    1.50
   0  -8   3    9.70   16.30
   0   8   3    1.10    1.30
   0   8   3    0.00    1.90
   0  -9   3   -8.00   22.40
   0  -9   3    0.60    1.30
   0  -9  -3    0.90    3.90
   0   9   3    0.20    2.20
   0  -9  -3    7.80    9.50
   0 -10   3    0.90    2.30
   0 -10  -3    2.20    5.90
   0 -10  -3   -4.90    9.70
   0  10   3   -3.20    2.50
   0  11   3    2.80    3.70
   0 -11  -3   -9.00   12.90
   0 -12  -3   -4.10   18.10
   0   0  -4 2155.38   40.80
   0   0   4 2228.68   40.80
   0   0  -4 2306.17   71.39
   0   0   4 2285.77   63.49
   0  -1  -4  149.99   14.80
   0   1  -4  124.49   20.70
   0  -1  -4  139.19    6.20
   0  -1   4  151.78   16.10
   0   1  -4  136.29    5.20
   0   1   4  140.59   12.80
   0   1   4  139.29    6.00
   0   1   4  139.19   22.60
   0  -1   4  139.89    5.20
   0  -2  -4   59.79    4.50
   0  -2   4   62.49    3.00
   0   2   4   54.99    8.30
   0   2   4   62.39    4.40
   0  -2  -4   39.70   12.10
   0  -2  -4   59.49   10.80
   0   2   4   59.29   14.60
   0   2  -4   48.60   15.50
   0  -2   4   57.49   13.40
   0   3   4  356.26   16.30
   0  -3  -4  364.56   33.80
   0  -3  -4  346.97   20.60
   0  -3   4  314.17   29.20
   0  -3   4  342.77    7.30
   0   3  -4  352.96   32.40
   0   3   4  341.37   11.50
   0   3   4  350.46   24.90
   0  -4  -4  640.74   28.40
   0  -4   4  530.95   40.20
   0  -4  -4  620.94   18.20
   0   4   4  662.73   21.60
   0  -4  -4  655.63   45.20
   0   4   4  644.74   30.70
   0   4   4  649.74   18.10
   0  -5  -4  984.60   57.79
   0   5   4  965.40   24.80
   0  -5  -4  948.11   24.80
   0  -5   4  899.51   55.99
   0  -5  -4  909.81   34.80
   0   5   4  957.20   34.00
   0   5   4  972.60   26.50
   0   6   4  123.69   10.10
   0  -6  -4  117.79   12.00
   0  -6   4  118.79    3.60
   0  -6   4  114.69    4.70
   0  -6   4  149.88   37.20
   0   6   4  116.19    7.50
   0  -6  -4   94.69   21.60
   0   6   4  124.69    7.50
   0  -7   4   15.10   16.70
   0   7   4   13.30    3.50
   0  -7  -4    5.90    9.30
   0   7   4    9.80    2.80
   0  -7   4   10.40    1.70
   0   7   4   15.30    3.70
   0   7   4   14.50    3.60
   0  -7  -4   12.30    7.40
   0  -8  -4  138.99   28.20
   0   8   4  141.59    8.40
   0  -8   4  136.39    5.60
   0   8   4  139.99    9.40
   0   8   4  133.09    7.80
   0  -8   4  100.09   27.90
   0  -8  -4  145.09   14.10
   0  -9  -4  447.66   45.90
   0   9   4  448.76   17.60
   0  -9   4  451.25   12.70
   0  -9  -4  391.46   24.90
   0  10   4  358.16   16.60
   0 -10  -4  325.77   24.60
   0 -11  -4   73.79   28.90
   0  11   4   45.70    7.10
   0 -12  -4   54.59   34.70
   0   0   5    1.30    4.30
   0   0  -5    5.90    5.60
   0   0  -5    1.10    1.20
   0   0   5    0.40    0.90
   0   0  -5    1.30    3.20
   0   0   5    1.30    3.10
   0  -1  -5    0.90    1.40
   0  -1   5   -1.10    0.70
   0   1   5    4.40    4.90
   0   1   5    0.80    1.10
   0  -1  -5   -4.70    4.50
   0  -1   5    0.80    5.50
   0   1  -5    0.90    1.30
   0  -1  -5   -1.30    2.30
   0   1  -5   -3.40    7.60
   0   1   5   -2.60    6.80
   0  -1   5   -0.30    3.00
   0  -2  -5   -0.70    1.40
   0  -2  -5   -0.30    4.80
   0  -2   5   -0.10    2.90
   0  -2  -5   -1.90    3.90
   0   2   5    2.30    4.00
   0   2  -5    8.00   11.60
   0   2   5    1.80    1.10
   0  -2   5   -0.90    5.90
   0  -2   5    0.00    0.60
   0   2   5   -2.60    6.80
   0  -3   5    3.30    9.80
   0   3  -5    0.40   10.40
   0   3   5    7.40    6.30
   0  -3   5    0.10    0.70
   0  -3  -5    1.20    8.50
   0  -3  -5   -1.30    1.30
   0   3   5    1.70    3.60
   0  -3  -5   -3.60    3.50
   0   3   5   -0.50    1.30
   0   4   5    0.60    3.00
   0  -4  -5    2.80    8.70
   0  -4  -5   -1.10    4.60
   0  -4   5   -8.90   10.30
   0  -4  -5    3.10    2.00
   0   4   5    0.60    1.40
   0   4  -5   -4.90   11.20
   0   4   5    3.00    4.10
   0  -5  -5    3.00    5.20
   0  -5  -5    0.70    2.20
   0  -5   5    8.40   12.50
   0   5   5    5.70    4.70
   0   5   5    2.90    2.10
   0   5   5    2.60    2.60
   0  -5  -5   -9.10    8.20
   0   6   5   -1.40    1.80
   0  -6   5    1.40    1.50
   0   6   5    2.10    2.60
   0   6   5   -0.10    3.10
   0  -6   5    5.20   14.70
   0  -6  -5   -6.00    9.30
   0  -6  -5   -1.30    4.00
   0  -7   5    2.10   15.40
   0  -7  -5    3.20    4.70
   0   7   5    2.60    2.10
   0  -7   5    0.30    1.00
   0  -7   5    0.30    0.70
   0  -7  -5    9.20   11.70
   0   7   5   -1.20    2.10
   0  -8   5   26.30   17.90
   0  -8  -5   11.30   14.80
   0  -8  -5   -3.50    5.80
   0  -9   5   -0.70    1.00
   0   9   5    1.30    2.90
   0  -9  -5    7.60    7.90
   0  -9  -5   -3.70   15.10
   0 -10  -5   -0.60    7.50
   0  10   5    0.80    3.40
   0 -10  -5    8.20   23.10
   0  11   5   -1.40    4.90
   0 -11  -5   -6.90   21.80
   0 -12  -5   17.50   32.40
   0   0  -6 1182.68   26.40
   0   0  -6 1104.49   58.69
   0   0   6 1184.38   26.00
   0   1   6   87.59   22.40
   0   1   6   95.59   14.60
   0   1  -6   73.49   19.80
   0   1   6   96.59    5.90
   0  -1  -6   77.09    5.70
   0  -1  -6  106.29   18.80
   0  -1   6   82.29    4.80
   0   1  -6   73.29    4.70
   0  -1   6   78.39   15.90
   0  -2   6   76.29    4.30
   0  -2  -6   83.39    6.20
   0   2  -6   59.39   19.00
   0   2   6   63.69   17.30
   0  -2  -6   93.09   17.60
   0   2   6   81.89    5.80
   0  -2   6   58.09   15.50
   0   2   6   63.19   10.50
   0   3   6  118.29   23.10
   0  -3   6  132.29    5.30
   0  -3   6  161.58   26.70
   0   3  -6  121.49   28.60
   0  -3  -6  133.59   20.60
   0   3   6  144.09    8.00
   0   3   6  138.19   13.20
   0   4  -6  300.57   40.60
   0  -4  -6  241.98   22.00
   0   4   6  248.88   11.40
   0  -4  -6  173.78   31.90
   0  -4   6  261.37    6.80
   0   4   6  267.47   26.30
   0   4   6  270.37   16.80
   0  -4   6  245.98   33.60
   0  -5  -6  178.58   18.60
   0  -5   6  205.38   32.50
   0  -5  -6  202.58   11.20
   0   5   6  189.38   10.20
   0  -5  -6  125.19   30.10
   0   5   6  208.68   14.10
   0   6   6    5.60    3.10
   0  -6   6   10.10   15.80
   0   6   6   10.30    7.80
   0  -6  -6    5.60   12.90
   0  -6  -6   10.10    7.80
   0   6   6   16.00    3.70
   0  -7   6   15.90    1.90
   0  -7   6   14.60    2.80
   0  -7  -6   18.70   18.60
   0   7   6    5.70    3.50
   0   7   6   13.40    6.40
   0  -7   6   13.40   16.30
   0  -7  -6    9.50    8.00
   0   8   6  100.79   10.70
   0  -8  -6   98.49   29.10
   0  -8   6   94.89   28.30
   0  -8  -6   99.09   18.30
   0   8   6   92.49    8.80
   0   8   6  103.09    8.70
   0   8   6  109.99    8.50
   0  -9  -6   45.70   28.90
   0  -9  -6   59.59   17.00
   0   9   6   52.49    7.10
   0  10   6   68.49   10.80
   0 -10  -6   46.80   15.30
   0 -10  -6   82.89   36.00
   0  11   6  107.99   11.20
   0 -11  -6  118.69   38.80
   0   0   7    0.40    1.30
   0   0  -7    0.00    1.30
   0   0   7   -2.80    5.00
   0   0  -7    3.20    9.40
   0   0  -7    0.60    3.80
   0   0   7    5.20    6.80
   0  -1  -7    1.00    6.90
   0   1   7    0.90    1.50
   0   1   7   -1.30    5.80
   0  -1   7   -0.10    1.30
   0  -1  -7   -0.70    1.90
   0  -1   7   -2.40    7.00
   0   1  -7    8.20    9.60
   0  -1  -7    0.00    4.20
   0   1   7    4.70   10.60
   0  -1   7    3.60    4.10
   0  -2   7    0.20    1.00
   0  -2   7   -0.60    4.70
   0  -2   7    0.60    7.40
   0  -2  -7   -0.90    6.50
   0   2   7    1.60    1.70
   0  -2  -7    1.00    1.90
   0   2   7    6.10    4.90
   0   2  -7    8.20   14.80
   0  -2  -7   -1.50    3.80
   0  -3   7    1.40    9.40
   0  -3   7    5.20    5.20
   0   3   7   -1.00    4.80
   0  -3  -7    1.20    5.90
   0   3  -7   14.90   17.90
   0   3   7    1.70    1.80
   0  -3   7   -0.10    0.90
   0  -3  -7   -1.40    7.10
   0  -4  -7    1.10    7.20
   0  -4  -7    4.20    8.30
   0   4  -7   -4.40   15.30
   0   4   7    0.20    1.50
   0  -4   7    9.60   11.40
   0  -4   7    0.50    1.00
   0  -5   7    1.80   13.30
   0  -5  -7    0.80    9.40
   0   5   7    4.50    8.40
   0  -5  -7   -6.60    6.30
   0   5   7    0.90    2.30
   0   6   7   -2.50    2.20
   0   6   7   -3.20    4.30
   0  -6  -7    2.50    7.80
   0  -6   7    3.00   15.50
   0  -6  -7    5.70   13.70
   0   6   7    4.10    7.70
   0  -7   7    0.40   18.30
   0  -7  -7  -11.10   13.40
   0  -7  -7    0.30    7.70
   0   7   7    3.40    4.20
   0   7   7    4.60    3.10
   0  -7   7    2.90    1.30
   0   7   7   -2.40    6.60
   0   8   7   -3.40    5.50
   0  -8  -7   11.20    9.70
   0   8   7    0.90    4.60
   0  -8  -7   14.50   21.70
   0  -8   7   -7.50   20.60
   0   8   7   -1.80    2.60
   0   8   7   -2.90    3.90
   0   9   7   -1.50    3.90
   0  -9  -7   31.10   24.70
   0  -9  -7    0.90   10.60
   0  10   7    0.90    3.50
   0 -10  -7    4.10   13.40
   0 -10  -7   30.20   24.90
   0 -11  -7  -19.40   28.90
   0  11   7   -4.20    4.60
   0   0   8  250.47   27.70
   0   1   8  419.46   14.90
   0  -1   8  403.66   32.70
   0   1  -8  430.26   45.80
   0  -1  -8  423.36   15.60
   0  -1   8  461.15   14.30
   0   1   8  328.27   41.90
   0  -1  -8  469.35   43.00
   0  -2  -8   60.49   17.60
   0   2   8   47.30    5.00
   0  -2   8   47.40   15.60
   0   2  -8   57.39   21.30
   0  -2   8   46.00    4.40
   0   3   8  105.29   16.30
   0  -3  -8  102.09    8.30
   0  -3   8  109.39   21.50
   0   3   8  106.09    7.70
   0  -3  -8  139.79   26.20
   0  -3   8  105.69    5.70
   0   3  -8  186.48   41.10
   0  -4  -8   85.09   21.20
   0   4   8  100.29   23.70
   0  -4   8   81.69    4.80
   0   4   8   89.39    7.70
   0  -4   8  104.79   24.30
   0   4  -8   57.09   29.50
   0   4   8   75.09   12.80
   0   5   8  191.18   17.00
   0   5   8  170.38   41.70
   0   5   8  195.78   11.50
   0  -5  -8  214.38   30.80
   0  -5   8  185.38    6.00
   0  -5   8  220.48   35.00
   0   5  -8  205.88   42.10
   0   6   8   26.50   12.80
   0   6   8   31.70    8.60
   0  -6  -8   13.70   14.10
   0  -6   8   25.10   18.00
   0  -6  -8   41.00   13.80
   0   6   8   20.60    5.20
   0   7   8   36.60    6.70
   0   7   8   33.90   11.60
   0  -7  -8   34.70   14.10
   0  -7  -8    6.40   14.70
   0   7   8   39.30    8.80
   0  -7   8   11.60   21.40
   0   8   8    8.10    8.90
   0   8   8   17.20    6.50
   0  -8  -8   17.20   13.40
   0  -8  -8   -2.10   17.20
   0   8   8   14.90    6.90
   0  -9  -8   56.39   18.50
   0   9   8   60.19    9.40
   0  -9  -8   34.10   27.90
   0 -10  -8  110.19   41.20
   0 -10  -8  256.97   45.60
   0  10   8  251.07   16.30
   0  11   8   21.10    7.50
   0 -11  -8   16.00   31.30
   0   0  -9    7.70   16.40
   0   0   9   11.80   13.70
   0   0  -9    0.30    4.50
   0  -1   9    0.50    1.60
   0   1   9    0.70    1.60
   0  -1  -9   -7.30    4.80
   0   1  -9   -9.70   13.30
   0   1   9    3.60   18.60
   0  -1   9    3.00    7.40
   0  -1  -9   -8.00   11.10
   0  -1   9    2.90    9.90
   0  -2  -9   -4.20    4.90
   0   2  -9   -5.40   16.20
   0   2   9   -3.90    1.70
   0   2   9    2.00    7.50
   0   2   9  -17.80   13.10
   0  -2   9    1.90   11.70
   0  -2   9   -1.20    1.70
   0  -2   9   -5.90    5.90
   0  -2  -9   -1.20   10.80
   0  -3   9    0.60    6.40
   0  -3  -9    3.40    5.90
   0  -3   9   -1.20    1.50
   0  -3   9   12.90   11.60
   0   3   9    3.60    7.10
   0  -3  -9    4.40   10.30
   0   3  -9    1.90   17.00
   0   3   9   -3.90    2.10
   0  -4   9   -2.60    1.30
   0   4  -9   23.20   25.10
   0  -4  -9    0.40    6.40
   0   4   9   -3.60   11.70
   0  -4   9    2.80    8.00
   0   4   9   -4.90    2.00
   0  -4  -9   11.70   13.80
   0  -4   9   -4.10   11.50
   0   5  -9  -10.80   17.00
   0  -5   9    7.00    7.50
   0  -5  -9    1.90   10.70
   0  -5  -9   -0.50    8.00
   0   5   9   -2.70    6.20
   0  -5   9   -0.50    1.50
   0   5   9   -6.80   11.30
   0   5   9    1.50    2.90
   0  -5   9   -3.50   14.80
   0   6   9    3.20    6.10
   0   6   9    2.40   13.90
   0  -6  -9  -10.70   10.90
   0   6   9    0.70    3.10
   0  -6  -9    7.60   10.30
   0  -7  -9   -4.20   12.40
   0   7   9    5.50    3.80
   0  -7  -9   -7.80   11.70
   0   7   9    0.00    5.60
   0  -7   9  -27.10   18.00
   0  -8  -9   -4.10   14.00
   0  -8  -9  -19.40   11.90
   0   8   9    1.10    3.60
   0  -9  -9    0.20   19.80
   0   9   9    2.30    4.20
   0  -9  -9   -6.20   15.10
   0  10   9    2.20    5.30
   0 -10  -9   -6.70   23.20
   0   0  10  653.43   43.20
   0   0  10  720.93   22.00
   0   0 -10  667.23   64.39
   0  -1  10  668.93   20.40
   0   1  10  636.64   41.10
   0   1 -10  670.23   68.19
   0   1  10  663.93   21.60
   0  -1 -10  686.33   62.39
   0  -1  10  708.73   46.60
   0   2  10  396.96   29.60
   0  -2 -10  419.16   46.50
   0   2  10  391.46   16.40
   0  -2  10  372.86   35.90
   0   2 -10  309.27   55.39
   0   2  10  340.27   55.39
   0  -2  10  401.86   14.50
   0  -3  10  174.98   30.10
   0   3 -10  154.88   42.50
   0  -3  10  158.38    8.30
   0  -3 -10  209.58   39.60
   0   3  10  127.49   19.10
   0   3  10  155.98   10.50
   0   3  10  155.38   34.50
   0  -4  10   65.39    5.40
   0  -4  10   34.00   18.30
   0   4 -10   41.80   28.90
   0   4  10   48.20   12.00
   0   4  10   63.39    8.10
   0   4  10   90.99   28.40
   0  -4 -10   61.69   20.30
   0   5  10   73.29   14.80
   0  -5  10   54.59   22.40
   0   5  10   60.79    7.90
   0   5 -10   63.49   33.40
   0  -5 -10   81.89   27.00
   0  -6 -10   21.70   13.60
   0  -6  10   55.69   25.20
   0   6  10   96.79    9.30
   0  -6 -10   61.59   21.90
   0  -7 -10   90.69   28.30
   0  -7  10   51.89   24.00
   0   7  10   99.99   10.20
   0   8  10  127.19   11.80
   0  -8 -10   80.59   27.80
   0  -8 -10   34.40   17.50
   0  -9 -10   65.89   28.50
   0   9  10  100.79   13.00
   0 -10 -10   15.40   22.90
   0   0 -11    9.70   25.10
   0   0  11   19.80   11.90
   0   0  11    5.90    2.60
   0   0  11    3.70   21.00
   0   0 -11   -0.40    6.70
   0   1  11    1.90    2.50
   0  -1 -11  -25.10   17.10
   0   1  11    2.10   23.30
   0   1 -11  -21.10   20.20
   0  -1  11  -18.80   12.40
   0  -1 -11   -3.40    7.10
   0  -1  11    0.80   15.00
   0  -1  11    2.20    2.00
   0   1  11    1.00    9.90
   0   2  11    4.30    2.60
   0  -2 -11   -6.60    7.00
   0   2 -11   -5.40   28.10
   0   2  11    0.20   23.60
   0  -2  11   -2.70    1.70
   0  -2  11    9.20   14.30
   0  -3  11    0.20   15.80
   0  -3 -11   -8.50   17.90
   0  -3  11    0.30    2.10
   0  -3  11    4.50    8.80
   0   3 -11    6.10   25.10
   0  -3 -11   -0.20    7.40
   0  -4  11   -3.80    9.60
   0  -4 -11   -1.70    8.10
   0   4  11   -0.10    2.50
   0  -4  11   -0.30    2.10
   0  -4 -11    5.30   18.80
   0  -5 -11   10.00   18.70
   0   5 -11   16.70   28.40
   0  -5 -11   -5.20    7.50
   0   5  11    1.30    3.30
   0   6  11    0.50    2.90
   0  -6 -11    1.90    9.30
   0  -6 -11  -10.70   18.10
   0   7  11   -1.80    3.40
   0  -7 -11   -5.10    8.70
   0  -7 -11    4.10   19.20
   0  -8 -11  -26.60   11.40
   0  -8 -11  -42.90   21.10
   0   8  11   -0.80    3.70
   0  -9 -11   -1.70   16.50
   0  -9 -11  -18.70   22.60
   0   9  11   -4.00    4.90
   0   0  12   54.59    7.00
   0   0 -12  100.69   40.30
   0  -1  12  199.88   11.40
   0  -1 -12  227.08   64.69
   0   1  12  201.28   12.30
   0   1 -12  232.08   55.49
   0  -1  12  115.79   35.10
   0  -2 -12    5.80    9.40
   0  -2 -12   47.90   41.20
   0  -2  12    3.20   15.90
   0   2 -12    0.70   32.00
   0  -2  12   37.20    5.80
   0   2  12   32.00    5.80
   0   3 -12   -7.30   31.20
   0  -3 -12    4.70   23.20
   0  -3  12    9.70   11.90
   0  -3 -12   -1.10   10.30
   0   4  12   92.69    9.40
   0  -4 -12   62.99   27.90
   0   5 -12   50.59   38.00
   0  -5 -12   15.50   12.80
   0   5  12   45.10    7.90
   0  -5 -12   20.10   24.40
   0  -6 -12   38.80   26.60
   0  -6 -12   13.10   12.40
   0  -7 -12  119.09   38.10
   0   7  12   98.89   11.20
   0  -8 -12   84.99   31.60
   0  -8 -12   11.00   13.50
   0   8  12   28.60    7.40
   0   0 -13   38.20   32.80
   0  -1 -13   12.90   13.20
   0  -1 -13    2.90   26.00
   0   1 -13   -5.70   35.50
   0  -1  13   -1.90    2.70
   0   1  13    1.80    3.60
   0  -2 -13  -10.20   23.60
   0   2 -13   20.30   37.00
   0  -2  13   -2.60    2.30
   0  -2 -13    2.40   10.30
   0   2  13   -3.60    3.20
   0  -3 -13   -1.90   25.00
   0   3 -13   12.60   32.50
   0   3  13   -1.70    3.00
   0  -3 -13    2.00   11.50
   0  -4 -13   12.20   26.10
   0   4 -13    2.40   37.00
   0  -4 -13  -16.10   11.10
   0   4  13    0.20    3.60
   0  -5 -13  -20.10   23.00
   0   5 -13    3.70   36.70
   0  -5 -13    5.80   12.60
   0   5  13    3.00    4.20
   0  -6 -13   -6.50   12.30
   0   6  13   -1.30    4.10
   0  -6 -13   14.80   28.50
   0   7  13   -0.60    4.70
   0  -7 -13  -14.00   26.00
   0  -7 -13   -9.60   12.00
   0   0  14   95.39   10.30
   0   0 -14  128.89   53.09
   0   1  14  216.68   14.30
   0  -1  14  199.98   15.60
   0  -1 -14  100.89   42.80
   0   1 -14  250.37   69.89
   0   2  14  101.39   10.30
   0   2 -14   52.29   41.60
   0  -2 -14   93.09   44.70
   0   3  14   33.10    7.10
   0  -3 -14   27.70   37.40
   0   3 -14   22.60   44.20
   0  -3 -14    2.00   11.60
   0   4 -14   54.59   46.80
   0  -4 -14    5.30   34.30
   0   4  14   18.90    5.90
   0  -4 -14    6.40   15.30
   0   5  14    8.20    5.10
   0  -5 -14    4.00   15.10
   0   5 -14   -0.30   44.50
   0  -5 -14   -6.20   31.90
   0  -6 -14   50.79   36.20
   0   0 -15  -44.50   39.90
   0   0  15    4.70    4.50
   0   1  15   -3.90    4.00
   0  -1  15   -5.00    5.90
   0  -1 -15    8.10   35.30
   0   1 -15    2.60   46.10
   0   2  15    4.10    4.30
   0   2 -15   34.30   47.80
   0  -2 -15  -16.70   14.40
   0  -2 -15   17.30   39.30
   0   3 -15  -25.80   44.00
   0  -3 -15  -14.20   13.20
   0  -3 -15    9.20   40.10
   0   3  15   -0.50    4.80
   0   4 -15   -0.90   46.50
   0  -4 -15  -22.90   38.80
   0  -4 -15   -1.80   16.20
   0   4  15    1.70    5.00
   1   0   0    0.00    0.10
   1   0   0   -0.10    0.10
   1   0   0    0.00    0.10
  -1   0   0    0.10    0.10
   1   1   0    3.00    0.40
   1   1   0    2.80    0.30
   1  -1   0    3.40    0.30
   1  -1   0    3.00    0.60
  -1  -1   0    3.10    0.30
  -1   1   0    2.70    0.30
  -1   1   0    2.20    0.50
  -1   2   0   84.19    1.80
  -1  -2   0   81.59    3.00
   1  -2   0   84.89    2.40
   1  -2   0   84.59    2.90
   1   2   0   84.29    1.90
   1  -2   0   88.29    1.90
   1  -2   0   81.99    3.10
  -1  -2   0   82.89    2.20
   1   2   0   83.89    2.70
   1   3   0  308.67    8.00
   1   3   0  313.17    5.60
  -1  -3   0  317.07    8.20
   1  -3   0  304.37    8.10
  -1   3   0  316.77    8.10
  -1   3   0  307.87    5.50
  -1  -3   0  315.57    6.70
   1   3   0  314.47    6.90
   1  -3   0  319.77    8.00
   1  -3   0  308.87    7.00
   1  -4   0   97.49    3.90
   1   4   0   95.89    3.30
   1   4   0  101.79    2.20
   1   4   0  100.59    4.50
   1  -4   0   98.09    4.40
   1  -4   0  109.29    5.20
  -1   4   0   94.69    4.40
  -1  -4   0   97.59    4.70
  -1  -5   0  135.79    5.50
  -1  -5   0  143.79    6.80
   1  -5   0  137.19    5.40
   1  -5   0  137.39    5.90
   1   5   0  145.49    4.30
   1   5   0  139.69    5.80
  -1   5   0  139.89    6.00
   1  -5   0  137.19    7.30
   1  -6   0   36.20    3.30
   1  -6   0   36.20    4.50
   1  -6   0   32.20    3.50
   1   6   0   27.70    3.00
  -1  -6   0   27.90    2.80
  -1  -6   0   29.50    3.70
  -1   6   0   31.90    3.20
   1   7   0   13.70    2.60
  -1   7   0   11.00    2.40
   1  -7   0   15.70    3.00
  -1  -7   0   18.80    3.10
   1  -7   0   14.80    4.20
  -1  -7   0   13.00    3.60
   1   8   0  153.38    7.60
   1  -8   0  128.79    8.00
  -1  -8   0  132.39    7.80
  -1  -8   0  131.89   10.90
  -1   8   0  126.69    7.20
   1  -8   0  142.79   12.00
   1   9   0    3.20    2.40
   1  -9   0    5.90    4.70
  -1  -9   0    3.50    3.30
   1  -9   0    0.30    2.20
  -1   9   0    4.80    2.60
  -1 -10   0   56.49   11.50
   1 -10   0   49.70   11.90
  -1 -10   0   45.90    7.30
   1  10   0   38.80    5.30
  -1  10   0   50.19    6.60
   1 -11   0    3.10    7.70
  -1 -11   0    5.30    6.80
   1   0  -1    0.60    0.30
  -1   0   1   -0.20    0.70
  -1   0  -1    0.50    1.50
   1   0   1    0.70    1.20
   1   0   1    0.20    0.50
  -1   0   1   -2.70    2.50
   1   0   1    0.30    0.30
  -1   1   1   94.49    5.90
   1  -1   1   80.79    2.50
  -1   1   1   67.19    8.50
   1   1  -1   84.59    2.50
   1  -1   1   76.59    5.30
   1   1  -1   89.69    2.20
  -1  -1  -1   88.89    3.40
   1  -1   1   82.59    2.40
  -1   1  -1   88.09    6.70
   1   1   1   83.29    3.70
   1  -1  -1   85.49    6.20
  -1   1  -1   84.29    2.70
   1   1   1   82.19    5.00
   1  -1  -1   86.29    3.20
  -1  -1   1   83.49    2.10
  -1  -1   1   85.09    2.50
   1   1   1   84.19    3.10
   1  -2   1  858.91   14.70
   1   2  -1  886.21   14.70
  -1  -2  -1  877.01   22.50
  -1   2   1  882.81   17.40
   1  -2   1  897.21   15.40
  -1   2   1  859.31   23.00
  -1  -2  -1  879.21   18.60
  -1   2   1  829.62   18.10
   1  -2   1  791.62   27.70
  -1  -2   1  873.11   15.60
  -1   2  -1  858.91   15.50
  -1  -2   1  868.31   14.60
   1   2   1  856.01   17.50
   1  -2  -1  843.62   28.20
   1  -2  -1  882.81   17.40
   1   2   1  870.61   16.50
   1   2   1  892.01   19.50
   1   2   1  858.81   17.20
  -1   2  -1  864.61   15.60
   1  -2  -1  858.21   20.30
  -1   3   1 1166.48   22.70
  -1  -3  -1 1226.48   25.30
  -1   3   1 1257.67   25.50
  -1   3   1 1236.88   24.20
   1  -3   1 1205.38   21.40
  -1  -3  -1 1219.78   29.70
  -1  -3   1 1220.58   20.00
   1   3   1 1232.38   21.90
   1  -3  -1 1193.28   25.70
   1   3   1 1222.08   23.90
   1  -3  -1 1191.78   33.90
   1   3   1 1186.18   23.80
  -1  -3   1 1224.28   21.70
   1  -3  -1 1178.38   23.60
  -1   4   1  383.56    9.30
   1   4  -1  373.46    9.00
  -1  -4  -1  369.76   11.60
  -1   4   1  407.06   11.10
   1  -4   1  390.66    7.50
  -1   4   1  381.76    7.60
  -1  -4  -1  372.36   15.00
   1  -4   1  377.06    9.00
   1   4   1  380.06    9.80
   1  -4  -1  380.56   12.10
  -1  -4   1  376.76    8.80
   1   4   1  379.86   10.80
   1   4   1  384.76    8.50
   1  -4  -1  378.56   10.80
  -1   4  -1  392.36    9.20
   1  -4  -1  381.06   17.60
  -1   5   1  488.95   10.20
   1  -5   1  487.75   10.50
  -1   5   1  482.85   13.30
   1  -5   1  472.75   11.50
  -1  -5  -1  467.85   18.70
  -1   5   1  481.05    9.10
  -1  -5  -1  489.85   14.70
   1   5  -1  475.75   11.30
   1  -5  -1  488.75   13.60
  -1   5  -1  476.65   11.50
   1  -5  -1  491.45   15.10
   1   5   1  499.75    9.90
   1   5   1  493.45   11.40
  -1  -5   1  481.45   11.40
   1   5   1  496.65   13.50
   1  -5  -1  471.15   21.20
  -1  -6  -1  217.68    9.80
   1   6  -1  236.78    7.60
  -1   6   1  225.48    5.50
  -1  -6  -1  221.68   13.90
   1  -6   1  228.38    7.60
  -1   6   1  230.58    9.10
   1  -6  -1  241.28    9.50
   1   6   1  224.98    6.70
   1   6   1  230.28    5.10
   1   6   1  234.28    9.00
  -1   6  -1  240.78    7.80
   1  -6  -1  221.38   10.30
  -1  -6   1  219.38    7.90
   1  -6  -1  221.68   15.40
  -1  -7  -1   50.89   10.00
   1  -7   1   52.89    3.50
  -1  -7  -1   60.29    5.80
  -1   7   1   55.59    5.00
   1  -7   1   56.59    4.80
   1   7  -1   55.09    3.90
   1   7   1   60.59    1.80
   1   7   1   68.89    5.30
  -1  -7   1   62.69    4.70
  -1   7  -1   50.99    4.00
   1  -7  -1   58.39   11.10
   1   7   1   57.19    3.00
   1  -7  -1   57.09    5.80
  -1  -8  -1  140.69    9.50
  -1  -8  -1  168.48   14.90
  -1   8   1  148.79    8.20
   1  -8   1  148.39    9.20
   1   8  -1  144.59    6.70
   1  -8   1  145.09    7.00
   1   8   1  144.09    4.80
  -1   8  -1  148.49    7.10
   1  -8  -1  141.79    9.80
   1  -8  -1  131.69   15.40
  -1  -8   1  149.49    9.00
   1   8   1  151.28    8.10
  -1  -8   1  144.79    7.20
   1  -9   1  100.99    6.70
  -1  -9  -1   89.19    8.60
   1  -9   1   99.49   10.10
  -1   9   1   83.79    6.90
  -1  -9  -1   95.89   13.30
   1   9  -1   87.59    5.90
  -1   9  -1   90.09    6.10
  -1  -9   1   71.29    7.80
   1  -9  -1   89.79    8.60
   1  -9  -1   76.89   14.50
   1   9   1  104.79    7.30
  -1 -10  -1   74.09   16.50
   1 -10   1   51.69   10.10
  -1 -10  -1   44.30    7.20
  -1  10   1   44.10    6.30
   1 -10  -1   50.19   14.80
  -1 -10   1   46.10    6.20
   1  10   1   56.99    6.40
  -1 -10   1   43.10    8.80
  -1 -11  -1  269.77   28.40
  -1 -11   1  250.97   20.60
   1 -11  -1  257.17   30.20
  -1 -12  -1   85.29   22.40
  -1   0  -2   -1.00    2.10
  -1   0   2   -1.00    1.40
  -1   0   2    0.80    3.80
  -1   0   2   -0.10    0.40
   1   0   2    2.20    3.10
   1   0  -2    0.60    0.50
   1   0  -2    0.50    1.40
   1   0   2    1.10    1.50
  -1   0  -2   -2.00    1.60
  -1  -1  -2  488.05   16.30
   1   1  -2  451.45   27.00
   1  -1   2  464.85   18.70
  -1   1   2  515.55   20.10
   1   1  -2  488.05    9.60
  -1   1   2  517.45   11.50
  -1   1  -2  482.25   21.70
   1   1   2  490.95   21.50
  -1  -1   2  471.45    9.80
   1   1   2  469.85   11.10
  -1  -1   2  462.25   27.80
   1  -1  -2  470.95   21.10
   1   1   2  473.75   14.50
   1  -1  -2  490.45   11.10
   1  -2   2  171.68    5.50
  -1   2   2  175.58    6.40
   1  -2   2  162.48   13.50
  -1  -2  -2  184.68   13.70
   1  -2   2  184.28    4.20
  -1  -2  -2  174.58    8.70
   1   2  -2  177.28    4.20
  -1   2   2  178.18    9.20
  -1   2   2  162.38   14.60
   1  -2  -2  156.98   10.50
  -1  -2   2  157.18   17.10
   1   2   2  186.58   11.10
  -1   2  -2  191.78   18.00
   1   2   2  186.28    6.50
   1  -2  -2  175.28   17.80
   1   2   2  173.18    7.60
  -1  -2   2  192.18    4.50
   1  -3   2   91.79   14.70
   1  -3   2   88.19    2.30
   1   3  -2   92.89    2.80
  -1   3   2   89.59    8.50
  -1  -3  -2   89.89    6.30
   1  -3   2   90.29    3.20
  -1   3   2   87.59    4.80
  -1   3   2   87.09    5.60
  -1  -3  -2   80.89    9.50
   1   3   2   88.39    6.70
   1   3   2   95.99    5.00
  -1  -3   2   90.29    2.60
   1  -3  -2   92.49    7.50
   1   3   2   86.49    4.90
   1  -3  -2   85.69    4.70
   1  -3  -2   91.59   12.30
  -1  -4  -2  385.96   20.90
  -1   4   2  408.26   12.10
   1   4  -2  397.56    9.30
   1  -4   2  379.76   26.60
  -1   4   2  404.76   11.70
  -1  -4  -2  397.76   14.60
   1  -4   2  400.16    7.50
  -1   4   2  412.36   15.10
   1  -4   2  384.96    8.00
   1   4   2  396.56   11.70
   1  -4  -2  379.06   15.70
   1   4   2  393.96   13.40
  -1  -4   2  399.56    7.40
  -1   4  -2  388.16    8.30
  -1  -4   2  411.66    9.10
   1   4   2  398.26   11.20
   1   4   2  404.66   10.90
   1  -4  -2  396.56   12.00
   1  -4  -2  402.56   25.30
  -1   5   2  428.86   13.20
   1   5  -2  413.76    9.70
   1  -5   2  406.46   28.50
   1  -5   2  431.16    8.50
  -1  -5  -2  451.85   16.40
  -1   5   2  416.56   11.20
  -1  -5  -2  438.06   23.60
  -1   5   2  428.86   13.20
   1   5   2  408.66   12.50
   1  -5  -2  415.36   26.10
   1   5   2  426.46   10.90
   1  -5  -2  419.16   13.30
   1  -5  -2  420.56   16.80
   1   5   2  429.26   13.00
  -1  -5   2  428.76   10.00
  -1   6   2   35.70    2.90
  -1   6   2   36.30    2.10
   1  -6   2   35.90    2.10
  -1  -6  -2   34.70    8.20
   1  -6   2   52.89   14.20
  -1  -6  -2   37.60    5.90
  -1   6   2   39.90    4.10
   1   6  -2   32.20    2.40
   1  -6  -2   41.10    6.30
   1   6   2   35.80    3.90
   1   6   2   30.80    2.90
   1   6   2   32.10    2.40
  -1   6  -2   36.20    2.70
  -1  -6   2   34.50    2.50
   1  -6  -2   35.80    4.70
   1  -6  -2   36.80   10.40
   1  -7   2   12.70    1.60
   1  -7   2   15.80   11.10
  -1   7   2   15.80    1.80
  -1  -7  -2   18.20    7.60
  -1   7   2   13.60    2.40
  -1   7   2   15.60    1.50
   1   7  -2   15.30    2.10
  -1  -7  -2   20.00    4.80
   1  -7  -2   17.10    4.60
   1   7   2   15.10    2.10
   1  -7  -2   11.60    3.30
  -1   7  -2   15.90    2.40
  -1  -7   2   15.80    2.00
   1   7   2   12.60    1.70
  -1  -8  -2    7.90    5.90
   1  -8   2   24.80   14.40
  -1   8   2   15.40    1.90
   1  -8   2   17.00    2.80
   1   8  -2   12.50    2.20
  -1   8   2   15.70    1.70
  -1   8   2   11.90    3.10
  -1  -8  -2   14.90    4.90
  -1   8   2   15.80    1.50
   1   8   2   14.40    2.10
  -1   8  -2   15.10    2.70
   1   8   2   22.60    3.90
   1  -8  -2   14.40    8.70
  -1  -8   2   15.30    2.80
   1  -8  -2   12.60    4.60
   1   8   2   15.00    1.50
   1  -9   2  203.68   10.70
  -1  -9  -2  215.38   14.50
   1  -9   2  198.98    8.40
   1   9  -2  199.78    7.60
  -1   9   2  176.68   10.40
  -1  -9  -2  233.38   23.90
   1  -9  -2  193.18   24.20
  -1  -9   2  206.68    8.90
  -1   9  -2  208.78    8.20
   1  -9  -2  200.98   14.70
   1   9   2  193.68   10.60
  -1  -9   2  202.98   10.40
  -1 -10  -2   11.50    4.90
  -1  10   2    9.90    3.70
   1 -10   2    8.20    4.10
  -1 -10  -2    7.60    8.40
   1  10   2    2.10    2.50
   1 -10  -2    9.80    9.90
  -1 -10   2    6.80    2.50
  -1 -10   2    7.40    2.90
   1 -11  -2   35.50   16.60
  -1 -12  -2   -7.30   13.40
   1 -12  -2   13.10   19.50
   1   0   3   -0.60    3.10
  -1   0   3   -0.40    0.80
  -1   0   3    0.10    2.00
  -1   0  -3   -1.50    1.80
   1   0  -3   -0.10    1.70
   1   0  -3    0.80    1.00
   1   0   3   -0.70    0.90
  -1   0  -3   -4.30    2.50
   1   0   3    0.30    1.80
   1   0  -3   -2.80    4.30
  -1   0   3    5.90    5.80
  -1   1   3   36.60    9.60
   1  -1   3   52.69    8.50
   1  -1   3   59.79    3.00
  -1  -1  -3   56.29   13.90
  -1   1   3   65.69    3.90
   1   1  -3   58.99    2.90
  -1  -1  -3   75.19    9.70
   1   1  -3   36.80   12.60
  -1   1   3   47.10    8.30
  -1  -1   3   63.19    3.10
   1   1   3   58.69    3.70
   1   1   3   43.80    6.30
   1  -1  -3   58.49    3.70
  -1   1  -3   61.59   11.00
  -1  -1   3   69.99   14.00
   1  -1  -3   57.79   10.40
   1   1   3   73.49   13.20
  -1   2   3  175.78    7.00
   1   2  -3  215.18   22.60
   1   2  -3  184.28    4.70
  -1   2   3  172.08   11.60
  -1  -2  -3  165.08   18.30
  -1   2   3  190.98   20.10
   1  -2   3  151.08   14.80
  -1  -2  -3  179.38   11.40
   1   2   3  171.78    9.70
   1   2   3  160.88    6.60
  -1  -2   3  182.28    5.10
   1  -2  -3  189.88    7.20
   1   2   3  199.48   15.60
   1  -2  -3  185.08   14.10
  -1   2  -3  194.68   20.30
  -1  -2   3  209.28   27.70
  -1  -3  -3  185.98   18.50
  -1   3   3  164.68    9.90
   1  -3   3  165.98   18.00
  -1   3   3  175.28   15.80
  -1  -3  -3  155.28   10.60
  -1   3   3  152.38    6.90
   1  -3  -3  150.28   12.30
  -1   3  -3  162.38   21.00
   1   3   3  148.89    8.20
   1   3   3  144.69   11.90
   1   3   3  160.48    7.00
   1  -3  -3  158.88    7.00
  -1  -3   3  148.89   23.70
   1  -3  -3  168.28   21.20
  -1   4   3  208.58   14.70
  -1   4   3  214.78   10.20
  -1  -4  -3  223.68   13.00
   1  -4   3  230.48   23.40
  -1  -4  -3  229.68   20.90
  -1   4   3  221.38    8.90
   1  -4   3  203.08    6.40
   1   4   3  210.68    9.30
  -1  -4   3  258.77   26.40
   1   4   3  201.68    8.50
  -1  -4   3  214.88    5.30
   1  -4  -3  232.48   24.00
   1  -4  -3  220.68   14.20
   1   4   3  207.48   12.50
  -1   5   3   45.90    4.40
   1  -5   3   42.80    2.10
   1  -5   3   57.59   14.80
  -1   5   3   43.10    6.10
  -1   5   3   41.90    4.30
  -1  -5  -3   45.20    7.20
  -1  -5  -3   45.50   11.80
   1   5   3   44.10    4.10
   1  -5  -3   48.10    8.30
  -1  -5   3   41.30    1.70
  -1  -5   3   49.80   14.70
   1   5   3   40.20    3.80
   1   5   3   41.50    4.20
   1   5   3   39.80    5.60
   1  -5  -3   41.00    4.30
   1  -5  -3   58.69   15.70
  -1   6   3  180.78   10.50
   1  -6   3  219.08   30.10
  -1   6   3  181.78    7.60
  -1   6   3  182.88    9.70
  -1  -6  -3  161.38   18.80
  -1  -6  -3  184.18   12.60
   1  -6  -3  189.68    9.40
   1   6   3  176.18    7.40
  -1  -6   3  181.98    6.00
   1   6   3  175.18   10.20
   1   6   3  167.98    7.30
  -1  -6   3  182.88    3.80
   1   6   3  190.68    9.30
   1  -6  -3  176.88   13.20
  -1   7   3   55.69    5.30
  -1  -7  -3   39.70   12.60
   1  -7   3   48.00    2.60
   1  -7   3   20.30   14.70
  -1  -7  -3   40.40    7.60
  -1  -7   3   33.80   15.80
   1  -7  -3   36.40    5.50
   1  -7  -3   57.99    9.60
   1   7   3   48.50    5.10
   1   7   3   45.70    3.90
   1  -7  -3   64.29   17.60
   1   7   3   44.00    4.00
  -1  -7   3   48.70    3.10
   1  -8   3   20.70   17.20
  -1   8   3   58.89    3.10
  -1  -8  -3   49.90   14.10
  -1   8   3   53.39    4.80
  -1  -8  -3   48.40    8.70
   1  -8   3   56.89    3.50
  -1   8   3   68.09    6.40
  -1   8   3   64.09    5.00
  -1  -8   3   50.69   21.70
   1   8   3   59.49    4.20
   1   8   3   61.39    3.90
   1   8   3   64.29    6.20
   1  -8  -3   52.39    9.50
   1  -8  -3   65.99   19.30
  -1  -8   3   59.89    4.00
  -1   9   3  101.79    8.20
  -1  -9  -3   80.69   12.00
   1  -9   3  111.99    6.10
  -1  -9  -3  110.99   23.00
  -1  -9   3  104.59    8.30
   1  -9  -3   81.59   21.90
   1   9   3  109.49    8.30
   1  -9  -3   99.89   13.80
  -1  -9   3  121.99   29.90
  -1  10   3   72.99    7.50
  -1 -10  -3   70.49   22.80
  -1 -10  -3   50.19   11.10
  -1 -10   3   82.79    6.90
   1 -10  -3   75.99   22.10
   1  10   3   66.79    7.10
  -1 -11  -3   24.60   16.20
  -1  11   3    6.10    4.30
   1 -11  -3    9.80   18.30
   1  11   3    9.90    4.50
  -1 -12  -3  171.98   38.80
   1 -12  -3  147.49   40.10
   1   0   4   -1.30    3.60
   1   0  -4   -0.30    6.00
  -1   0   4   -0.30    0.90
  -1   0   4   -1.60    2.20
   1   0   4   -2.00    2.70
   1   0   4    0.90    1.10
  -1   0   4    3.30    5.70
  -1   0  -4   -2.90    3.90
  -1   0  -4   -0.90    2.00
   1   0  -4   -0.70    0.90
   1   0  -4   -0.30    2.40
   1  -1   4  301.07    8.30
  -1   1   4  319.27    9.90
   1  -1   4  309.27   20.30
  -1  -1  -4  322.57   19.90
   1   1  -4  295.97    8.20
  -1   1   4  291.17   20.00
   1   1  -4  270.47   29.20
  -1  -1   4  281.17   25.60
   1   1   4  325.17   17.20
   1   1   4  279.07   26.10
  -1   1  -4  324.57   25.00
  -1  -1   4  307.07    8.70
   1   1   4  309.67    9.70
   1  -1  -4  316.77    9.90
   1  -1  -4  322.37   24.40
   1   2  -4 1018.40   19.70
  -1   2   4 1000.60   53.69
   1  -2   4 1022.90   19.70
   1  -2   4 1024.80   42.40
  -1  -2  -4  889.91   51.49
  -1   2   4 1040.20   23.30
  -1   2   4 1101.19   36.10
  -1  -2  -4 1036.20   36.40
   1   2  -4  978.80   55.29
  -1   2  -4 1034.40   51.29
   1  -2  -4 1101.69   43.10
  -1  -2   4 1068.29   20.10
   1  -2  -4 1044.90   23.40
   1   2   4 1064.99   31.60
  -1  -2   4 1043.90   53.39
   1   2   4 1073.29   23.70
  -1  -3  -4   22.20    6.20
   1   3  -4   20.40    1.50
  -1   3   4   23.10    9.70
   1  -3   4   27.10    8.70
  -1   3   4   21.40    5.00
  -1   3   4   25.60    3.60
  -1  -3  -4   24.40   10.50
   1  -3   4   21.50    1.40
   1  -3  -4   18.90    3.50
   1  -3  -4   14.00    8.10
   1   3   4   27.80    5.50
  -1  -3   4   22.00    2.00
  -1   3  -4   48.70   12.70
   1  -3  -4   16.50    6.10
   1   3   4   22.60    3.10
  -1  -3   4   13.90   10.00
   1   3   4   30.30    9.90
   1  -4   4  304.77   28.60
  -1  -4  -4  302.07   28.70
   1  -4   4  267.07    9.10
  -1   4   4  285.37   14.20
  -1   4   4  277.07   10.90
  -1   4   4  268.27   21.20
  -1  -4  -4  276.67   17.30
  -1  -4   4  304.77   33.40
   1   4   4  286.77   18.70
   1  -4  -4  267.97   10.80
   1  -4  -4  280.27   19.60
   1  -4  -4  231.48   29.60
   1   4   4  285.87   10.80
   1  -5   4  118.39   22.00
   1  -5   4  118.39    5.00
  -1  -5  -4  124.29   11.80
  -1   5   4  131.99   12.80
  -1   5   4  119.99    8.50
  -1   5   4  123.29    7.60
  -1  -5  -4  125.89   23.80
   1  -5  -4  110.79    7.30
   1   5   4  120.59   10.60
  -1  -5   4  129.59   34.10
   1  -5  -4  176.48   42.30
   1   5   4  128.89    7.50
   1  -5  -4  112.69   14.60
   1   5   4  117.49    7.90
  -1  -5   4  123.69    4.00
  -1   6   4   36.90    5.10
   1  -6   4   40.90    2.40
  -1  -6  -4   32.10    7.70
  -1   6   4   43.40    5.40
   1  -6   4   40.50   16.10
  -1  -6  -4   41.10   14.10
  -1   6   4   34.60    6.60
   1  -6  -4   49.50   16.50
   1   6   4   43.60    5.10
   1   6   4   43.00    6.90
   1  -6  -4   41.60    9.30
   1   6   4   31.30    4.20
   1  -6  -4   49.20    5.50
   1   6   4   37.30    5.20
  -1  -6   4   55.39   19.30
  -1  -6   4   43.60    2.00
  -1   7   4   11.00    3.20
  -1  -7  -4   14.20    5.10
  -1   7   4   12.40    2.70
  -1  -7  -4   14.80    9.40
  -1   7   4   11.30    3.30
   1   7   4    6.50    2.20
   1   7   4   10.70    3.40
   1  -7  -4   14.30    4.10
  -1  -7   4   15.80    2.00
   1  -7  -4   12.60    5.50
  -1  -7   4   12.50    1.00
  -1  -7   4   40.70   19.50
   1   7   4   17.50    4.00
   1  -7  -4    9.50   10.00
   1   7   4   10.60    3.30
  -1  -8  -4   60.19   19.30
  -1   8   4   52.49    3.50
   1  -8   4   53.79   19.60
  -1   8   4   54.09    7.00
   1  -8   4   53.39    3.10
  -1   8   4   53.99    5.30
  -1  -8  -4   72.39   11.30
  -1  -8   4   47.20   23.30
   1  -8  -4   53.09   18.90
   1   8   4   51.49    4.90
   1   8   4   55.79    6.30
  -1  -8   4   55.49    3.80
   1  -9   4   60.59    3.90
  -1  -9  -4   64.59   22.40
  -1   9   4   67.09    7.10
  -1  -9  -4   75.59   12.60
   1   9   4   66.69    6.90
   1  -9  -4   34.50   21.40
   1  -9  -4   47.00   11.70
  -1  -9   4   14.80   28.00
  -1  10   4   19.40    5.10
  -1 -10  -4   13.70    7.80
  -1 -10  -4   20.60   17.60
   1  10   4   17.70    5.00
   1 -10  -4   16.70   26.60
  -1  11   4   17.00    5.50
  -1 -11  -4   24.40   19.20
   1  11   4   21.30    5.10
  -1 -12  -4   -5.00   20.30
   1 -12  -4   -2.40   30.40
  -1   0   5   -2.80    5.30
   1   0   5    0.40    5.10
  -1   0  -5    1.00    2.80
   1   0   5   -1.60    0.80
   1   0  -5   -0.40    0.90
  -1   0  -5   -2.00    4.70
  -1   0   5   -2.00    2.80
   1   0  -5   -4.30    7.70
   1   0   5   -2.00    3.10
  -1   0   5   -0.30    0.90
   1   0  -5    1.90    2.90
   1   1  -5   76.39    4.30
  -1   1   5   84.99    5.20
   1   1  -5   90.19   21.40
  -1  -1  -5   81.39   14.50
   1  -1   5   77.79   12.50
   1  -1   5   76.69    4.20
  -1   1   5   76.79   14.30
   1   1   5   86.59   20.70
  -1  -1   5   84.19    4.60
   1  -1  -5   82.09    5.10
  -1  -1   5   97.69   19.00
   1  -1  -5   56.19   14.40
   1   1   5   76.49   10.70
  -1   1  -5   55.89   13.70
   1   1   5   74.79    4.80
  -1   2   5  360.76   12.20
   1   2  -5  351.06   36.90
  -1   2   5  323.87   34.30
  -1   2   5  413.56   23.60
   1  -2   5  404.86   27.60
   1  -2   5  350.86    9.30
   1   2  -5  352.06    9.50
  -1  -2  -5  381.56   24.40
   1  -2  -5  398.36   28.70
  -1  -2   5  363.76   33.10
   1   2   5  356.06   11.90
  -1   2  -5  343.77   33.00
   1   2   5  351.26   30.00
   1  -2  -5  380.56   12.60
   1   2   5  356.66   21.80
  -1  -2   5  376.96   10.00
  -1   3   5   18.80   10.40
  -1   3   5   19.80    3.40
   1   3  -5   19.00    1.90
  -1  -3  -5   14.60   10.20
  -1  -3  -5   11.00    6.00
   1   3  -5   22.40   10.60
   1  -3   5   16.40    9.90
  -1   3   5   12.20    5.80
   1  -3   5   16.50    1.70
  -1  -3   5    9.60   13.30
  -1  -3   5   20.30    2.20
   1   3   5   19.10    3.30
  -1   3  -5   21.90   13.30
   1  -3  -5   13.00    2.70
   1  -3  -5    7.80    5.30
   1   3   5   20.20    7.90
   1   3   5   16.70    4.50
   1  -3  -5    5.80    5.50
  -1   4   5  117.79   10.50
  -1  -4  -5  150.78   31.00
  -1  -4  -5  123.89   16.20
  -1   4   5  135.49   18.30
   1  -4   5   76.99   17.60
  -1   4   5  115.19    7.10
   1  -4  -5  108.49    7.10
  -1  -4   5  117.29   25.10
   1   4   5  117.89    7.20
   1  -4  -5  129.39   18.20
   1   4   5  117.69    9.60
  -1   4  -5   81.79   20.10
   1  -4  -5   55.39   17.90
   1   4   5  123.29   15.10
  -1  -5  -5  143.99   30.50
  -1   5   5  110.09   14.70
   1  -5   5  141.99    6.70
  -1   5   5  134.09    8.20
  -1   5   5  139.59   10.50
   1  -5  -5  129.19   17.90
   1   5   5  137.79   14.10
  -1  -5   5  117.19   28.10
   1  -5  -5  107.89   24.50
   1   5   5  134.29    8.10
   1   5   5  133.19    9.70
   1  -5  -5  122.89    8.10
   1  -6   5   62.29    4.00
  -1   6   5   65.39    7.20
  -1   6   5   71.99   12.00
  -1  -6  -5   47.10   10.20
  -1  -6  -5   82.19   22.30
   1  -6   5   67.19   17.70
  -1   6   5   72.69    6.50
   1  -6  -5   57.79   11.70
   1  -6  -5   70.19    6.90
   1   6   5   70.99    6.50
   1   6   5   75.19   13.20
   1   6   5   72.09    6.70
   1   6   5   61.99    6.10
   1  -6  -5   73.69   23.70
  -1  -6   5   64.39    3.00
  -1  -6   5   51.19   22.80
  -1  -7  -5   18.00   13.50
  -1   7   5    7.40    3.20
  -1   7   5    8.70    4.40
  -1   7   5   10.80    3.60
  -1  -7  -5   10.80    6.30
   1  -7   5    8.70    1.40
   1  -7   5   11.30    1.50
   1  -7   5   -3.40   13.10
   1  -7  -5    1.90   13.20
  -1  -7   5   13.40    1.50
  -1  -7   5   36.60   19.40
   1  -7  -5    4.00    3.20
   1   7   5   11.70    3.80
   1   7   5    4.00    2.90
   1   7   5    9.80    3.70
   1  -7  -5   10.30    6.50
  -1  -8  -5   64.19   11.80
  -1   8   5   68.59    7.10
  -1   8   5   64.39    5.90
   1  -8   5   64.29    3.60
   1  -8   5   75.39   23.00
  -1  -8  -5   40.10   19.80
  -1  -8   5   61.69    4.10
   1  -8  -5   86.09   16.60
   1   8   5   53.39    7.60
   1   8   5   69.49    7.00
   1  -8  -5   42.30   22.10
   1   8   5   59.59    5.70
  -1  -8   5   70.19   26.90
  -1  -9  -5    8.50    8.00
  -1   9   5   16.70    4.40
  -1   9   5   16.50    3.00
   1   9   5   15.90    4.20
   1   9   5   15.70    5.10
  -1  -9   5   18.80    4.40
   1  -9  -5   18.90   20.50
   1  -9  -5   21.90    9.80
  -1 -10  -5   13.70    9.40
  -1  10   5    6.70    4.00
   1 -10  -5   40.40   22.60
  -1 -11  -5   46.70   26.90
  -1  11   5   63.49   10.80
   1  11   5   78.19   11.00
   1 -11  -5   72.79   32.10
  -1 -12  -5   73.19   35.70
   1 -12  -5   59.39   38.70
   1   0  -6   -1.30    1.20
   1   0   6   -1.20    4.80
  -1   0  -6   -1.60    2.60
  -1   0   6   -0.10    3.50
   1   0  -6    4.00    6.40
  -1   0   6   -6.10    5.70
   1   0  -6   -1.90    2.70
  -1   0   6   -0.80    1.00
  -1   0  -6    6.40    7.40
   1   0   6   -1.60    0.90
   1  -1   6   -2.30    4.50
   1   1  -6    1.90    1.20
  -1  -1  -6    3.00    3.40
   1  -1   6    1.10    3.30
   1  -1   6    0.30    0.80
   1   1  -6   -3.50   10.10
  -1   1   6   13.20    9.60
  -1   1   6    3.30    1.60
  -1   1   6   -0.40    5.00
  -1  -1  -6    1.30    5.50
   1  -1  -6    4.50    4.10
  -1  -1   6    0.80    4.40
   1   1   6    2.10    9.50
  -1   1  -6    3.60    3.30
  -1  -1   6   -3.50    7.20
   1  -1  -6    5.10    1.90
  -1   1  -6   -2.70    8.70
   1   1   6    0.90    1.30
   1  -1  -6   -1.60    6.30
   1   1   6   -1.70    3.80
  -1  -1   6    2.50    1.10
  -1   2   6  106.39    6.60
   1   2  -6   93.19    4.90
  -1  -2  -6  128.19   18.90
   1  -2   6  107.19   18.00
   1  -2   6   95.29    4.80
   1   2  -6   77.79   22.30
  -1   2   6  118.89   16.70
  -1   2   6   86.59   23.50
   1   2   6  101.99   22.40
   1   2   6  107.09    6.60
  -1  -2   6  122.79   22.40
  -1  -2   6  100.19    5.00
  -1   2  -6   87.99   22.60
   1   2   6  107.29   14.20
   1  -2  -6   94.39    6.40
   1  -2  -6  132.79   22.80
   1  -3   6  101.29    4.50
  -1  -3  -6   65.59   19.30
   1  -3   6   65.79   14.80
  -1   3   6  102.19   22.80
  -1  -3  -6   66.69   18.80
   1   3  -6   81.99   23.40
  -1   3   6  103.59   14.00
  -1   3   6  107.99    6.90
   1   3  -6   95.39    4.50
  -1  -3   6  104.99    5.00
   1   3   6  113.79   11.70
  -1  -3   6   77.39   21.10
   1  -3  -6  124.09   21.40
   1   3   6  118.89   22.70
  -1   3  -6  119.39   25.30
   1   3   6   99.79    6.70
  -1  -4  -6   18.90    6.70
  -1  -4  -6   22.60   15.00
   1  -4   6   15.00    1.60
  -1   4   6   13.30    3.10
   1  -4   6    3.30    9.40
  -1   4   6   18.90    6.30
  -1   4   6   14.50   10.20
   1   4   6   17.10    3.60
   1   4   6   19.10   10.40
   1   4   6   19.10    5.60
   1  -4  -6   -2.20    6.40
  -1  -4   6    0.70   12.60
  -1  -4   6   15.10    1.90
  -1   4  -6   15.30   16.40
  -1  -5  -6   76.49   15.60
   1  -5   6   91.69   22.10
  -1   5   6   72.29   10.60
  -1   5   6   60.79    6.00
   1  -5   6   61.09    5.40
  -1  -5  -6   55.89   20.60
   1   5   6   67.99    9.20
   1  -5  -6   15.00   12.80
   1  -5  -6   50.49   12.60
  -1  -5   6   37.70   18.20
   1   5   6   63.29    5.90
   1  -5  -6   51.49    6.50
  -1  -6  -6   18.20   15.70
  -1   6   6   28.80    6.40
  -1  -6  -6   14.70    7.30
   1  -6   6    9.00   14.30
   1  -6   6   13.70    2.90
  -1   6   6   19.70    4.10
   1  -6  -6   10.50    3.60
   1   6   6   17.20    4.20
  -1  -6   6   16.60    2.00
   1   6   6   21.10    8.40
   1  -6  -6   26.00   10.00
   1  -6  -6   13.50   11.60
  -1  -6   6   27.80   17.00
  -1   7   6   40.30    6.10
  -1  -7  -6   50.49   22.20
   1  -7   6   17.50   14.60
  -1  -7  -6   35.90   10.50
   1  -7   6   31.90    3.50
  -1   7   6   52.09   10.60
   1   7   6   44.20    6.30
  -1  -7   6   37.90    2.50
   1  -7  -6   54.89   15.30
  -1  -7   6   25.50   25.10
   1   7   6   45.80    6.20
   1   7   6   43.20    6.30
   1   7   6   42.40    8.90
   1  -7  -6   32.10    5.70
   1  -7  -6   35.70   20.90
   1  -8   6   -7.80   14.50
  -1   8   6   12.30    5.70
  -1   8   6   15.80    4.50
  -1  -8  -6   19.70   17.90
  -1  -8  -6   19.40    9.10
  -1  -8   6    8.60   22.40
   1   8   6   18.40    5.00
   1  -8  -6   30.10   18.70
   1  -8  -6   15.40    8.90
  -1  -8   6   16.60    2.70
   1   8   6   17.40    4.00
   1   8   6   21.70    5.50
   1   8   6   32.20    5.20
  -1  -9  -6  154.58   40.80
  -1   9   6  141.69   10.90
  -1  -9  -6  106.29   19.30
   1  -9  -6  143.29   23.30
   1  -9  -6   88.49   32.20
   1   9   6  132.09   10.30
  -1 -10  -6   -2.80    9.90
  -1 -10  -6    1.10   21.20
  -1  10   6    1.30    4.30
   1 -10  -6   20.70   24.80
   1  10   6    2.80    4.30
  -1  11   6    1.30    4.40
  -1 -11  -6    9.80   25.70
   1 -11  -6   -0.40   26.30
   1  11   6    3.30    4.50
  -1   0  -7   -0.40    3.70
   1   0   7   -0.20    1.30
   1   0  -7    1.00    1.50
   1   0  -7    1.00    3.20
  -1   0   7    0.70    1.50
   1   0   7    3.60    7.30
  -1   0  -7    0.90    7.60
   1   0  -7    5.60   11.30
   1   0   7   -7.20    8.20
  -1   0   7    1.00    4.70
  -1   1   7  198.98    9.50
   1   1  -7  177.98    8.10
  -1   1   7  103.49   23.70
  -1   1   7  175.98   23.10
   1   1  -7  162.18   31.40
  -1  -1  -7  182.88   27.90
   1  -1   7  181.98    7.90
   1  -1   7  138.19   19.80
   1  -1  -7  171.38    8.80
   1  -1  -7  173.48   29.20
   1   1   7  168.68    8.50
  -1  -1   7  187.88    8.30
  -1   1  -7  156.88   29.20
   1   1   7  159.78   32.30
  -1  -1   7  238.28   25.30
  -1   2   7   40.20    9.90
  -1   2   7   27.40    4.00
   1   2  -7   18.70   15.30
   1   2  -7   27.40    3.50
   1  -2   7   24.80    3.10
   1  -2   7   27.30    9.80
  -1  -2  -7   21.90    9.20
   1  -2   7    5.80    5.80
  -1   2  -7   76.79   21.90
   1   2   7   12.90   13.40
   1  -2  -7   26.80    4.00
  -1  -2   7   21.60   13.60
   1  -2  -7   26.40   12.60
   1   2   7   32.20    9.00
   1   2   7   25.20    3.80
  -1  -2   7   33.90    3.40
  -1   3   7   38.90    9.70
  -1   3   7   34.20    5.00
   1   3  -7   24.70   21.50
   1  -3   7   20.00   10.10
  -1  -3  -7   26.50    9.50
   1  -3   7   36.50    3.10
   1   3   7   34.10    7.90
   1   3   7   28.30    4.50
   1  -3  -7   23.90   12.60
  -1  -3   7   31.00   14.00
  -1   3  -7   30.40   19.20
  -1  -3   7   37.00    3.40
  -1   4   7   91.69    7.20
   1  -4   7   90.29    4.20
   1  -4   7   93.69   20.60
   1   4  -7   95.49   25.80
  -1  -4  -7   93.49   17.90
  -1   4   7  125.09   16.40
  -1  -4  -7   56.79   19.60
  -1  -4   7   87.89    4.60
   1  -4  -7   99.79   18.30
   1   4   7   95.09    7.20
  -1   4  -7   89.99   28.50
  -1  -4   7   88.99   24.80
   1   4   7  104.89   23.20
   1  -5   7   28.20   15.50
  -1   5   7   25.30    4.80
  -1  -5  -7    4.70   12.60
  -1  -5  -7   26.20   10.60
  -1   5   7   35.00   13.90
   1  -5  -7   24.30    5.20
   1   5   7   23.50    7.80
  -1   5  -7   23.20   15.30
   1   5   7   33.20    5.70
   1  -5  -7   18.60    9.30
  -1  -5   7   67.89   25.40
   1  -5  -7   11.60   10.60
   1   5   7   28.40   11.00
  -1   6   7   25.20   11.50
  -1   6   7   17.20    4.70
  -1  -6  -7   32.20   11.10
   1  -6   7   23.80    3.80
   1  -6   7   17.00   11.40
  -1  -6  -7   33.50   18.90
   1  -6  -7   16.70   10.10
   1  -6  -7   17.10    4.70
   1   6   7   25.40    9.50
  -1  -6   7   22.80    2.80
  -1  -6   7   10.90   20.90
   1   6   7   12.30    3.80
   1   6   7   30.20    6.70
   1  -6  -7   26.90   16.60
  -1   7   7  156.08   10.70
  -1   7   7  150.58   12.80
   1  -7   7   88.69   22.30
  -1   7   7  149.49   20.80
  -1  -7  -7  142.59   39.60
  -1  -7  -7  110.99   20.80
   1  -7  -7  117.29   22.30
   1   7   7  134.69   10.80
   1  -7  -7   64.09   24.80
  -1  -7   7  142.69    5.60
   1   7   7  135.49    9.90
   1   7   7  157.28   12.00
  -1  -7   7  119.19   34.80
   1   7   7  146.29   16.50
  -1   8   7   19.60    4.90
  -1  -8  -7   15.20   10.60
  -1  -8  -7    8.10   19.90
  -1   8   7   14.10    4.50
  -1   8   7   29.90    9.90
   1  -8  -7   12.00   12.00
  -1  -8   7   -1.80   24.00
   1   8   7   21.00    7.40
   1  -8  -7    4.40   15.20
   1   8   7   16.70    5.00
   1   8   7   11.10    5.00
   1   8   7   20.80    5.30
  -1   9   7   12.30    6.10
  -1  -9  -7   15.50   25.50
  -1  -9  -7   30.40   13.40
   1   9   7    7.90    6.40
   1  -9  -7   17.20   27.10
   1   9   7   13.80    5.50
   1  -9  -7   11.10   14.60
  -1  10   7   10.00    4.30
  -1 -10  -7    9.80   12.30
  -1 -10  -7    8.30   26.20
   1  10   7    8.70    4.50
   1 -10  -7  -26.70   23.30
  -1  11   7    7.40    5.70
  -1 -11  -7    8.30   31.20
   1 -11  -7   -4.50   27.60
   1  11   7    0.10    5.20
   1   0  -8   -1.60    3.60
  -1   0  -8   -0.90    3.70
   1   0  -8    0.90    2.10
   1   0  -8  -12.90   12.50
  -1   0  -8   -7.50   10.40
   1   0   8    0.90   11.00
  -1   0   8   -0.30    6.40
   1  -1   8   59.29   13.00
  -1   1   8   29.90   16.90
   1  -1   8   49.30    4.50
   1   1  -8   45.90   17.10
  -1  -1  -8   35.80   15.80
   1   1  -8   51.89    4.90
  -1   1   8   48.10    5.10
  -1  -1   8   73.69   18.80
   1  -1  -8   34.00   16.50
   1   1   8   50.99   20.30
   1  -1  -8   52.99    5.50
  -1  -1   8   50.99    4.60
   1   1   8   53.79    5.20
  -1   1  -8   52.69   18.40
   1  -2   8   24.20    3.60
  -1  -2  -8   22.60   10.30
  -1  -2  -8    4.20    4.90
   1   2  -8   18.50   21.10
  -1   2   8   24.60    4.40
   1  -2   8   37.90   13.80
  -1  -2   8   11.70   11.80
   1   2   8   28.20   15.70
   1   2   8   18.20    3.50
   1  -2  -8   13.10    7.10
  -1  -2   8   24.70    3.70
  -1   2  -8   11.80   13.90
  -1  -2   8    2.10    7.00
   1  -2  -8   30.90   16.00
   1  -3   8    6.20    1.80
   1  -3   8   15.50   11.00
  -1   3   8   14.40    3.50
  -1  -3  -8    5.50   10.00
   1   3  -8  -23.70   16.50
   1  -3   8   -3.50    5.10
  -1   3   8    2.00    6.70
  -1  -3  -8    2.30    5.70
  -1  -3   8    5.90    2.00
  -1  -3   8    0.20    6.00
  -1   3  -8    2.00   14.70
  -1  -3   8   20.20   15.80
   1   3   8    8.30    2.90
   1  -3  -8    5.50    5.10
   1  -3  -8    7.00    2.70
   1   3   8    7.40    6.70
   1  -3  -8   16.00   11.00
   1  -4   8  124.29   25.00
  -1   4   8  188.08   34.10
  -1   4   8  148.09    9.70
   1   4  -8  105.59   31.20
   1  -4   8  144.89    6.20
  -1  -4  -8  178.68   29.20
  -1   4   8  109.89   15.60
  -1  -4   8  119.29   26.20
  -1   4  -8  109.29   34.50
   1   4   8  137.09   25.80
   1   4   8  162.38   15.60
   1   4   8  147.89    9.60
  -1  -4   8  147.09    6.80
   1  -4  -8  113.09   24.00
   1  -4  -8  134.69    9.90
  -1  -5  -8  139.79   25.10
  -1   5   8  104.19   14.20
  -1  -5  -8   80.99   23.30
  -1   5   8  116.69    9.00
   1  -5   8  121.79    4.60
   1  -5   8  102.29   22.30
  -1   5  -8  129.69   31.90
  -1  -5   8  105.19   27.40
   1   5   8  115.09   14.90
   1   5   8  108.69   21.00
   1  -5  -8  127.59   26.30
   1  -5  -8  110.99    9.70
  -1  -5   8  118.19    5.10
   1   5   8  126.89    9.30
  -1   6   8   10.60   11.70
   1  -6   8    5.70   14.60
  -1  -6  -8    6.50    9.00
  -1   6   8    1.20    2.80
  -1  -6  -8   -3.00   13.50
  -1   6   8    7.00    5.00
   1  -6   8    1.60    2.40
   1  -6  -8    2.20    9.60
   1   6   8    0.40    4.80
   1   6   8   14.50   10.10
   1   6   8    4.60    3.00
   1  -6  -8   -3.00    2.50
   1  -6  -8   11.70   12.30
  -1  -6   8   -7.70   19.40
  -1   7   8    5.20    3.30
  -1  -7  -8    3.00    8.90
  -1  -7  -8   14.80   16.70
   1  -7   8    0.10   16.20
  -1   7   8    7.70   10.00
  -1  -7   8  -21.40   21.80
   1  -7  -8    0.80   10.70
   1   7   8    5.10    7.30
   1   7   8    9.40    5.20
   1   7   8    6.50    3.70
  -1  -7   8    6.00    2.10
   1   7   8    1.20    5.00
   1  -7  -8   -2.00   11.90
  -1   8   8    4.20    5.80
  -1   8   8    8.50    4.80
  -1   8   8   19.30   10.10
  -1  -8  -8   22.80   12.50
  -1  -8  -8   -9.20   17.80
  -1  -8   8    7.80   25.20
   1  -8  -8   26.30   16.20
   1   8   8   17.50    6.70
   1  -8  -8   -6.30   15.00
   1   8   8   12.60    5.30
  -1  -9  -8   17.90   15.40
  -1  -9  -8  -14.50   21.10
  -1   9   8   11.00    5.30
   1  -9  -8    1.00   14.70
   1  -9  -8   -2.50   16.80
   1   9   8    5.90    4.80
  -1  10   8    0.60    4.50
  -1 -10  -8   18.00   29.70
  -1 -10  -8   -4.50   13.10
   1 -10  -8   -1.50   23.10
   1  10   8    8.00    4.50
  -1  11   8   32.00    8.10
  -1 -11  -8   19.50   33.00
   1  11   8   27.60    7.90
   1 -11  -8   -2.30   28.90
   1   0  -9   -1.60    2.10
   1   0   9   -1.20   15.30
   1   0   9    1.10    1.80
   1   0  -9    0.50    4.70
  -1   0   9   -1.20    1.50
  -1   0  -9   -2.90   14.20
  -1   0   9    1.60    9.10
  -1   0  -9    5.30    5.40
   1   0   9   -1.50    8.70
   1   0  -9   -6.60   14.30
  -1   1   9   83.69   18.50
  -1  -1  -9   91.69   24.90
  -1   1   9   85.79    7.00
   1  -1   9   82.09    6.00
   1  -1   9  140.39   24.10
   1   1  -9   30.70   19.50
   1   1  -9   77.69    6.70
  -1   1   9   65.99   23.10
   1  -1   9   53.79   16.30
   1   1   9   89.29    6.90
  -1  -1   9   72.89   20.30
   1   1   9  108.99   29.80
  -1   1  -9   64.59   19.00
  -1  -1   9   93.69    6.70
   1  -1  -9   92.59   26.60
   1  -2   9  385.16   31.80
  -1  -2  -9  327.97   36.60
   1  -2   9  370.76   12.90
  -1   2   9  383.76   31.10
   1   2  -9  232.28   45.70
  -1   2   9  352.66   48.70
  -1   2   9  395.66   15.80
   1   2   9  330.27   41.50
  -1   2  -9  418.16   60.99
  -1  -2   9  382.66   13.30
   1   2   9  369.76   15.10
   1  -2  -9  389.86   16.20
   1  -2  -9  424.86   54.99
  -1  -2   9  373.06   36.10
   1  -3   9   69.19   19.50
  -1  -3  -9   79.79   20.30
  -1   3   9   63.79    6.90
   1  -3   9   75.39    5.20
  -1   3   9   96.99   17.60
   1   3  -9   41.20   29.20
   1   3   9   90.19   16.70
   1   3   9   74.79    7.20
   1  -3  -9   60.69    8.60
   1  -3  -9   77.69   23.70
  -1  -3   9   72.79    5.50
  -1   3  -9   52.29   24.30
  -1  -3   9   87.89   22.40
  -1   4   9  467.45   48.60
   1  -4   9  407.56   37.90
  -1   4   9  505.05   19.30
  -1  -4  -9  466.95   41.60
   1   4  -9  431.36   58.99
   1  -4   9  495.45   13.70
  -1  -4   9  418.66   42.80
   1   4   9  489.05   44.20
   1   4   9  472.45   18.70
  -1  -4   9  488.85   14.50
  -1   4  -9  494.55   69.19
   1   4   9  488.65   28.00
   1  -4  -9  528.95   47.80
   1  -4  -9  445.66   18.90
  -1   5   9  215.28   12.60
  -1   5   9  191.18   31.80
   1  -5   9  237.88    7.90
  -1  -5  -9  199.98   33.40
  -1   5   9  210.08   19.50
   1  -5   9  165.38   27.80
   1  -5  -9  221.58   37.40
   1   5   9  236.98   13.00
  -1  -5   9  221.08    8.10
   1   5   9  222.98   18.70
  -1   5  -9  231.58   47.40
   1  -5  -9  215.58   13.50
   1   5   9  245.78   30.20
  -1   6   9  134.59   16.60
   1  -6   9  117.49    9.10
  -1   6   9  116.49   10.00
  -1   6   9  123.59   24.80
   1  -6   9   97.39   24.90
  -1  -6  -9  102.09   24.50
   1  -6  -9   94.99   26.70
  -1  -6   9  112.99   30.40
   1   6   9  108.39    9.80
   1   6   9  124.29   15.50
  -1   7   9   68.09    9.00
  -1  -7  -9   -9.80   16.70
  -1   7   9   53.69   11.10
  -1  -7  -9   29.30   19.30
  -1  -7   9   79.59   27.00
   1   7   9   59.19    8.50
  -1  -7   9   64.69    4.60
   1   7   9   52.09    9.30
   1   7   9   85.89   12.90
   1  -7  -9   19.30   12.50
   1  -7  -9   61.19   21.90
  -1  -8  -9   25.80   16.30
  -1   8   9   20.30    5.50
  -1  -8  -9  -23.40   15.70
   1  -8  -9  -12.40   11.90
   1  -8  -9   -4.90   16.00
   1   8   9   27.00    6.50
  -1  -9  -9   14.70   25.60
  -1   9   9   17.20    6.40
   1  -9  -9   27.10   20.40
   1   9   9   28.70    7.00
   1  -9  -9    9.00   16.70
  -1 -10  -9   17.40   18.30
  -1 -10  -9   -8.10   24.00
  -1  10   9   10.40    6.40
   1 -10  -9   12.80   21.10
   1  10   9    4.80    5.30
   1   0 -10   -1.20    2.60
  -1   0 -10   23.60   17.50
  -1   0  10    0.40    2.00
  -1   0 -10   -1.20    4.80
   1   0  10   -6.20    8.80
  -1   0  10    2.70   12.40
   1   0 -10  -28.80   15.40
   1   0  10   12.30   20.80
   1   0 -10    0.40    5.90
   1   0  10   -0.50    1.90
  -1   0  10    2.10   10.50
  -1  -1 -10   75.99   23.70
  -1   1  10   89.99   21.20
   1  -1  10   34.60   15.90
  -1   1  10   92.09    7.50
  -1   1  10   70.99   26.20
   1  -1  10   72.59   19.60
   1   1 -10   98.89   37.70
   1  -1  10   92.19    6.90
   1  -1 -10   72.49    7.40
   1   1  10   85.79    7.20
  -1   1 -10   91.89   32.10
   1   1  10  114.99   20.60
  -1  -1  10   49.10   18.10
  -1  -1  10   91.19    7.10
   1  -1 -10   76.79   25.20
  -1  -2 -10   37.20   20.30
   1  -2  10   38.00   15.70
  -1   2  10   45.90    6.60
   1   2 -10   86.19   34.50
  -1   2  10   54.39   14.80
   1  -2  10   22.90   10.80
   1  -2  10   50.49    5.10
  -1   2  10   28.90   24.90
   1  -2 -10   45.70    7.30
   1   2  10   31.90   22.60
  -1  -2  10   50.19    5.20
  -1  -2  10   46.20   17.80
   1  -2 -10   39.60   16.00
  -1   2 -10   39.50   27.10
   1   2  10   55.69   14.50
   1   2  10   53.49    6.90
   1  -2 -10   15.10   10.60
  -1   3  10  -14.50   18.20
   1   3 -10   10.10   25.40
   1  -3  10    5.10   12.20
   1  -3  10    1.20    1.80
   1  -3  10    0.10    7.10
  -1   3  10    3.90    2.90
  -1  -3 -10    2.00    6.40
  -1  -3 -10   -8.80   11.50
  -1   3  10    1.80    7.90
   1   3  10   -4.40    7.70
  -1   3 -10  -14.10   20.50
   1  -3 -10    6.30    8.40
   1   3  10  -11.90   15.80
   1  -3 -10   -0.30    3.00
   1  -3 -10    7.10   15.00
  -1  -3  10   21.80   16.50
  -1  -3  10   -4.60    8.20
  -1  -3  10    0.20    2.10
   1   3  10   -0.60    2.20
  -1   4  10  117.19    9.80
   1  -4  10  107.09   24.90
  -1   4  10   86.69   29.80
  -1  -4 -10  116.69   28.80
  -1   4  10  133.69   20.10
   1  -4  10  138.59    7.10
   1   4 -10   85.99   35.20
  -1  -4  10  170.18   33.70
   1  -4 -10  121.49   10.90
  -1  -4  10  130.69    7.40
  -1   4 -10  162.08   46.80
   1   4  10  161.48   21.40
   1  -4 -10  100.39   28.80
   1   4  10  108.19   33.40
   1   4  10  131.99   10.20
  -1  -5 -10  220.88   52.59
   1   5 -10  199.68   45.10
  -1   5  10  247.08   14.40
  -1   5  10  251.87   22.00
   1  -5  10  188.68   33.40
  -1  -5  10  210.78   37.80
   1   5  10  224.98   13.50
   1   5  10  273.97   40.40
  -1   5 -10  235.28   48.40
   1  -5 -10  260.37   46.30
  -1  -6 -10   24.30   14.20
  -1  -6 -10   22.10   18.30
  -1   6  10   40.10    6.60
   1  -6  10   47.50   20.10
   1   6  10   64.79    8.80
  -1  -6  10   23.90   25.50
  -1  -7 -10   -3.40   12.80
  -1   7  10   12.50    4.70
  -1  -7 -10  -20.50   14.00
   1   7  10   10.10    4.50
  -1  -7  10    4.40    2.20
   1  -7 -10    4.50   17.40
   1  -7 -10    1.10    9.70
  -1  -8 -10   10.40   16.40
  -1  -8 -10    2.30   16.50
  -1   8  10    4.60    4.20
   1  -8 -10   50.49   33.20
  -1  -9 -10   -0.20   17.60
  -1   9  10    3.90    5.40
  -1  -9 -10   -5.10   19.30
   1  -9 -10  -55.89   17.80
   1  -9 -10   -2.30   16.10
   1   9  10    8.20    5.50
  -1  10  10   21.60    8.10
  -1 -10 -10   26.00   24.30
  -1 -10 -10  -28.60   20.10
   1 -10 -10   -4.90   18.30
   1  10  10   17.10    7.10
  -1   0  11   16.80   13.90
  -1   0  11   -3.60   18.80
   1   0  11   -0.50   11.10
  -1   0 -11   -6.00    6.50
   1   0  11    0.00    2.00
  -1   0  11    0.90    2.30
  -1   0 -11   -7.40   20.90
   1   0 -11   -5.80   20.40
   1   0  11    2.00   22.80
   1  -1  11   25.40   22.20
   1   1 -11   -2.70   23.40
  -1   1  11   18.10    4.20
   1  -1  11   25.60    4.50
  -1  -1 -11   -2.40    6.20
  -1   1  11   15.50   13.60
  -1  -1 -11   17.50   21.90
   1  -1  11   35.60   13.40
  -1   1  11   24.90   28.80
  -1   1 -11    4.80   22.20
   1   1  11   26.80   23.10
  -1  -1  11   16.10   15.10
   1  -1 -11    6.80    8.00
  -1  -1  11   22.90    4.30
   1   1  11   17.90    4.20
  -1  -1  11    0.00   11.70
   1   1  11    9.60   11.30
   1  -1 -11  -24.90   19.70
   1   2 -11  214.88   53.69
   1  -2  11  200.58   29.90
   1  -2  11  247.68   11.50
   1   2  11  268.57   13.80
   1  -2 -11  202.18   70.59
   1   2  11  197.38   46.40
  -1   2 -11  161.78   45.50
  -1  -2  11  147.89   30.70
   1  -3  11  130.59   28.20
  -1  -3 -11  171.88   36.80
   1  -3  11  138.59    8.30
  -1   3 -11  114.99   39.00
  -1  -3  11  155.28    9.10
   1  -3 -11  148.99   35.80
   1  -4  11  204.28   10.10
   1   4 -11  222.28   61.79
   1  -4  11  191.98   32.40
  -1   4  11  193.68   12.60
  -1  -4 -11  141.79   35.00
   1   4  11  179.18   12.20
  -1   4 -11  271.67   55.69
   1  -4 -11  201.38   40.10
  -1  -4  11  172.08    9.20
  -1  -5 -11    4.30    7.70
   1   5 -11   21.70   27.30
   1  -5 -11   36.50   24.30
  -1  -5  11   -4.80   17.40
   1   5  11   41.70    7.20
  -1  -6 -11   21.70   17.30
  -1   6  11   58.29    8.60
  -1  -6 -11   21.60   12.30
   1  -6 -11   82.79   41.70
   1   6  11   61.39    8.60
  -1   6 -11   34.40   33.40
  -1  -7 -11   99.69   28.70
  -1   7  11  155.88   13.00
   1  -7 -11  107.09   30.80
  -1  -8 -11   18.10   23.00
  -1   8  11   18.60    5.30
  -1  -8 -11   10.90   17.50
   1   8  11   20.70    6.60
   1  -8 -11   -2.90   21.30
   1  -8 -11   -5.40   11.70
  -1  -9 -11   14.00   24.80
  -1  -9 -11   -1.80   17.90
  -1   9  11   13.20    6.60
   1   9  11   17.40    6.50
   1  -9 -11   23.90   25.70
   1  -9 -11   16.50   14.20
  -1   0 -12    8.00    8.80
  -1   0 -12   12.20   21.40
   1   0 -12  -20.10   23.30
  -1   0  12   -0.90    2.40
   1   0  12   -1.10    2.20
  -1   1  12   94.19    9.00
   1  -1  12   69.49   32.20
   1  -1  12  110.99    8.60
  -1  -1 -12   71.09   50.69
   1   1 -12  123.79   43.40
   1  -1 -12  122.79   42.00
  -1  -1  12   99.59    8.10
  -1   1 -12   88.39   35.50
   1   1  12   89.89    8.50
   1  -2  12   38.50   24.90
   1   2 -12   76.09   37.20
  -1   2  12   33.90    5.90
  -1  -2 -12   29.10   31.20
   1  -2  12   36.10    5.60
   1   2  12   47.90    7.40
  -1   2 -12   39.20   31.30
  -1  -2  12   46.90    6.20
  -1  -2  12   19.00   14.70
  -1  -3 -12   28.50   23.80
   1  -3  12   17.90   15.60
  -1  -3 -12    9.90   12.10
  -1   3 -12   13.80   31.00
   1  -3 -12   -8.50    8.30
   1  -3 -12   16.00   23.40
  -1  -3  12   19.70   12.50
  -1  -4 -12   29.40   24.30
   1   4 -12   35.10   38.90
  -1  -4 -12    7.90    9.50
  -1   4  12   18.60    4.90
   1   4  12   13.90    4.40
   1  -4 -12    3.10    9.80
   1  -4 -12   38.50   27.30
  -1   4 -12   33.60   40.90
  -1  -4  12    4.90   12.10
  -1  -5 -12   11.90   10.50
   1   5 -12   16.50   39.20
  -1   5  12   40.10    7.80
  -1  -5 -12   26.00   22.70
   1  -5 -12    7.00   10.40
   1  -5 -12   13.70   25.10
   1   5  12   32.50    6.90
  -1   5 -12   72.49   49.40
  -1  -6 -12    8.90   18.20
  -1   6  12   16.50    4.50
  -1  -6 -12    3.90   10.20
   1  -6 -12   54.89   30.30
  -1   6 -12   39.10   34.40
  -1  -7 -12    4.80   12.10
  -1  -7 -12   30.00   25.00
  -1   7  12   24.70    7.40
   1   7  12   41.50    8.80
   1  -7 -12   77.09   31.50
   1  -7 -12    8.30   12.40
  -1   8  12   10.80    5.80
  -1  -8 -12    2.80   13.00
  -1  -8 -12   15.30   23.20
   1   8  12   12.00    5.90
   1  -8 -12   -6.70   11.30
   1  -8 -12   28.20   25.80
   1   0 -13   16.70   28.20
   1   0  13    1.60    3.50
  -1   0 -13   18.30   25.50
  -1   0  13    2.70    3.80
   1  -1  13  108.89    9.00
  -1   1  13   98.29    9.80
   1   1 -13   93.89   42.60
  -1  -1 -13   91.29   31.70
   1   1  13  108.99    9.80
  -1  -1  13  108.09    9.40
  -1   1 -13  144.19   44.80
   1  -1 -13   83.29   34.80
  -1  -2 -13    2.80    9.60
   1  -2  13   23.20    4.90
   1   2 -13   32.70   34.40
  -1  -2 -13   25.80   24.20
  -1   2  13   16.30    5.70
  -1   2 -13   33.60   31.40
   1   2  13   21.30    5.60
  -1  -2  13   19.30    4.60
   1  -2 -13   -2.90   18.40
   1  -2 -13    3.50   26.40
   1   3 -13   60.59   39.10
  -1  -3 -13   78.09   34.50
  -1   3  13   72.29    9.80
   1  -3 -13   19.60   26.30
   1  -3 -13   10.50   11.30
  -1   3 -13   36.30   38.80
   1   4 -13   16.70   41.20
  -1   4  13   61.89    8.80
  -1  -4 -13   70.29   32.30
   1  -4 -13   55.99   35.00
   1   4  13   65.79    8.80
  -1   4 -13   28.10   39.20
  -1  -5 -13  102.39   38.50
  -1   5  13  142.39   12.70
   1   5 -13  139.09   57.19
   1  -5 -13  147.39   42.20
  -1   5 -13  104.99   48.10
   1   5  13  106.29   11.00
  -1  -6 -13   35.90   27.10
  -1  -6 -13    2.60   13.20
   1  -6 -13   13.10   14.00
   1  -6 -13   61.69   34.20
   1   6  13   38.60    8.50
  -1   6 -13  -22.00   37.40
  -1  -7 -13   67.99   31.90
  -1   7  13   17.40    6.40
  -1  -7 -13   12.30   14.20
   1  -7 -13   36.00   32.50
   1  -7 -13   15.50   15.50
   1   7  13   17.30    6.30
   1   0  14    2.10    3.30
  -1   0  14    4.30    3.60
  -1   0 -14  -17.80   31.80
   1   0 -14    6.60   33.30
  -1  -1 -14   -6.40   27.30
  -1  -1 -14    0.50   12.60
   1   1 -14    6.90   41.90
  -1   1  14    5.90    4.20
   1  -1  14   12.40    5.20
  -1  -1  14    5.10    4.00
  -1   1 -14   20.80   33.40
   1   1  14    2.00    3.30
   1  -1 -14  -11.80   28.60
  -1  -2 -14    5.70   35.60
  -1  -2 -14    4.20   11.30
   1   2 -14    8.80   40.40
  -1   2  14   13.90    4.90
  -1   2 -14  -20.10   41.80
   1  -2 -14    6.80   11.70
   1  -2 -14   32.50   34.50
   1   2  14   18.80    5.30
  -1   3  14    9.30    4.50
  -1  -3 -14   56.59   36.00
  -1  -3 -14   -2.20   11.30
   1   3 -14    9.50   43.10
   1  -3 -14   -3.00   31.60
  -1   3 -14  -13.10   42.50
   1  -3 -14  -10.40   11.90
   1   3  14   14.10    4.70
  -1   4  14    6.60    4.20
  -1  -4 -14   -1.90   13.40
   1   4 -14  -15.40   36.50
  -1  -4 -14  -49.20   25.80
   1   4  14    6.30    4.50
   1  -4 -14   -9.90   33.40
   1  -4 -14  -11.00   11.50
  -1   4 -14  -10.40   43.50
   1   5 -14  -14.40   41.80
  -1  -5 -14   57.59   33.50
  -1   5  14   67.19   10.60
  -1  -5 -14   20.70   18.00
   1  -5 -14   22.00   36.30
   1  -5 -14   10.90   15.40
  -1   5 -14   34.80   46.90
  -1  -6 -14  -16.40   13.90
  -1   6  14   16.90    7.30
  -1  -6 -14   45.40   34.60
  -1   6 -14   31.70   43.80
   1  -6 -14    2.10   15.50
   1   6  14   26.40    7.00
   1  -6 -14    3.40   37.90
   1   0  15    3.80    4.30
  -1   0  15    2.80    4.60
  -1   0 -15    5.40   40.70
   1   0 -15  -22.30   45.10
   1   1 -15   72.99   42.10
  -1  -1 -15   17.60   39.20
  -1   1  15   19.70    6.10
   1  -1  15    9.80    8.10
   1  -1 -15   32.60   44.90
  -1   1 -15   96.89   44.10
   1   1  15   27.70    6.60
  -1  -1  15    9.80    7.90
   1   2 -15  -46.30   43.70
  -1  -2 -15   16.00   36.70
  -1  -2 -15    1.80   14.40
  -1   2  15   31.70    6.90
   1   2  15   26.90    6.40
  -1   2 -15   -2.10   46.10
   1  -2 -15   16.50   15.70
   1  -2 -15   26.60   38.70
   1   3 -15    8.60   41.90
  -1  -3 -15    2.40   15.30
  -1  -3 -15   35.40   41.80
  -1   3  15   36.50    8.30
   1  -3 -15    9.70   39.40
   1   3  15   23.80    7.00
   1  -3 -15    0.30   13.90
  -1   3 -15  -18.00   45.50
   1   4 -15   92.99   58.09
  -1  -4 -15   -7.40   13.40
  -1   4  15    7.40    5.50
  -1  -4 -15   -1.10   37.20
   1  -4 -15   13.00   15.10
   1   4  15    6.80    5.40
  -1   4 -15   -4.10   44.70
   1  -4 -15    5.30   37.60
   2   0   0  695.53   12.60
   2   0   0  715.13   12.20
   2   0   0  701.73   13.90
  -2   1   0   17.70    0.80
   2  -1   0   19.20    1.60
   2  -1   0   18.90    0.90
   2  -1   0   18.00    0.90
  -2  -1   0   17.50    0.80
   2   1   0   17.90    0.90
   2   1   0   19.30    1.20
   2   2   0 2583.24   41.50
   2   2   0 2528.95   43.00
   2  -2   0 2541.55   44.10
  -2   2   0 2552.24   43.70
   2  -2   0 2541.05   41.50
  -2  -2   0 2480.55   41.10
   2  -2   0 2502.15   47.80
  -2  -2   0 2474.55   43.00
   2   3   0   11.60    0.80
   2  -3   0   12.30    0.90
   2  -3   0   13.60    1.90
   2  -3   0   13.20    2.30
   2  -3   0   12.60    1.30
  -2  -3   0   10.40    1.40
   2   3   0   13.40    1.30
  -2  -3   0   10.40    1.10
  -2   3   0   11.70    1.90
  -2  -4   0   11.60    1.40
  -2  -4   0   11.00    2.00
  -2   4   0   10.90    2.00
   2  -4   0   15.70    2.90
   2   4   0   11.60    1.30
   2  -4   0   10.50    1.80
   2  -4   0   14.60    1.80
   2   4   0   11.50    0.80
   2  -5   0    8.80    1.90
  -2   5   0    9.20    2.00
   2  -5   0    7.20    1.70
   2   5   0    6.90    0.70
  -2  -5   0   12.20    2.50
   2  -5   0    4.90    2.00
   2   5   0    5.10    1.00
   2   5   0    6.30    1.80
   2  -6   0  445.86   12.80
   2   6   0  448.26   10.40
   2  -6   0  462.15   18.10
   2   6   0  461.15    8.30
  -2  -6   0  447.66   15.20
   2   6   0  457.95   12.90
  -2   6   0  448.16   13.00
   2  -6   0  460.45   13.00
  -2  -6   0  432.76   12.80
   2  -7   0  287.37   10.40
   2  -7   0  266.07   10.50
  -2   7   0  289.77   10.60
  -2  -7   0  291.87   11.00
  -2  -7   0  303.87   14.20
   2  -7   0  298.57   16.60
   2   7   0  304.87   10.30
  -2  -8   0  573.94   23.40
   2   8   0  556.64   16.10
   2  -8   0  569.14   26.50
   2  -8   0  559.44   17.90
  -2   8   0  591.84   17.20
   2  -9   0  666.43   21.80
  -2  -9   0  686.33   29.20
   2   9   0  682.43   19.00
   2  -9   0  680.03   35.00
  -2   9   0  695.53   19.80
  -2  -9   0  662.93   21.90
  -2  10   0   29.60    5.10
   2 -10   0   33.60    9.90
  -2 -10   0   33.40    9.20
  -2 -10   0   41.60    6.80
   2  10   0   32.20    4.50
  -2 -11   0    4.50    6.20
  -2 -12   0    3.80   10.30
   2   0   1 1638.84   33.10
   2   0   1 1707.93   30.50
   2   0  -1 1661.53   30.10
   2   0  -1 1698.23   28.40
   2   0   1 1750.32   28.90
   2  -1   1  418.76   10.00
   2  -1   1  424.86    8.20
  -2   1   1  423.06   19.00
  -2   1   1  428.36   10.20
   2  -1   1  414.26    9.40
   2   1  -1  422.06    9.50
  -2   1   1  431.66    8.30
  -2  -1  -1  447.46    9.40
   2   1  -1  427.46    8.10
   2   1   1  443.06    8.90
  -2  -1   1  425.76    9.50
  -2   1  -1  429.66   11.40
   2  -1  -1  445.66   10.20
   2   1   1  424.16    9.80
   2  -1  -1  439.16    8.40
   2  -1  -1  399.76   19.70
  -2  -1   1  430.16    8.10
  -2  -1   1  444.06    9.00
   2   1   1  429.36   11.60
   2   2  -1  813.42   15.40
   2  -2   1  775.12   13.60
   2  -2   1  781.92   18.30
  -2   2   1  809.32   26.60
  -2   2   1  814.22   16.90
  -2  -2  -1  792.22   17.40
   2  -2   1  795.62   15.50
  -2  -2  -1  808.32   15.90
  -2   2   1  798.22   19.20
  -2   2   1  796.32   14.20
  -2  -2  -1  773.52   20.20
   2   2  -1  786.42   13.70
   2  -2  -1  782.52   14.30
  -2  -2   1  767.32   15.00
   2  -2  -1  690.53   31.20
   2   2   1  798.72   15.90
  -2   2  -1  790.22   23.80
   2  -2  -1  802.32   23.30
   2   2   1  788.52   14.80
  -2  -2   1  784.72   13.80
   2   2   1  774.92   17.40
   2  -2  -1  781.82   16.70
  -2   3   1  229.98    6.70
   2  -3   1  221.68    4.40
  -2  -3  -1  214.38    9.70
  -2   3   1  217.58    4.90
   2   3  -1  218.68    4.60
  -2   3   1  215.18    8.70
  -2  -3  -1  217.08    6.80
  -2   3   1  226.48    7.60
  -2  -3  -1  230.38    7.90
   2  -3   1  207.08   12.30
   2  -3   1  216.88    6.20
  -2  -3   1  217.38    4.50
   2   3   1  221.28    5.50
   2  -3  -1  233.68   16.00
  -2   3  -1  222.78    6.40
  -2  -3   1  216.78    5.90
   2   3   1  219.88    7.10
   2  -3  -1  219.88    7.40
   2  -3  -1  216.08    9.70
   2   4  -1   88.99    2.40
  -2  -4  -1   89.89    6.70
   2  -4   1   92.09    3.90
  -2   4   1   89.49    2.70
  -2   4   1   94.39    3.80
  -2  -4  -1   95.89    5.30
   2  -4   1  102.79   11.80
  -2   4   1   89.39    5.00
   2  -4   1   92.49    2.20
  -2   4   1   95.79    3.40
   2  -4  -1   89.09    4.90
  -2  -4   1   88.79    3.80
   2   4   1   89.19    5.10
   2   4   1   92.49    3.20
  -2  -4   1   89.99    2.40
   2   4   1   92.69    4.20
   2  -4  -1   90.29   10.10
  -2   4  -1   86.89    3.00
   2  -4  -1   87.49    5.90
  -2   4  -1   91.79    4.20
   2   5  -1   51.39    3.30
  -2  -5  -1   43.00    3.90
   2  -5   1   45.80    3.10
  -2  -5  -1   43.60    5.50
  -2   5   1   44.10    1.80
   2  -5   1   42.90    2.20
  -2   5   1   41.70    1.90
   2   5  -1   43.10    1.50
  -2   5   1   42.70    3.90
   2  -5  -1   40.00    3.70
  -2  -5   1   40.90    2.80
  -2  -5   1   43.30    1.80
   2   5   1   45.60    2.90
   2  -5  -1   44.50    8.80
   2  -5  -1   47.00    4.60
  -2   5  -1   42.10    3.30
   2   5   1   41.90    2.00
   2   5   1   40.50    3.70
  -2   6   1   83.19    5.60
   2  -6   1   91.09    4.60
  -2  -6  -1   79.79    5.80
   2   6  -1   84.79    4.50
   2  -6   1   82.19    4.60
  -2   6   1   87.49    2.50
   2  -6   1   90.39    3.80
  -2  -6  -1   95.29    8.60
   2  -6  -1   83.79   11.00
   2  -6  -1   82.29    5.50
  -2  -6   1   85.39    4.80
   2   6   1   85.09    4.00
  -2   6  -1   88.49    4.90
   2   6   1   86.39    2.70
   2   6   1   91.69    5.50
   2  -6  -1   78.79    6.30
   2  -7   1   74.29    4.10
   2   7  -1   74.39    4.60
   2  -7   1   69.89    4.90
  -2   7   1   76.79    5.80
   2  -7   1   77.49    5.60
  -2  -7  -1   75.59    8.70
  -2  -7  -1   72.59    6.00
  -2   7  -1   61.89    4.60
   2  -7  -1   81.19    6.80
   2   7   1   73.89    2.30
  -2  -7   1   76.29    5.40
   2  -7  -1   60.79   12.20
   2  -7  -1   62.69    5.50
   2   7   1   74.39    5.50
   2   7   1   74.49    3.70
   2  -8   1  117.69    6.20
   2   8  -1  111.69    6.00
   2  -8   1  109.39    8.80
  -2  -8  -1  133.39    9.20
  -2   8   1  114.49    8.50
  -2  -8  -1  114.59   12.40
   2   8   1  104.89    4.60
  -2   8  -1  117.39    6.60
   2  -8  -1   97.29    8.40
  -2  -8   1  122.19    8.10
   2  -8  -1  106.89    7.40
   2   9  -1  158.68    7.80
  -2  -9  -1  141.29   10.80
   2  -9   1  153.58   12.50
  -2  -9  -1  144.09   15.60
   2  -9   1  144.79    8.20
  -2   9   1  152.48    9.30
   2  -9  -1  152.68   20.30
   2  -9  -1  152.08   11.30
  -2   9  -1  159.08    8.30
  -2  -9   1  177.78   11.50
  -2  -9   1  155.88    8.70
   2   9   1  158.18    8.80
  -2 -10  -1    7.40    3.10
  -2 -10  -1    4.90    5.80
  -2  10   1    5.50    3.20
   2 -10   1    8.90    6.30
   2 -10  -1    8.00    8.70
  -2 -10   1    9.00    3.90
  -2 -10   1    7.20    2.90
   2  10   1    8.20    3.20
  -2 -11  -1   22.80   10.80
   2 -11  -1    9.40   12.90
  -2 -11   1   23.90    7.90
  -2 -12  -1    5.90   17.10
  -2   0   2 9999.00  192.98
   2   0  -2 9171.18  189.78
   2   0   2 9168.88  158.18
  -2   0  -2 9051.89  176.08
   2   0   2 9781.02  171.78
  -2   0  -2 9206.68  161.38
  -2   1   2 2124.09   56.89
   2   1  -2 2129.89   37.10
  -2   1   2 2156.88   36.50
  -2  -1  -2 2061.59   53.29
  -2  -1  -2 2199.88   39.60
  -2  -1  -2 2154.18   43.70
  -2   1   2 2180.18   38.90
   2  -1   2 2053.89   37.10
   2  -1   2 2128.69   44.10
   2   1   2 2142.49   41.40
  -2  -1   2 2138.69   36.10
  -2   1  -2 2148.78   48.00
  -2   1  -2 2124.09   38.60
  -2  -1   2 2024.90   65.99
   2  -1  -2 2064.79   38.20
   2  -1  -2 2122.99   61.09
   2   1   2 2151.88   38.20
  -2  -1   2 2135.79   37.70
  -2   2   2   27.70    2.80
  -2   2   2   30.60    5.60
  -2  -2  -2   33.80    4.60
  -2   2   2   20.10    8.40
  -2  -2  -2   25.90    5.80
   2  -2   2   29.60    1.90
   2  -2   2   27.60    4.90
   2   2  -2   26.40    2.30
   2  -2   2   28.70    2.50
  -2   2   2   29.80    1.80
   2  -2  -2   26.40    6.40
   2  -2  -2   24.70    2.90
  -2   2  -2   22.40    7.10
  -2   2  -2   23.30    2.30
   2   2   2   25.80    3.10
  -2  -2   2   29.10    1.50
   2   2   2   22.10    2.50
   2   2   2   25.80    4.50
  -2  -2   2   30.50    2.60
   2  -2  -2   10.30    4.70
  -2   3   2   18.50    2.60
  -2   3   2   16.20    1.50
   2   3  -2   20.30    2.10
   2  -3   2   11.90    5.10
  -2   3   2   19.20    3.50
  -2  -3  -2   31.10    6.70
  -2  -3  -2   14.80    2.80
   2  -3   2   16.90    1.80
   2  -3   2   15.00    1.20
  -2   3   2   15.20    5.50
   2   3   2   20.90    2.60
   2  -3  -2   14.30    6.30
   2   3   2   24.60    3.20
   2  -3  -2   17.30    5.00
   2  -3  -2   16.80    2.60
  -2   3  -2   22.90    6.50
   2   3   2   15.30    2.50
  -2  -3   2   20.40    1.20
   2   3   2   21.80    3.70
   2   4  -2  810.92   15.50
  -2  -4  -2  743.63   28.90
  -2   4   2  771.92   18.70
  -2  -4  -2  796.62   22.30
   2  -4   2  765.62   14.90
  -2   4   2  792.22   19.20
   2  -4   2  759.42   13.60
  -2   4   2  777.22   24.00
  -2   4   2  776.32   14.90
   2  -4   2  775.52   33.10
   2  -4  -2  785.22   18.90
   2  -4  -2  757.12   25.50
   2   4   2  763.02   18.70
   2   4   2  767.22   19.90
   2  -4  -2  750.32   39.70
   2   4   2  781.12   16.50
  -2  -4   2  773.92   13.70
  -2  -4   2  766.92   15.70
   2   4   2  769.82   17.80
   2  -5   2  275.87   22.70
  -2   5   2  311.07   11.00
  -2  -5  -2  290.77   18.00
   2  -5   2  275.37    7.20
  -2   5   2  300.87    7.00
   2   5  -2  277.67    7.50
  -2   5   2  300.77    8.90
  -2   5   2  289.17   10.70
  -2  -5  -2  297.37   13.10
   2  -5   2  288.37    5.30
  -2  -5   2  295.17    8.20
   2  -5  -2  289.87   24.30
   2   5   2  277.87   10.30
   2   5   2  282.97    7.90
  -2  -5   2  292.17    5.80
   2   5   2  291.47   10.00
  -2   5  -2  286.67    7.70
   2  -5  -2  296.07   14.70
  -2   6   2   52.39    4.80
  -2  -6  -2   50.69    6.70
  -2   6   2   55.19    2.50
   2  -6   2   79.59   14.80
   2  -6   2   56.79    2.30
   2  -6   2   57.79    3.20
   2   6  -2   52.79    3.10
  -2   6   2   56.99    3.50
   2   6   2   59.39    4.90
  -2   6  -2   51.99    3.50
   2   6   2   52.99    2.90
   2  -6  -2   55.79    5.00
  -2  -6   2   62.69    3.70
   2  -6  -2   50.39   13.40
   2  -6  -2   50.09    7.90
  -2   7   2   53.29    5.90
   2  -7   2   58.39   16.10
  -2  -7  -2   64.39    6.80
  -2  -7  -2   55.29   11.30
  -2   7   2   53.89    2.80
  -2   7   2   59.59    2.50
   2  -7   2   50.29    3.00
   2   7  -2   56.59    3.60
   2   7   2   55.79    3.70
   2  -7  -2   52.89    5.40
   2   7   2   62.59    2.80
   2   7   2   58.19    5.70
  -2  -7   2   54.19    3.80
  -2   7  -2   59.49    4.00
   2  -7  -2   64.89    8.90
   2  -7  -2   44.10   15.00
   2   8  -2   95.79    4.90
  -2   8   2   85.69    2.80
  -2   8   2   98.29    7.40
  -2  -8  -2   93.09   15.80
   2  -8   2  102.49   21.80
  -2  -8  -2  103.49    9.60
   2  -8   2   99.79    4.70
   2  -8   2   95.79    5.50
   2  -8  -2  111.59   22.20
   2   8   2   96.59    3.30
   2  -8  -2   93.19    7.30
   2  -8  -2   89.59    9.70
   2   8   2   93.99    4.80
  -2   8  -2   87.49    5.20
   2   8   2   92.29    7.00
  -2  -9  -2   91.69    9.70
   2  -9   2   92.29    5.50
   2  -9   2   91.79    7.30
  -2  -9  -2  105.19   18.50
  -2   9   2  108.69    8.80
   2   9  -2  106.39    5.70
  -2  -9   2  105.29    7.50
   2  -9  -2   98.79   10.90
   2   9   2   94.19    7.50
  -2   9  -2   97.89    6.00
   2  -9  -2   78.99   19.10
  -2 -10  -2   70.09   16.30
  -2 -10  -2   96.19   12.80
  -2  10   2   93.09    8.10
   2 -10  -2   89.79   22.90
  -2 -10   2   89.69    6.60
   2  10   2   96.99    8.00
  -2 -10   2  109.39    9.40
  -2 -11  -2  117.49   24.50
  -2 -11   2  130.19   12.70
   2 -11  -2  117.49   31.80
  -2 -12  -2    6.20   13.90
  -2   0   3 2378.76   75.69
   2   0   3 2337.07   52.39
  -2   0   3 2451.55   43.90
   2   0  -3 2482.35   81.29
   2   0  -3 2453.25   42.90
  -2   0  -3 2466.05   57.49
   2   0   3 2279.47   68.09
  -2  -1  -3  617.14   33.60
  -2   1   3  629.04   15.10
   2  -1   3  567.34   21.80
   2   1  -3  673.13   39.90
   2   1  -3  581.84   13.00
  -2   1   3  622.34   29.60
   2  -1   3  593.24   14.90
  -2  -1  -3  613.44   22.40
   2   1   3  629.24   19.60
  -2   1  -3  650.13   26.80
  -2  -1   3  669.53   40.90
   2   1   3  597.44   27.80
   2  -1  -3  609.34   33.80
   2  -1  -3  587.04   14.50
  -2  -1   3  610.64   13.90
   2   1   3  620.24   15.70
  -2   2   3  335.97   28.70
   2  -2   3  348.17    9.90
  -2   2   3  373.96   11.20
   2  -2   3  378.36   19.00
  -2   2   3  361.26   19.00
   2   2  -3  365.16    8.60
  -2  -2  -3  355.66   15.70
  -2  -2  -3  368.86   24.40
  -2  -2   3  373.46    8.30
   2   2   3  360.26   13.70
   2   2   3  365.56   19.30
  -2   2  -3  345.97   23.50
   2  -2  -3  357.76   22.70
  -2  -2   3  348.97   31.80
  -2  -2   3  367.76    9.20
   2  -2  -3  355.36   10.80
  -2   3   3  254.07    9.40
   2  -3   3  254.47   18.00
  -2   3   3  253.87   13.30
   2  -3   3  251.17    6.50
  -2  -3  -3  216.28   18.40
   2   3  -3  244.08    6.30
   2  -3   3  239.48    7.20
  -2  -3  -3  254.57   13.00
  -2   3   3  252.87   21.40
  -2  -3   3  242.38    6.60
   2   3   3  254.17    9.40
  -2  -3   3  260.27   27.30
   2   3   3  246.08   10.40
  -2  -3   3  252.17    6.10
   2   3   3  255.97    9.20
   2  -3  -3  272.77   18.20
   2   3   3  242.48   14.10
  -2   3  -3  285.97   25.30
  -2   4   3   25.50    3.70
   2   4  -3   30.10    2.00
   2  -4   3   28.70    2.00
   2  -4   3   27.50    1.70
   2  -4   3   32.40    9.30
  -2   4   3   30.90    5.10
  -2  -4  -3   29.10    8.80
  -2  -4  -3   24.80    5.30
  -2   4   3   29.00    7.40
  -2  -4   3   25.30   12.60
   2  -4  -3   27.90   12.80
  -2  -4   3   30.90    1.80
   2   4   3   32.20    3.30
   2  -4  -3   22.80    3.40
   2  -4  -3   39.80    8.40
   2   4   3   34.60    3.70
   2   4   3   31.10    4.00
   2   5  -3   28.50    2.10
   2  -5   3   31.80   10.40
  -2   5   3   30.80    4.30
  -2  -5  -3   34.50   10.20
  -2   5   3   27.20    5.80
   2  -5   3   28.50    1.60
   2  -5   3   26.10    1.60
  -2   5   3   31.30    4.40
  -2  -5  -3   34.70    6.20
  -2  -5   3   28.30    2.30
   2   5   3   33.60    4.40
   2   5   3   33.00    3.10
   2  -5  -3   23.80    6.70
  -2  -5   3   28.50    1.50
   2   5   3   25.00    3.80
   2  -5  -3   38.80   14.60
   2   5   3   28.10    3.10
   2  -5  -3   27.40    4.20
  -2   6   3   69.19    5.80
   2  -6   3   69.19    2.00
   2  -6   3   73.69   15.90
  -2  -6  -3   67.49    9.00
  -2   6   3   70.29    6.40
  -2  -6  -3   71.09   14.40
   2   6  -3   78.59    3.40
  -2   6   3   74.49    4.90
  -2   6   3   68.99    3.30
   2   6   3   77.69    5.90
   2   6   3   76.49    5.70
  -2  -6   3   68.69    2.20
   2  -6  -3   81.99   25.50
  -2  -6   3   68.49    3.70
   2  -6  -3   60.89   10.30
   2  -6  -3   66.19    5.70
   2   6   3   69.79    4.20
  -2   7   3   39.50    3.40
   2   7  -3   51.49    3.30
   2   7  -3   48.40    2.60
  -2   7   3   50.09    5.50
  -2  -7  -3   49.50    8.10
  -2  -7  -3   52.89   12.40
  -2   7   3   49.50    4.20
  -2   7   3   45.70    2.70
   2  -7   3   47.50    2.40
   2  -7   3   34.70   13.80
  -2  -7   3   48.30    3.40
   2  -7  -3   53.89    6.60
   2  -7  -3   41.40   14.60
   2   7   3   61.59    5.60
   2   7   3   47.50    4.30
   2  -7  -3   55.09   10.30
   2   7   3   53.49    3.70
   2   8  -3  106.89    4.30
  -2  -8  -3  117.09   21.80
  -2  -8  -3  106.79   10.80
  -2   8   3  118.49    8.20
  -2   8   3  106.19    4.00
   2  -8   3  100.29   21.60
   2  -8   3  115.09    4.60
  -2   8   3  100.19    4.80
   2   8  -3  105.19    4.70
   2  -8  -3   99.19   14.20
   2   8   3  105.69    4.60
  -2  -8   3  102.39    5.70
   2  -8  -3  111.89   25.30
   2  -8  -3  102.29    8.20
   2   8   3  100.59    5.80
   2   8   3  107.19    7.80
  -2   8  -3   98.49    4.30
  -2  -9  -3    8.20    4.50
  -2  -9  -3    7.40    8.70
  -2   9   3    7.60    3.10
   2  -9  -3   -1.10    5.80
  -2  -9   3    5.20    2.00
   2  -9  -3   -1.60   14.00
  -2  -9   3  -14.90   20.60
   2   9   3    9.40    3.30
  -2 -10  -3   35.70    8.60
  -2  10   3   40.20    6.50
  -2 -10  -3   21.80   15.70
  -2 -10   3   39.80    5.10
   2 -10  -3   50.59   19.90
   2  10   3   29.30    5.60
  -2  11   3   12.10    5.20
   2 -11  -3    1.50   24.60
   2  11   3   18.90    5.10
  -2 -12  -3   13.50   17.30
   2 -12  -3   53.49   28.20
   2   0  -4 2452.15   86.29
   2   0  -4 2275.67   41.20
   2   0   4 2045.20   73.19
   2   0   4 2156.88   53.89
  -2   0   4 2356.16   44.20
  -2   0   4 2423.86   78.29
  -2   0  -4 2404.96   64.49
  -2   1   4  882.01   39.10
  -2  -1  -4  896.31   32.40
   2  -1   4  932.11   33.10
   2   1  -4  897.11   19.00
   2   1  -4  947.21   54.59
  -2  -1  -4  676.53   41.20
  -2   1   4  930.81   20.40
   2  -1  -4  851.21   45.80
   2   1   4  875.01   20.50
   2   1   4  928.51   42.80
  -2   1  -4  818.02   37.20
  -2  -1   4  806.22   47.50
  -2  -1   4  887.41   18.70
   2   1   4  960.90   29.40
   2  -1  -4  881.21   20.40
  -2   2   4   14.00    8.00
   2   2  -4   17.30    9.70
  -2   2   4   18.00    6.40
  -2  -2  -4   14.70    4.30
   2   2  -4   17.90    1.90
  -2   2   4   23.00    3.40
   2  -2   4   24.60    3.50
   2  -2   4    9.80    4.80
  -2  -2  -4   31.60   12.80
   2  -2  -4    6.90    3.80
  -2  -2   4   21.10    2.60
   2   2   4   18.70    6.50
   2   2   4   10.20    2.40
   2  -2  -4   22.90    8.10
   2   2   4   16.50    4.20
  -2  -2   4   -2.00   10.50
  -2   2  -4   16.30    8.00
   2  -2  -4   14.90    2.80
   2  -3   4   28.80    3.50
  -2   3   4   37.50    4.60
   2   3  -4   25.60    1.90
  -2   3   4   35.50    7.30
   2  -3   4   33.40    8.50
  -2  -3  -4   37.50    7.90
  -2  -3  -4   24.40    9.70
  -2   3   4   16.90    8.50
   2   3   4   36.20    4.70
   2  -3  -4   36.00   10.40
   2   3   4   34.70    4.40
   2  -3  -4   20.20    8.60
  -2  -3   4   22.20   14.50
  -2   3  -4   24.00   10.60
   2   3   4   17.40    6.10
   2  -3  -4   26.40    3.70
  -2  -3   4   28.60    2.70
  -2  -3   4   24.40    2.00
   2   3   4   37.50    6.70
   2   4  -4  483.55    9.60
   2  -4   4  487.45   12.50
  -2   4   4  522.45   16.00
  -2   4   4  542.45   21.30
  -2   4   4  524.25   34.60
   2  -4   4  497.55   29.90
  -2  -4  -4  506.85   36.40
  -2  -4  -4  481.75   22.60
   2  -4  -4  495.25   15.30
   2   4   4  460.95   22.50
   2   4   4  496.85   15.30
  -2   4  -4  499.65   36.10
   2  -4  -4  357.76   35.00
  -2  -4   4  502.35   11.00
   2   4   4  483.15   17.10
   2  -4  -4  500.85   28.40
   2   4   4  505.35   15.50
  -2  -4   4  593.44   61.29
  -2  -5  -4   39.00    7.40
  -2  -5  -4   45.20   14.90
  -2   5   4   27.50    4.50
  -2   5   4   41.10    6.10
   2  -5   4   36.70    2.60
   2  -5   4   44.50   12.70
  -2   5   4   34.10    8.70
   2   5   4   39.60    5.70
   2   5   4   38.00    5.00
   2  -5  -4   41.10    9.40
   2  -5  -4   39.60    5.30
   2   5   4   36.00    4.50
   2   5   4   29.30    6.50
  -2  -5   4   32.00   18.70
  -2  -5   4   34.80    2.00
  -2   6   4   35.00    7.20
  -2  -6  -4   26.10   11.10
   2  -6   4   30.10    1.90
  -2   6   4   29.20    4.50
   2  -6   4   35.70   12.10
  -2  -6  -4   29.40    7.10
   2   6   4   27.30    4.10
  -2  -6   4   28.40   16.00
  -2  -6   4   28.10    2.60
   2  -6  -4   29.40    5.00
   2   6   4   27.40    5.50
   2  -6  -4   18.90    7.00
  -2  -6   4   31.30    1.80
   2   6   4   32.50    4.60
   2  -6  -4   37.10   15.40
   2  -7   4   74.99    2.20
  -2  -7  -4   87.19   20.10
  -2   7   4   79.69    7.50
  -2  -7  -4   79.79   12.30
  -2   7   4   80.99    7.00
   2  -7   4  106.79   21.60
  -2   7   4   74.29    5.80
  -2   7   4   76.49    4.00
   2   7   4   76.09    6.00
  -2  -7   4   72.49    2.40
  -2  -7   4   73.99    4.30
   2   7   4   66.79    6.20
   2   7   4   71.09    6.30
   2   7   4   70.19    5.20
   2  -7  -4   59.69   21.10
   2  -7  -4   98.99   15.90
  -2  -7   4   52.19   21.80
   2  -7  -4   74.39    7.00
  -2   8   4  104.09    6.90
   2  -8   4   99.79    3.90
  -2  -8  -4   72.99   11.60
  -2   8   4   97.09    8.20
  -2   8   4   93.59    4.40
  -2  -8  -4  132.79   26.90
   2  -8   4   86.39   21.10
  -2   8   4   96.29    5.70
   2  -8  -4  110.09   29.70
   2   8   4   94.59    5.60
   2  -8  -4   81.29   15.40
   2  -8  -4  100.59    8.60
  -2  -8   4  100.59    5.40
  -2  -8   4   51.79   27.30
   2   8   4   94.49    7.80
  -2  -9  -4   91.99   13.70
  -2   9   4  101.69    8.40
  -2  -9  -4   56.39   17.90
   2   9   4   89.89    7.80
  -2  -9   4  124.69   33.80
   2  -9  -4   94.09   28.30
  -2  -9   4   89.99    5.60
  -2 -10  -4   -7.80   11.30
  -2 -10  -4    3.50    5.70
  -2  10   4    3.60    3.60
   2  10   4    0.30    3.20
  -2 -10   4    1.60    1.70
   2 -10  -4   12.20   19.80
  -2  11   4    2.00    4.00
  -2 -11  -4    8.80   15.60
   2  11   4    6.50    3.80
  -2 -12  -4   76.69   30.70
   2 -12  -4   55.19   36.20
   2   0  -5  310.77   31.20
  -2   0   5  274.27   26.00
  -2   0   5  290.67   10.00
   2   0   5  258.27   17.00
   2   0   5  257.07   26.50
  -2   0  -5  317.07   23.60
   2   0   5  275.77    9.40
   2   0  -5  281.67    9.50
   2   1  -5   41.30   14.10
   2  -1   5   30.60    7.60
   2   1  -5   36.20    3.00
   2  -1   5   31.90    3.10
  -2   1   5   29.60    8.40
  -2  -1  -5   22.50    6.30
  -2   1   5   36.40    3.70
   2   1   5   42.00    3.90
  -2  -1   5   41.10    3.50
   2  -1  -5   42.00    3.90
   2  -1  -5   26.00   12.10
  -2   1  -5   32.70   11.50
   2   1   5   19.40    8.40
  -2  -1   5   35.00   15.50
   2   2  -5  227.18    7.30
   2   2  -5  269.17   39.10
  -2  -2  -5  200.88   26.90
  -2   2   5  171.18   28.30
  -2   2   5  246.48    9.70
  -2  -2  -5  227.48   17.80
   2  -2   5  217.28    7.20
  -2   2   5  228.58   18.70
   2  -2   5  213.88   18.20
  -2   2  -5  230.88   25.20
  -2  -2   5  261.07   37.60
   2   2   5  221.58   21.80
  -2  -2   5  228.08    7.80
   2   2   5  236.18   14.40
   2   2   5  225.68    9.30
   2  -2  -5  236.38   25.10
   2  -2  -5  237.78    9.50
  -2  -3  -5   12.90    4.90
   2  -3   5   11.70    2.50
  -2  -3  -5   15.00    8.50
  -2   3   5   16.80   12.00
   2  -3   5    7.70    6.00
   2   3  -5   10.50    1.50
  -2   3   5    8.50    2.10
   2  -3   5   10.80    1.70
   2  -3  -5   11.20    2.90
   2  -3  -5    4.90    4.40
  -2   3  -5   -2.20    8.70
   2   3   5    9.60    2.50
   2  -3  -5    9.10    9.50
   2   3   5    8.30    3.50
   2   3   5   11.40    6.80
  -2  -3   5    8.40   11.50
  -2  -3   5   10.00    1.90
  -2  -4  -5  197.38   25.50
   2   4  -5  174.28    4.90
   2  -4   5  167.48   21.60
   2  -4   5  172.38    4.70
  -2   4   5  170.98    8.90
   2  -4   5  185.68    7.90
  -2   4   5  186.98   22.50
  -2   4   5  192.58   14.00
  -2  -4  -5  175.98   15.70
   2  -4   5  182.38    5.50
  -2  -4   5  180.98    5.70
   2   4   5  175.68   11.30
   2   4   5  179.08    9.70
  -2  -4   5  149.79   28.50
  -2   4  -5  168.98   29.60
   2  -4  -5  175.88   18.70
   2  -4  -5  173.78    8.90
   2   4   5  185.18   16.70
  -2  -4   5  181.88    6.00
   2   4   5  185.18    9.20
  -2   5   5   85.99   10.30
  -2  -5  -5   87.59   20.90
  -2   5   5   85.39   15.60
   2  -5   5   80.29    4.60
  -2   5   5   85.89    6.50
   2  -5   5   78.19   16.80
  -2  -5  -5   88.69   12.80
   2   5   5   69.69    9.60
   2  -5  -5   62.69   12.40
  -2  -5   5   64.39   21.60
  -2  -5   5   80.39    3.70
   2   5   5   75.29    6.40
   2   5   5   85.29    7.50
   2  -5  -5   72.59    6.50
   2   5   5   79.19    6.20
  -2  -6  -5   39.60   13.20
  -2   6   5   30.50    5.80
  -2   6   5   34.90    9.20
  -2  -6  -5   26.50    8.20
  -2   6   5   42.90    6.10
   2  -6   5   27.30    2.50
   2  -6  -5   27.50   17.50
  -2  -6   5   30.50    2.00
   2  -6  -5   26.60    4.70
   2   6   5   25.60    4.80
  -2  -6   5   30.50   21.40
   2   6   5   30.20    4.80
   2   6   5   35.40    5.10
   2  -6  -5   21.90    8.70
   2  -7   5   55.19    2.80
   2  -7   5   64.09   17.70
  -2  -7  -5   49.60   19.70
  -2   7   5   61.49   10.00
  -2   7   5   59.69    7.40
  -2  -7  -5   42.50   10.80
  -2   7   5   63.99    6.80
   2  -7  -5   60.69    6.90
   2   7   5   66.19    6.60
   2   7   5   65.49    5.70
  -2  -7   5   -5.30   22.20
   2   7   5   65.19    8.70
  -2  -7   5   64.29    4.20
   2  -7  -5   65.39   23.90
  -2  -7   5   64.09    2.70
  -2   8   5    3.20    2.70
  -2   8   5    7.60    3.90
  -2   8   5    5.50    2.00
   2  -8   5   25.20   20.90
  -2   8   5    4.70    3.20
  -2  -8  -5   -0.30    9.00
  -2  -8  -5    5.60    5.60
   2  -8  -5   -2.00   15.00
   2   8   5    9.20    2.80
   2   8   5    9.10    3.60
  -2  -8   5    6.00    1.00
   2   8   5    4.80    3.10
   2  -8  -5   15.50    9.20
  -2  -8   5    5.60   24.30
   2  -8  -5    6.60    3.80
  -2  -9  -5   27.00   18.00
  -2   9   5   15.60    3.60
  -2  -9  -5    7.40    7.10
  -2   9   5   10.30    3.90
   2  -9  -5   27.40   10.50
   2  -9  -5   15.70   21.10
   2   9   5   13.60    3.60
   2   9   5   16.20    4.30
  -2  -9   5   13.50    2.70
  -2  -9   5   -6.70   30.60
  -2 -10  -5    4.60    7.40
  -2 -10  -5    0.90   13.50
  -2  10   5    5.90    4.20
   2  10   5    2.90    3.80
   2 -10  -5   11.00   20.10
  -2 -11  -5    4.50   18.90
  -2  11   5    0.50    4.90
   2 -11  -5    7.40   28.70
   2  11   5    5.90    4.40
  -2 -12  -5   27.80   23.80
   2 -12  -5   -0.70   28.90
  -2   0   6  105.89   19.00
   2   0   6  105.99    6.00
  -2   0   6  121.29    6.60
   2   0  -6  108.79    6.20
  -2   0  -6  136.89   21.60
   2   0   6   89.79   12.70
   2   0  -6  137.99   28.90
  -2   1   6   66.89   14.90
   2  -1   6   32.20   10.30
  -2  -1  -6   88.39   16.00
   2  -1   6   60.99    4.20
   2   1  -6   59.79    4.30
   2   1  -6   81.59   24.30
   2  -1   6   62.79   12.60
  -2   1   6   72.29    5.40
   2   1   6   58.69   10.10
   2  -1  -6   68.89    5.20
   2  -1  -6   63.39   19.20
  -2   1  -6   56.89   16.50
   2   1   6   50.89   15.20
  -2  -1   6   85.99   17.40
  -2  -1   6   65.59    4.70
   2   1   6   57.39    4.80
   2   2  -6  341.57   47.10
  -2   2   6  244.58   32.30
   2  -2   6  297.07    9.40
  -2  -2  -6  294.27   27.20
  -2   2   6  318.17   12.00
  -2   2   6  320.57   23.80
   2  -2   6  324.67   23.70
   2   2  -6  307.57    9.50
  -2  -2   6  307.67   10.00
   2   2   6  311.37   29.40
   2   2   6  325.57   12.00
  -2  -2   6  286.57   38.70
  -2   2  -6  261.67   35.50
   2  -2  -6  291.77   11.50
   2   2   6  307.67   18.70
   2  -2  -6  334.07   32.10
   2   3  -6   31.40    2.70
  -2   3   6   42.20   10.00
  -2  -3  -6   33.20   16.40
   2  -3   6   30.90    9.10
  -2  -3  -6   12.20    6.60
  -2   3   6   50.19   18.20
   2  -3   6   28.70    2.60
  -2   3   6   31.20    4.50
   2  -3  -6   18.00   12.10
  -2  -3   6   33.80    3.80
  -2   3  -6   42.30   16.50
   2   3   6   32.80    4.50
  -2  -3   6   26.10   17.40
   2   3   6   27.00    6.60
  -2  -4  -6  200.38   18.20
  -2   4   6  201.18   10.10
  -2   4   6  219.38   17.10
  -2   4   6  199.88   27.00
   2  -4   6  206.18    5.90
   2   4  -6  195.68    6.00
  -2  -4  -6  184.58   34.40
   2  -4   6  197.38   21.90
   2   4   6  208.28   13.90
  -2  -4   6  233.88   40.00
   2   4   6  211.58   24.50
  -2  -4   6  210.38    7.00
   2  -4  -6  176.98   30.70
  -2   4  -6  173.68   31.20
   2   4   6  197.98   10.10
  -2  -5  -6  136.39   18.20
  -2   5   6  140.49   12.30
  -2   5   6  121.99    8.20
   2  -5   6  128.69    7.00
  -2  -5  -6   92.49   25.10
   2  -5   6  111.09   19.90
  -2   5  -6  123.89   23.40
   2   5   6  105.29    7.70
   2  -5  -6  134.59   22.80
   2  -5  -6  113.89    8.30
  -2  -5   6  120.89    5.10
  -2  -5   6  112.49   26.00
   2   5   6  113.39    8.50
   2  -5  -6   52.69   17.40
  -2  -6  -6   21.10   14.20
  -2  -6  -6   24.30    8.00
  -2   6   6   13.60    3.80
   2  -6   6   37.10   14.00
   2  -6   6   14.00    2.50
  -2   6   6   13.10    4.80
  -2  -6   6   -8.80   18.00
   2   6   6   18.00    4.30
   2  -6  -6   12.80    3.90
   2  -6  -6    5.90   11.00
  -2  -6   6   16.60    2.10
   2   6   6   20.70    7.70
   2  -6  -6    5.60    8.20
   2   6   6   16.10    3.80
   2  -7   6   76.09    4.40
   2  -7   6   51.89   17.90
  -2   7   6   83.19    8.90
  -2   7   6   95.19    8.40
  -2  -7  -6   82.09   27.80
  -2   7   6   85.19   16.20
  -2  -7  -6   72.89   14.10
   2  -7  -6   71.69   17.20
   2   7   6   85.79    7.80
  -2  -7   6   84.39    3.70
   2   7   6   75.49   10.30
   2  -7  -6   27.60   17.30
   2   7   6   92.99    8.10
  -2  -7   6  131.09   36.90
   2  -7  -6   81.19    7.90
   2   7   6   81.59    7.20
  -2   8   6   24.60    5.70
  -2   8   6   35.60    3.90
  -2  -8  -6   24.40    7.50
  -2   8   6   21.40    7.10
   2  -8  -6   14.10   18.20
  -2  -8   6   -0.60   28.40
   2  -8  -6   -7.20   11.20
   2  -8  -6   14.60    4.80
   2   8   6   26.50    5.30
   2   8   6   35.40    5.80
   2   8   6   33.20    6.20
  -2  -8   6   34.50    3.40
  -2   9   6  126.99    6.60
  -2  -9  -6  116.39   20.10
  -2   9   6  121.19   10.60
   2  -9  -6   71.19   28.40
   2   9   6  138.79   10.70
   2  -9  -6  110.19   21.80
   2   9   6  132.49   10.10
  -2  -9   6  122.09    6.60
  -2 -10  -6  110.69   21.30
  -2 -10  -6  109.49   39.70
  -2  10   6  115.79   10.90
   2 -10  -6   56.59   26.10
   2  10   6  110.29   10.20
  -2  11   6    3.90    4.70
  -2 -11  -6   22.60   27.10
   2 -11  -6  -32.60   26.50
   2  11   6    3.60    4.40
   2   0  -7  539.75   15.90
   2   0  -7  530.45   48.70
   2   0   7  544.85   16.00
   2   0   7  436.36   42.60
   2   0   7  545.85   30.30
   2  -1   7    6.00    5.00
   2   1  -7   -3.20   12.30
   2  -1   7    5.40    8.10
  -2  -1  -7    2.60    5.80
   2  -1   7    1.10    1.20
  -2   1   7    8.40    8.40
  -2   1   7   -1.20    6.40
  -2  -1  -7   -0.30    3.30
  -2  -1   7    3.10    1.70
   2  -1  -7    3.80    1.70
  -2  -1   7    0.90    5.60
   2  -1  -7   15.60   12.60
   2  -1  -7   -1.60    3.90
  -2   1  -7    2.90    9.00
  -2   1  -7   -1.10    3.50
   2   1   7   -3.80    9.00
  -2  -2  -7    2.60    5.80
   2   2  -7    9.70    2.30
   2  -2   7   11.80    2.40
  -2   2   7   18.80    3.70
   2   2  -7    4.80   13.10
  -2   2   7    2.10    6.40
  -2  -2  -7    9.40    7.10
   2  -2   7   15.20    7.20
   2  -2   7    1.90    4.10
  -2   2  -7   18.40   11.60
   2   2   7   18.10   10.00
   2   2   7   18.50   10.70
   2   2   7   13.40    2.90
  -2  -2   7    4.30    5.80
   2  -2  -7    4.20    4.50
   2  -2  -7    9.10    2.70
  -2  -2   7   17.90    3.00
  -2  -2   7   29.70   14.80
   2  -2  -7   16.80   13.90
  -2  -3  -7   81.99   23.20
   2   3  -7  140.79    6.10
   2  -3   7  135.19    5.80
  -2   3   7  139.99   18.40
   2  -3   7  112.89   18.60
   2   3  -7  142.39   30.70
  -2  -3  -7  148.49   21.40
  -2   3   7  154.28    8.90
  -2  -3   7  113.59   27.20
  -2   3  -7  121.19   27.30
   2  -3  -7  148.89   27.60
   2   3   7  132.89    8.30
  -2  -3   7  134.79    6.60
  -2   4   7   36.80    9.20
  -2  -4  -7   47.90   12.90
   2  -4   7   40.90    5.80
  -2   4   7   39.70    5.50
  -2  -4  -7   33.00   15.90
   2   4  -7   48.80    3.50
   2  -4   7   70.59   17.20
   2  -4   7   45.80    3.00
  -2   4  -7   73.39   24.00
   2   4   7   44.60   14.20
   2  -4  -7   46.80   13.80
  -2  -4   7   34.20   19.00
   2   4   7   31.80    4.90
  -2  -4   7   48.50    4.10
  -2  -5  -7  -14.30   10.60
   2  -5   7    1.70   10.70
  -2   5   7   11.00   10.40
  -2   5   7    2.90    2.50
  -2  -5  -7    7.20    7.20
   2  -5   7    3.00    1.90
   2   5   7   -0.20    2.10
   2  -5  -7    1.30    2.30
  -2  -5   7    0.40    1.40
  -2   5  -7   -1.50   12.80
   2  -5  -7   -2.10    9.20
  -2  -5   7   13.60   18.50
   2   5   7   -1.50    3.30
  -2  -5   7    3.50    1.30
   2  -5  -7    6.90    7.50
   2   5   7    4.30    6.50
   2  -6   7   20.90    3.60
  -2  -6  -7    8.50    8.40
   2  -6   7   20.70   12.90
  -2   6   7   22.10   12.20
  -2   6   7   17.50    4.40
  -2  -6  -7    4.50   16.30
   2  -6  -7   19.80   11.90
   2   6   7   20.20    6.10
  -2  -6   7   15.70   25.20
   2  -6  -7   17.10    4.20
   2   6   7   18.60    4.20
  -2  -6   7   20.30    2.60
   2  -6  -7   30.10   12.90
  -2  -7  -7   64.79   15.60
   2  -7   7   70.49    6.30
  -2   7   7   64.79    9.90
  -2  -7  -7   41.50   22.60
   2  -7   7   72.89   19.60
  -2   7   7   66.29   15.00
  -2   7   7   71.99    7.80
   2   7   7   71.19    8.40
   2  -7  -7   66.19   19.80
   2  -7  -7   51.89    8.60
  -2  -7   7   62.69   29.60
   2  -7  -7   23.20   17.20
   2   7   7   60.59    7.80
   2   7   7   49.00   10.00
  -2  -7   7   64.99    3.70
  -2   8   7   17.60   10.70
  -2  -8  -7    8.00   20.40
  -2  -8  -7   19.20   10.60
  -2   8   7   26.90    7.10
  -2   8   7   15.60    5.00
   2   8   7   23.90    7.60
   2  -8  -7   20.90   13.40
   2  -8  -7    2.00   14.30
   2   8   7   25.10    5.70
  -2  -8   7  -27.00   22.10
   2   8   7   15.80    4.70
   2   8   7   25.30    5.20
  -2   9   7   53.99    4.80
  -2  -9  -7   66.69   31.90
  -2  -9  -7   68.59   16.90
  -2   9   7   67.69    9.40
   2   9   7   70.59    9.50
   2   9   7   53.49    8.20
   2  -9  -7   32.00   24.90
   2  -9  -7   37.70   16.90
   2   9   7   59.19    7.40
  -2 -10  -7    7.70   21.90
  -2 -10  -7   22.40   13.00
  -2  10   7   31.00    7.10
   2 -10  -7   55.49   32.30
   2  10   7   30.50    7.20
  -2 -11  -7   44.70   31.00
   2 -11  -7   18.60   26.10
   2  11   7    5.20    5.20
  -2   0  -8    2.10    4.30
   2   0   8    5.30   14.70
   2   0  -8   19.80    3.60
  -2   0  -8   11.50   12.40
   2   0  -8    4.60    4.90
  -2   0   8   12.10    7.00
   2   0   8   20.50    8.90
   2   0  -8    9.50   14.20
   2   0   8   18.40    3.40
  -2   0   8   20.10    3.80
   2   1  -8  191.38   41.00
   2  -1   8  179.38   29.60
  -2   1   8  124.49   24.90
   2  -1   8  265.27   10.50
   2  -1   8  282.47   24.10
   2   1  -8  279.57   10.90
  -2   1  -8  220.08   33.30
   2   1   8  262.97   11.50
   2  -1  -8  265.47   43.40
   2  -1  -8  275.27   11.90
   2   1   8  293.17   37.60
   2  -2   8   30.20   10.70
   2  -2   8   39.50    4.00
   2  -2   8   16.20    7.80
   2   2  -8   37.20    4.00
  -2  -2  -8   25.60   11.40
  -2   2   8   38.80    5.50
   2   2  -8   24.60   19.60
   2   2   8   65.19   20.60
   2  -2  -8   60.69   19.00
  -2  -2   8   14.80    7.70
  -2  -2   8   65.69   17.60
  -2   2  -8   54.89   20.10
  -2  -2   8   44.50    4.60
   2   2   8   40.50    5.40
   2  -3   8    3.60    4.90
   2  -3   8   28.40   10.60
   2   3  -8   14.80    2.80
  -2  -3  -8    4.40    6.70
  -2   3   8   26.40    4.90
   2   3  -8   20.50   20.30
   2  -3   8   18.00    2.80
  -2  -3  -8   24.70    9.50
  -2   3   8   37.70   21.30
  -2  -3   8   20.20    3.20
   2  -3  -8    3.70    5.10
  -2  -3   8    1.00    6.40
   2  -3  -8   19.90    4.00
  -2   3  -8   23.70   18.40
   2   3   8   14.80    6.20
   2  -3  -8    2.90   14.30
  -2  -3   8   14.20   16.10
   2   3   8   16.10    3.80
  -2  -4  -8   20.40   12.10
   2  -4   8   41.30    3.40
  -2   4   8   42.60    5.90
  -2   4   8   25.80    9.30
   2   4  -8   47.70   21.80
  -2  -4  -8   45.20   13.00
   2  -4   8   58.39   17.70
  -2   4   8   54.39   20.80
   2  -4   8   36.60    5.50
  -2  -4   8   41.60    4.10
  -2  -4   8   34.50   22.10
  -2   4  -8   37.00   19.50
   2   4   8   44.40    6.10
   2  -4  -8   23.80   13.70
   2   4   8   58.59   17.80
   2   4   8   35.30    7.70
   2  -4  -8   31.90    5.50
   2  -5   8  153.48    9.50
   2  -5   8  178.18   26.20
  -2   5   8  160.18   16.80
  -2  -5  -8  113.49   33.10
  -2   5   8  167.48   10.90
  -2  -5  -8  159.38   26.20
   2  -5   8  165.28    5.70
  -2   5  -8  194.08   40.80
   2   5   8  183.18   23.20
   2   5   8  162.68   15.30
   2  -5  -8  197.58   34.20
  -2  -5   8  156.78    6.50
  -2  -5   8  120.49   33.90
   2   5   8  149.99   10.20
   2  -5  -8  166.98   11.10
  -2   6   8   45.40    9.60
   2  -6   8   42.60    5.40
  -2  -6  -8   34.00   20.40
  -2  -6  -8   48.40   16.10
   2  -6   8   57.69   17.10
  -2   6   8   46.60   16.50
  -2   6   8   45.60    6.80
  -2  -6   8   54.79    3.90
   2   6   8   39.50   12.50
   2  -6  -8   15.00   10.40
   2  -6  -8   29.40   15.80
   2   6   8   55.49    7.40
   2   6   8   41.70    7.20
   2  -6  -8   43.70    6.80
  -2  -6   8   24.50   25.50
   2   6   8   44.60    8.20
  -2   7   8   -7.10    8.30
   2  -7   8  -11.00   13.20
  -2   7   8    6.20    3.20
  -2  -7  -8    2.20   10.70
  -2  -7  -8   14.10   19.70
  -2   7   8   -3.70    6.70
  -2  -7   8    7.40   27.30
   2   7   8    0.70    6.60
   2  -7  -8   -1.50   13.10
   2  -7  -8    7.60   11.20
   2   7   8    4.40    3.00
   2   7   8    0.90    4.20
  -2   8   8   76.69   16.50
  -2   8   8   85.49    9.70
  -2  -8  -8   75.89   31.60
  -2  -8  -8   66.89   19.40
   2   8   8   89.69   10.70
  -2  -8   8   60.29   36.70
   2   8   8   59.89    8.40
   2  -8  -8   11.70   14.80
   2  -8  -8   65.49   19.40
  -2  -9  -8   14.20   25.50
  -2  -9  -8    8.60   11.50
  -2   9   8   20.50    6.80
  -2   9   8   21.40    3.90
   2   9   8   11.50    5.30
   2  -9  -8    6.40   16.30
   2  -9  -8   20.50   17.90
  -2  10   8  119.39   11.70
  -2 -10  -8   84.79   24.40
  -2 -10  -8   42.80   32.60
   2 -10  -8   16.20   22.10
   2  10   8  108.59   11.60
  -2 -11  -8   66.59   40.20
  -2  11   8   83.59   12.20
   2 -11  -8   16.50   23.60
   2  11   8   85.49   12.20
  -2   0   9   31.50   11.10
   2   0   9   76.49    6.10
  -2   0  -9   93.49   25.70
   2   0   9   89.49   17.30
   2   0   9   86.09   25.60
   2   0  -9   78.09   30.10
   2   0  -9   82.89    7.10
   2  -1   9   48.40   11.60
  -2   1   9   75.39   19.30
  -2  -1  -9   54.99   18.20
   2  -1   9   64.99    5.60
   2  -1   9   38.50   18.40
   2   1  -9   47.40    5.80
   2   1  -9   12.00   19.40
  -2   1   9   36.40   18.80
  -2   1   9   63.19    6.20
  -2   1  -9   47.30   19.30
   2   1   9   81.79   25.60
   2   1   9   59.99    5.70
  -2  -1   9   64.09    6.00
  -2  -1   9   51.49   16.00
   2  -1  -9  100.99   30.80
   2  -2   9   41.10   13.00
   2  -2   9   43.00    5.10
   2   2  -9   35.70    4.60
   2  -2   9   13.90    9.30
  -2  -2  -9   26.60   12.20
   2   2  -9   41.80   22.00
  -2   2   9   36.10    5.90
  -2   2   9   60.99   25.30
  -2   2   9   62.69   16.00
  -2   2  -9   27.50   15.90
   2   2   9   32.80   10.50
  -2  -2   9   26.60   17.90
   2   2   9   24.30   17.70
  -2  -2   9   43.50    4.80
   2  -2  -9   62.59   21.50
   2  -2  -9   26.50    4.70
   2   2   9   41.90    5.80
   2  -2  -9   11.50    7.60
  -2   3   9   49.99   24.40
  -2   3   9   77.79   15.10
   2   3  -9   59.29   28.40
   2  -3   9   78.39    5.30
  -2  -3  -9   79.19   16.20
   2  -3   9   42.10   14.40
   2   3  -9   70.89    5.80
  -2   3   9   60.69    6.80
  -2   3  -9   76.89   26.20
  -2  -3   9   78.59    5.90
   2   3   9   66.29   23.40
  -2  -3   9   53.99   20.60
   2  -3  -9   43.60   20.50
   2   3   9   74.79    7.10
  -2   4   9   75.49   17.10
   2  -4   9   72.79   17.70
   2  -4   9   73.09    4.90
   2   4  -9   48.00   25.40
  -2  -4  -9   67.59   19.20
   2  -4   9   76.99    9.10
  -2   4   9   41.50   21.20
  -2   4   9   72.79    7.60
  -2  -4   9   56.99    5.40
   2   4   9   75.59   13.20
   2   4   9   70.59    7.30
   2  -4  -9   70.09    7.70
   2  -4  -9   41.70   16.90
   2   4   9   64.49   20.80
  -2   4  -9   27.40   22.20
   2  -5   9   85.49   18.70
   2  -5   9   78.79    7.80
  -2  -5  -9   99.69   20.90
  -2  -5  -9   50.69   20.50
  -2   5   9   76.89   23.60
   2  -5   9   94.59    4.90
  -2   5   9   91.59   16.80
  -2   5   9   92.89    8.50
   2  -5  -9   74.99    8.60
   2   5   9   87.99   14.00
  -2  -5   9   79.39    5.30
   2   5   9   87.19   20.40
  -2  -5   9   71.09   28.20
  -2   5  -9  100.19   34.00
   2   5   9   93.09    8.40
   2  -5  -9   87.49   24.20
   2  -6   9  -18.30   12.80
   2  -6   9    0.20    2.60
  -2   6   9   -0.20   13.00
  -2   6   9   -0.30    7.60
  -2  -6  -9    6.80   15.80
  -2  -6  -9   -2.30   10.60
  -2   6   9    3.80    3.50
  -2   6  -9   10.60   21.80
   2   6   9   -0.60    4.90
   2   6   9   -0.70    2.70
   2  -6  -9    8.70   14.90
  -2  -6   9   17.40   24.00
   2   6   9    7.10    4.60
  -2  -6   9   -2.10    1.20
   2  -6  -9    2.90    7.70
   2  -7   9   -1.30   18.30
  -2  -7  -9    4.40   13.90
  -2   7   9    1.10    7.50
  -2   7   9   -2.10    2.90
  -2  -7  -9   -3.50   18.20
  -2  -7   9  -66.59   23.10
   2  -7  -9   -5.60    8.30
   2   7   9    0.50    2.60
  -2  -7   9    0.50    1.50
   2   7   9    6.10    5.20
   2  -7  -9   -7.20   14.00
  -2  -8  -9   29.60   13.60
  -2   8   9   28.30    5.90
  -2  -8  -9    1.00   22.20
  -2  -8   9   35.00   50.19
   2   8   9   38.10    7.60
   2  -8  -9   40.60   20.80
  -2   9   9    7.90    5.80
  -2  -9  -9   -4.90   24.50
  -2   9   9   12.30    4.40
  -2  -9  -9   21.30   15.50
   2  -9  -9    5.10   13.00
   2  -9  -9   -6.30   17.70
   2   9   9   23.80    7.10
  -2 -10  -9   12.00   30.50
  -2  10   9   -3.90    5.40
  -2 -10  -9  -11.70   16.60
   2 -10  -9   -1.20   15.80
   2  10   9    4.80    6.30
   2   0  10  306.17   13.50
   2   0 -10  290.37   13.40
   2   0  10  388.66   28.70
  -2   0  10  293.07   13.50
  -2   0  10  303.17   32.30
   2   0 -10  325.97   58.29
   2   0  10  312.27   52.49
  -2   0 -10  253.77   42.30
   2  -1  10  332.87   13.60
  -2   1  10  353.36   15.20
  -2   1  10  338.27   32.90
   2  -1  10  305.97   28.80
   2   1 -10  367.36   65.29
  -2  -1 -10  295.67   46.80
  -2  -1  10  318.77   13.80
   2   1  10  328.97   14.30
   2  -1 -10  352.76   54.69
   2   1  10  334.87   27.60
  -2   1 -10  312.27   53.09
   2  -1 -10  343.17   14.90
  -2  -1  10  300.47   39.00
   2  -2  10  231.38   29.30
   2  -2  10  195.28    9.70
  -2   2  10  207.78   27.70
  -2   2  10  182.88   45.40
  -2   2  10  222.38   12.50
   2   2 -10  169.48   45.70
   2   2 -10  213.38   10.90
  -2  -2 -10  143.09   28.70
  -2  -2  10  213.68   10.60
   2   2  10  238.98   22.90
   2  -2 -10  252.87   46.10
   2  -2 -10  198.48   11.60
  -2   2 -10  258.97   47.90
   2   2  10  231.28   12.30
   2   2  10  164.88   31.20
  -2  -2  10  240.78   36.50
  -2   3  10   25.40   23.10
  -2   3  10   16.70    4.60
  -2   3  10   27.60   13.50
   2  -3  10   10.60   11.00
   2  -3  10    6.50    8.60
   2  -3  10   16.40    3.30
  -2  -3 -10   -3.50    6.40
  -2  -3 -10   19.00   15.40
   2   3 -10    2.10   25.30
   2   3  10    1.10   13.70
  -2  -3  10   13.60    3.50
  -2  -3  10   -5.80    8.30
   2  -3 -10    3.10    7.40
   2   3  10   18.00    4.70
  -2   3 -10   -6.10   23.40
   2  -3 -10   28.00   18.20
   2   3  10   18.90    9.10
   2  -3 -10   12.80    4.30
  -2  -3  10   25.80   20.20
  -2   4  10   53.09    8.60
   2  -4  10   59.39    8.70
  -2   4  10   68.69   29.30
   2  -4  10   62.69    5.00
   2   4 -10   59.69   31.50
  -2   4  10   66.19   16.30
   2  -4  10   67.49   18.50
  -2  -4 -10   55.39   20.30
  -2  -4  10   77.29    6.20
   2  -4 -10   67.49   12.00
  -2   4 -10   29.00   27.60
   2   4  10   56.09   12.40
   2  -4 -10   21.40   12.40
   2   4  10   50.59    9.30
   2  -4 -10   80.99   30.10
  -2  -4  10   33.10   23.50
  -2  -5 -10   30.80   18.70
  -2  -5 -10   10.60   12.00
   2  -5  10   24.90   16.70
  -2   5  10   35.70    7.00
   2  -5  10   36.90    6.50
  -2   5  10   34.10   12.60
   2  -5 -10   22.20   17.70
  -2  -5  10    1.40    9.80
  -2   5 -10   34.30   25.40
   2   5  10   32.40    6.40
  -2  -5  10   87.19   26.90
  -2   6  10   72.59   14.60
  -2  -6 -10   23.80   16.50
   2  -6  10   42.90   16.90
  -2   6  10   65.29    9.10
   2   6  10   71.99    8.10
  -2   6 -10   57.29   34.80
  -2  -6  10   59.79    4.80
   2  -6 -10   11.80   25.80
  -2  -7 -10  342.27   51.49
  -2   7  10  363.06   18.70
  -2  -7  10  346.27   11.80
   2  -7 -10  255.87   43.30
   2   7  10  374.46   18.80
  -2  -8 -10   91.59   27.40
  -2  -8 -10   15.50   18.30
  -2   8  10   57.69    9.40
   2  -8 -10   23.50   13.20
   2   8  10   47.70    8.00
   2  -8 -10   50.39   22.00
  -2  -9 -10   51.59   23.50
  -2   9  10   54.99    9.50
  -2  -9 -10   28.40   24.90
   2  -9 -10   76.19   28.20
   2   9  10   62.39    9.90
   2  -9 -10   15.50   15.50
  -2   0  11   17.20    4.20
  -2   0 -11    7.90    7.60
  -2   0  11    6.30   16.30
   2   0 -11   27.50   21.20
  -2   0 -11    9.30   22.50
   2   0  11   -3.20   22.10
   2   0  11   22.70    4.40
   2   0  11   10.50   10.30
   2   0 -11   22.10    5.00
  -2   0  11   22.00   13.40
  -2   1  11   27.30   15.60
  -2  -1 -11   50.99   29.40
   2   1 -11   25.10   44.50
  -2   1  11   54.89    7.50
   2  -1  11   44.20   15.60
  -2   1  11   46.40   26.30
   2  -1  11   52.69    5.70
   2  -1  11   29.60   26.60
   2   1 -11   41.70    6.30
   2   1  11   44.10   26.10
   2   1  11   36.90   14.10
  -2  -1  11   50.69    6.80
  -2   1 -11   41.00   25.20
   2  -1 -11  -11.20   27.00
   2   1  11   42.40    6.30
  -2  -1  11   30.00   16.50
  -2  -1  11   11.40   12.80
   2  -1 -11   35.10    6.20
   2  -2  11    5.10   10.90
  -2   2  11    8.90    3.60
   2  -2  11    9.20   15.40
   2  -2  11   11.70    3.10
  -2  -2 -11   -0.30    7.60
  -2  -2 -11   10.20   23.50
   2   2  11   15.60   25.70
  -2  -2  11    7.10    2.70
   2   2  11   15.20    4.20
   2  -2 -11   17.00    4.90
  -2  -2  11    5.00    9.70
   2  -2 -11    3.30    8.10
  -2   2 -11   -3.70   22.40
  -2   3  11  105.99   11.30
   2  -3  11  103.69    7.40
   2   3 -11  144.29   49.40
   2  -3  11   99.29   24.60
  -2  -3 -11   99.29   29.10
  -2  -3  11  105.89    8.10
   2   3  11   92.29   10.20
  -2   3 -11   90.49   40.80
   2  -3 -11   44.20   29.20
  -2   4  11    6.60    3.80
   2   4 -11   22.00   25.80
   2  -4  11   14.00    5.50
  -2  -4 -11   -2.90    6.50
  -2  -4 -11  -17.40   16.00
   2  -4  11    8.20    2.60
   2  -4  11    2.20    9.00
   2  -4  11   10.50   15.40
   2  -4 -11   10.70   19.40
   2  -4 -11    6.00    8.60
  -2   4 -11    3.70   27.90
  -2  -4  11    6.90    2.80
  -2  -4  11   -0.60   12.50
   2   4  11    5.50    3.50
   2  -5  11   73.59    9.50
  -2  -5 -11  108.49   28.20
   2  -5  11  152.98   29.70
  -2   5  11   81.99    9.30
   2  -5 -11   63.59   25.80
   2   5  11   98.09    9.60
  -2   5 -11  123.89   40.50
  -2   6  11   21.20    5.90
  -2  -6 -11    6.80   13.50
  -2  -6 -11   16.70   17.90
   2  -6 -11   -9.40    8.20
   2   6  11   16.30    4.80
  -2  -6  11   20.20    3.80
  -2   7  11   45.80    8.60
  -2  -7 -11   34.30   20.50
   2  -7 -11    6.30   23.60
   2  -7 -11    0.20    8.70
  -2   8  11   13.70    5.50
  -2  -8 -11   17.90   19.50
  -2  -8 -11  -10.90   17.90
   2   8  11   10.10    5.10
   2  -8 -11  -37.60   22.70
   2  -8 -11    8.70   11.60
  -2  -9 -11  -18.60   20.10
  -2  -9 -11    0.40   20.60
  -2   9  11   -3.00    4.90
   2  -9 -11  -26.20   26.30
   2   9  11    9.10    5.50
   2  -9 -11   -6.10   14.40
  -2   0  12  122.49    9.80
   2   0 -12   63.49   43.00
  -2   0 -12   91.19   34.30
   2   0  12  116.59    9.20
   2  -1  12  257.77   56.09
   2  -1  12  277.97   13.40
  -2   1  12  284.97   15.20
   2   1  12  291.47   14.90
   2  -1 -12  279.87   15.20
  -2  -1  12  317.37   15.00
  -2   1 -12  229.68   49.00
   2  -2  12   64.89   27.90
  -2   2  12   73.59    8.40
   2  -2  12   82.19    7.40
  -2  -2 -12   60.69   23.50
   2  -2 -12   60.49   44.00
  -2   2 -12   64.29   32.30
   2   2  12   80.49    8.40
  -2  -2  12   76.09    7.80
  -2  -3 -12   44.60   23.30
   2   3 -12   20.40   31.20
  -2  -3 -12    9.10   10.10
   2  -3  12   -5.20   19.60
   2  -3  12   33.90    5.10
  -2   3  12   44.70   11.40
  -2  -3  12   38.80    5.60
  -2   3 -12    7.70   28.10
   2  -3 -12   38.00   31.50
  -2  -3  12    7.40   12.00
  -2  -4 -12    9.60   19.60
  -2  -4 -12    0.40    8.90
   2   4 -12   14.00   33.30
  -2  -4  12    7.10   13.60
   2   4  12   45.50    7.70
   2  -4 -12   17.90   27.70
  -2   4 -12   50.19   33.60
   2  -4 -12    0.50   10.30
  -2  -5 -12   -4.40    8.70
  -2  -5 -12   22.10   20.80
   2  -5 -12   64.19   37.90
   2   5  12   76.09   10.10
  -2  -6 -12  108.09   32.80
  -2   6  12  105.69   10.60
   2  -6 -12   93.39   35.40
  -2   6 -12  117.89   46.20
   2   6  12  102.49   10.40
  -2  -6  12   86.79    7.70
  -2  -7 -12   -5.90   19.20
  -2  -7 -12   -1.00   11.80
  -2   7  12    3.70    5.10
   2  -7 -12   37.20   30.70
  -2  -8 -12   27.60   25.80
  -2   8  12   16.40    6.50
  -2  -8 -12   11.10   18.40
   2  -8 -12   -8.80   11.90
   2   8  12   13.10    5.50
   2  -8 -12   14.30   27.60
   2   0 -13   79.49   44.90
  -2   0 -13  105.59   38.00
   2  -1  13    7.70    3.40
  -2   1  13    6.30    4.10
   2   1 -13   -2.00   32.20
  -2  -1 -13    4.80    9.30
  -2  -1 -13    8.10   22.10
  -2  -1  13    1.70    2.80
  -2   1 -13    9.90   26.30
   2   1  13   -1.10    2.80
   2  -1 -13   30.30   28.90
  -2   2  13   -5.10    3.30
  -2  -2 -13   30.20   24.10
  -2  -2 -13   -6.60    8.70
   2   2 -13   26.70   32.30
   2  -2 -13   -5.20   12.90
   2  -2 -13   29.30   28.20
  -2   2 -13    1.60   33.00
  -2  -2  13    1.10    2.60
  -2   3  13   16.20    5.20
  -2  -3 -13   -3.20   11.50
   2   3 -13   -0.10   36.40
  -2  -3 -13  -17.00   23.50
   2  -3 -13   14.20   29.80
  -2   3 -13  -12.90   35.70
   2   3  13   16.60    4.90
   2  -3 -13   -2.10   10.50
  -2   4  13   25.00    6.90
  -2  -4 -13   12.10   24.00
  -2  -4 -13   16.70   12.00
   2   4 -13   59.49   40.10
   2  -4 -13   32.00   25.90
  -2   4 -13   37.40   37.60
   2  -4 -13   -2.60   12.20
   2   4  13   30.30    6.30
  -2  -5 -13  -11.40   11.50
  -2  -5 -13    5.40   21.50
  -2   5  13    1.50    4.00
  -2   5 -13   41.40   37.10
   2  -5 -13   18.40   33.50
   2   5  13    0.90    3.60
   2  -5 -13   -2.20   11.60
  -2  -6 -13  -12.40   22.60
  -2   6  13    2.20    4.60
  -2  -6 -13   12.30   12.40
   2  -6 -13    4.50   31.90
  -2   6 -13    4.30   40.60
   2  -6 -13   -3.70   12.90
  -2  -6  13    2.10    2.50
   2   6  13   -3.20    4.20
  -2  -7 -13    6.00   13.70
  -2  -7 -13    2.00   42.90
  -2   7  13    6.20    5.50
   2  -7 -13  -26.40   32.90
   2  -7 -13   -3.00   13.50
   2   7  13   13.20    6.10
  -2   0 -14  120.89   42.20
   2   0 -14  140.49   47.50
  -2  -1 -14    5.00   31.40
   2  -1  14   47.40    7.20
  -2   1  14   58.49    9.00
   2   1 -14   33.30   43.50
   2  -1 -14   74.79   40.70
  -2   1 -14   35.80   41.70
   2   1  14   48.90    8.00
  -2  -1  14   44.70    7.70
  -2  -2 -14  160.68   49.30
  -2   2  14  120.69   11.40
   2   2 -14  102.09   51.99
  -2   2 -14   56.09   42.20
   2  -2 -14  137.59   55.09
   2   2  14  109.19   11.00
  -2   3  14   46.50    7.80
   2   3 -14   11.70   38.30
  -2  -3 -14   -0.40   13.40
  -2  -3 -14   57.89   35.00
  -2   3 -14   29.40   44.40
   2  -3 -14  -16.20   35.30
   2  -3 -14   11.10   12.00
  -2  -4 -14   84.99   34.80
  -2   4  14   71.09   10.10
   2   4 -14   77.89   49.50
   2  -4 -14   62.29   39.40
  -2   4 -14  130.59   56.09
   2   4  14   68.09    9.70
  -2   5  14   32.40    7.30
  -2  -5 -14   33.20   37.30
  -2  -5 -14   16.20   16.80
   2  -5 -14   12.40   14.90
   2  -5 -14   48.50   39.60
   2   5  14   49.60    8.60
  -2   5 -14   35.40   56.09
  -2   0  15   19.60    6.30
   2   0  15   14.80    5.40
  -2   0 -15  -11.80   31.20
   2   0 -15    7.40   44.80
  -2   1  15   26.30    7.30
   2   1 -15   36.40   51.89
  -2  -1 -15   -1.40   35.90
  -2   1 -15   72.09   44.90
   2   1  15   27.90    6.70
  -2  -1  15   23.70    9.50
   2  -1 -15   61.89   48.60
   2   2 -15  -26.80   47.40
  -2  -2 -15    6.50   14.30
  -2  -2 -15  -23.00   36.00
  -2   2  15   11.30    5.50
   2  -2 -15  -55.99   37.30
  -2   2 -15    4.70   44.40
   2   2  15   13.90    5.40
  -2  -3 -15  -31.50   39.50
  -2   3  15    3.80    6.20
  -2  -3 -15    3.30   14.80
   2   3 -15   36.60   47.10
   2  -3 -15   -9.70   38.40
   2   3  15   10.20    6.00
   2  -3 -15   -2.80   14.20
  -2   3 -15   45.60   52.29
   3   0   0    0.70    0.80
   3   0   0    0.10    0.20
  -3   0   0   -1.30    1.30
   3   0   0    0.10    0.20
  -3   0   0    0.00    0.20
  -3   0   0    0.00    0.30
  -3   1   0    3.00    0.60
  -3  -1   0    3.60    0.80
   3   1   0    3.10    0.50
   3  -1   0    3.40    0.60
  -3   1   0    0.20    1.40
   3   1   0    3.90    1.30
   3  -1   0    3.10    0.60
   3   1   0    3.20    0.70
   3  -1   0    2.70    1.60
   3  -1   0    2.50    1.10
  -3   1   0    1.80    1.10
  -3  -1   0    3.70    0.60
  -3  -2   0  809.82   16.60
  -3  -2   0  801.02   14.60
   3   2   0  826.72   14.50
  -3   2   0  833.12   17.60
   3  -2   0  803.82   14.50
   3  -2   0  812.92   17.80
   3   2   0  806.52   16.10
   3  -2   0  838.92   14.50
  -3   2   0  798.42   14.20
   3  -3   0  335.97    6.90
  -3   3   0  328.57    6.50
   3  -3   0  337.47   15.20
  -3   3   0  336.17    9.70
  -3  -3   0  326.57    9.30
  -3  -3   0  327.37    7.10
   3   3   0  322.67    8.20
   3   3   0  336.37    6.80
   3  -3   0  332.57    9.60
  -3   4   0 1514.75   25.50
  -3   4   0 1511.45   30.30
   3   4   0 1578.54   29.20
  -3  -4   0 1555.64   27.20
   3  -4   0 1570.74   38.30
  -3  -4   0 1489.85   30.50
   3  -4   0 1587.44   31.10
   3   4   0 1567.74   26.80
   3  -4   0 1606.74   27.10
  -3  -5   0 1153.78   21.90
  -3   5   0 1115.79   19.20
   3   5   0 1163.88   22.50
   3  -5   0 1155.18   24.70
   3  -5   0 1140.69   23.60
  -3  -5   0 1115.59   25.90
   3   5   0 1160.58   19.90
   3  -5   0 1132.49   32.30
  -3   5   0 1135.99   24.80
  -3   6   0    6.10    2.20
  -3  -6   0    6.50    2.10
   3   6   0    6.40    0.80
  -3   6   0    6.30    0.90
  -3  -6   0    7.40    1.70
   3  -6   0    9.00    2.10
   3   6   0    7.70    2.20
   3  -6   0    8.00    2.10
   3  -6   0   11.70    4.40
   3   6   0   10.50    1.70
   3   7   0   26.40    2.40
   3   7   0   25.50    3.50
   3  -7   0   33.00    4.20
   3  -7   0   24.90    6.40
  -3  -7   0   25.50    4.90
  -3   7   0   23.10    3.70
   3   7   0   26.30    1.30
   3   8   0    4.70    2.30
  -3  -8   0    1.70    1.80
   3  -8   0    1.40    1.90
  -3  -8   0    2.40    2.10
  -3   8   0    6.80    2.60
   3  -8   0    4.30    2.70
   3  -8   0    5.20    4.40
   3  -9   0    1.50    3.20
   3  -9   0    3.00    2.60
  -3   9   0    3.70    2.90
  -3  -9   0    6.80    3.40
  -3  -9   0    4.10    2.30
   3  10   0   24.10    4.60
   3 -10   0   28.50   11.20
  -3  10   0   29.70    6.20
  -3 -10   0   30.80    8.50
  -3 -10   0   28.10    5.60
  -3 -11   0   14.70    7.90
   3   0  -1   -0.20    0.30
  -3   0   1   -0.40    0.30
  -3   0   1   -0.20    0.30
   3   0   1   -0.10    0.50
   3   0   1    0.30    0.40
   3   0  -1   -0.40    0.70
  -3   0  -1   -0.40    0.30
  -3   0  -1    0.50    0.40
  -3   0   1   -0.20    0.80
  -3   0  -1    0.10    0.80
   3   0   1   -0.40    0.30
   3  -1   1  471.25   11.40
  -3  -1  -1  475.05   11.40
   3  -1   1  458.65    9.10
  -3   1   1  464.85    9.10
   3   1  -1  474.45   11.30
   3   1  -1  464.65   10.10
  -3   1   1  453.75   22.90
   3  -1   1  466.95    9.90
   3  -1   1  476.05   11.40
  -3   1   1  479.55   11.90
  -3  -1  -1  491.15   13.80
   3   1  -1  479.15    9.20
  -3  -1   1  472.95   11.40
  -3   1  -1  458.45   11.00
  -3  -1   1  475.05   10.00
  -3  -1   1  464.65    9.00
   3  -1  -1  477.65    9.40
   3   1   1  471.25   12.00
   3   1   1  470.45    9.50
   3   1   1  481.45   10.70
  -3   1  -1  453.25    9.30
   3  -1  -1  470.55   12.00
  -3   1  -1  462.05   13.00
  -3  -2  -1   77.99    3.40
  -3  -2  -1   75.59    4.00
  -3   2   1   85.29    4.60
   3   2  -1   81.79    3.30
  -3   2   1   81.79   11.20
  -3  -2  -1   73.79    5.10
   3   2  -1   76.39    2.60
  -3   2   1   79.99    2.60
   3  -2   1   79.59    2.40
  -3   2   1   86.49    8.00
   3   2  -1   74.79    4.10
   3  -2   1   84.19    4.40
   3  -2   1   81.19    2.80
  -3  -2   1   78.59    2.50
  -3  -2   1   75.19    3.20
  -3   2  -1   71.29    4.80
   3  -2  -1   75.09    2.80
  -3   2  -1   77.89    2.70
   3  -2  -1   80.69    4.50
   3  -2  -1   82.39   10.60
  -3   2  -1   77.89    4.20
   3   2   1   79.39    4.10
   3   2   1   84.59    3.00
  -3  -3  -1 1118.89   21.40
   3   3  -1 1080.89   19.00
   3  -3   1 1112.69   22.20
   3  -3   1 1090.19   18.70
  -3  -3  -1 1054.19   26.50
  -3   3   1 1075.59   27.90
  -3   3   1 1126.89   23.60
  -3   3   1 1114.39   22.60
  -3   3   1 1096.29   19.30
   3   3  -1 1088.69   20.70
  -3  -3  -1 1107.19   23.40
   3  -3  -1 1086.29   19.70
   3  -3  -1 1068.49   43.70
   3  -3  -1 1077.19   31.40
   3   3   1 1083.59   22.40
  -3   3  -1 1106.89   22.10
  -3   3  -1 1061.59   19.30
  -3  -3   1 1099.79   19.00
  -3  -3   1 1075.29   21.00
   3   3   1 1107.19   19.70
   3  -3  -1 1091.69   23.20
  -3   4   1  232.88    7.00
  -3  -4  -1  240.08    7.60
  -3   4   1  239.68    6.10
   3   4  -1  236.88    6.70
   3  -4   1  236.38    5.00
  -3   4   1  231.58    5.30
  -3  -4  -1  238.28    8.80
  -3   4   1  236.98    8.90
  -3  -4  -1  250.87   11.40
   3  -4   1  228.48    7.30
   3   4  -1  234.38    5.20
   3   4   1  243.58    5.80
   3  -4  -1  224.98   11.30
   3   4   1  225.08    7.40
  -3  -4   1  230.78    7.20
   3  -4  -1  226.78    8.50
  -3   4  -1  235.28    7.70
  -3   4  -1  237.08    5.50
   3  -4  -1  206.08   17.80
  -3  -4   1  234.28    5.20
   3  -5   1  255.47    5.90
   3  -5   1  258.87    5.40
  -3  -5  -1  249.58   12.50
  -3  -5  -1  250.87   10.00
  -3   5   1  250.07    5.70
   3  -5   1  256.07    8.30
   3   5  -1  271.17    5.70
  -3   5   1  276.27    9.90
   3  -5   1  258.47    6.80
   3  -5   1  244.28   15.30
   3   5   1  244.98    7.90
  -3   5  -1  258.87    6.60
   3  -5  -1  267.67   20.00
  -3  -5   1  251.07    5.90
   3  -5  -1  235.08   11.70
   3  -5  -1  239.68    9.30
   3   5   1  258.97    9.70
   3   5   1  250.27    5.90
  -3   5  -1  243.98    8.40
  -3  -5   1  261.17    8.40
   3  -6   1   42.90    3.50
  -3  -6  -1   46.00    6.20
   3  -6   1   41.70    3.60
  -3   6   1   36.90    4.70
   3  -6   1   40.80    2.50
   3   6  -1   38.30    1.70
  -3  -6  -1   37.30    3.90
  -3   6   1   42.70    1.80
   3  -6   1   40.10    8.60
   3   6  -1   39.10    3.60
   3  -6  -1   30.50    4.00
  -3  -6   1   46.80    3.70
   3   6   1   41.50    3.00
   3   6   1   45.00    2.00
  -3   6  -1   40.90    3.80
   3  -6  -1   36.00    9.30
   3  -6  -1   41.10    5.40
   3   6   1   41.60    4.30
  -3  -6   1   42.10    2.30
  -3  -7  -1   90.29    7.90
   3  -7   1   71.19   12.90
  -3  -7  -1   72.99    8.60
  -3   7   1   77.39    2.40
   3   7  -1   85.69    5.20
  -3   7   1   80.29    6.10
   3  -7   1   76.59    4.20
   3  -7   1   78.79    5.10
   3  -7   1   79.59    6.60
   3   7   1   76.59    5.70
  -3  -7   1   84.39    7.50
   3  -7  -1   75.09    7.50
   3  -7  -1   72.09   14.60
  -3   7  -1   73.79    5.30
   3   7   1   79.19    2.70
   3  -7  -1   84.49    6.20
   3  -8   1  127.39   19.40
   3  -8   1  133.39   10.60
  -3  -8  -1  139.89    9.50
  -3  -8  -1  140.09   13.40
   3   8  -1  146.79    7.00
   3  -8   1  119.19    6.40
  -3   8   1  140.89   10.10
   3  -8   1  133.79    7.10
   3   8   1  134.19    7.90
   3   8   1  134.89    3.50
   3   8   1  133.79    7.90
  -3  -8   1  133.59    7.20
   3  -8  -1  154.18   19.90
  -3   8  -1  151.68    7.70
  -3  -8   1  138.59    8.90
   3  -8  -1  146.89    8.60
   3  -8  -1  133.09   10.40
   3  -9   1  255.17   15.50
  -3  -9  -1  241.08   13.70
  -3   9   1  238.58   11.50
   3  -9   1  270.77   18.00
  -3  -9  -1  248.18   20.00
   3   9  -1  250.77   10.00
  -3  -9   1  250.47   14.30
  -3   9  -1  254.87   10.50
   3  -9  -1  233.98   14.80
   3  -9  -1  242.78   11.90
   3   9   1  272.67   11.70
   3  -9  -1  239.98   26.30
  -3  -9   1  254.37   11.30
   3 -10   1    8.30    6.50
  -3 -10  -1   13.10    4.60
  -3 -10  -1    2.50    5.70
  -3  10   1   12.50    4.30
   3 -10  -1   25.30   13.40
  -3 -10   1    9.60    4.50
  -3 -10   1    9.80    3.10
   3  10   1   12.00    3.70
  -3 -11  -1  124.79   21.30
  -3 -11  -1  134.49   18.80
   3 -11  -1  144.09   38.90
  -3 -11   1  134.59   15.10
  -3 -12  -1   88.19   20.10
  -3   0  -2    0.90    2.30
   3   0   2    1.80    1.50
  -3   0   2    0.00    0.40
   3   0   2   -0.30    0.60
  -3   0   2   -5.60    4.50
  -3   0  -2   -0.80    0.70
   3   0  -2    0.60    0.60
   3   0  -2    0.90    1.00
  -3   0   2    1.20    1.20
   3   0   2    0.40    0.60
  -3   0   2   -0.20    2.30
  -3   0  -2    1.70    1.50
   3  -1   2 1704.63   41.60
  -3   1   2 1688.63   29.60
  -3  -1  -2 1685.03   43.80
   3  -1   2 1674.13   30.20
  -3   1   2 1741.53   56.99
  -3  -1  -2 1689.83   32.00
   3  -1   2 1655.53   34.30
   3   1  -2 1721.83   31.80
  -3   1   2 1747.83   33.10
  -3  -1  -2 1693.63   36.00
   3   1  -2 1698.63   29.60
  -3  -1   2 1704.03   32.10
   3   1   2 1715.13   31.00
   3   1   2 1675.23   33.80
  -3   1  -2 1686.43   37.60
  -3  -1   2 1699.13   29.40
   3  -1  -2 1715.03   29.90
   3  -1  -2 1719.73   58.69
   3   1   2 1704.93   39.00
  -3   1  -2 1692.43   31.30
   3  -1  -2 1710.83   32.70
   3   2  -2  802.82   17.00
   3  -2   2  802.02   15.40
  -3   2   2  800.92   15.30
  -3   2   2  804.52   18.70
   3  -2   2  835.82   17.20
  -3   2   2  777.52   29.00
   3  -2   2  822.62   20.70
  -3  -2  -2  816.52   18.20
  -3  -2  -2  788.42   20.90
   3   2  -2  789.12   15.10
  -3  -2  -2  775.42   26.80
  -3   2  -2  786.32   16.50
   3   2   2  787.72   22.20
   3   2   2  793.42   18.70
   3   2   2  807.12   16.70
   3  -2  -2  824.72   35.90
  -3   2  -2  823.32   26.10
   3  -2  -2  800.52   18.60
  -3  -2   2  812.52   17.10
  -3  -2   2  814.22   14.90
  -3  -3  -2   78.29    8.00
   3  -3   2   85.49    4.20
  -3   3   2   87.79    3.20
   3  -3   2   75.19    6.10
  -3   3   2   86.49    5.10
  -3   3   2   87.49    7.30
   3   3  -2   81.49    2.90
  -3  -3  -2   78.99    4.70
  -3   3   2   84.99   11.60
  -3  -3  -2   83.79    5.90
   3  -3   2   81.79    2.80
   3   3  -2   87.29    4.20
   3  -3  -2   82.19    5.00
  -3   3  -2   67.99   12.70
  -3   3  -2   83.19    4.10
   3   3   2   87.89    3.90
   3  -3  -2   47.10   11.80
   3   3   2   82.89    5.70
   3   3   2   82.89    4.60
  -3  -3   2   82.59    2.80
  -3   3  -2   82.49    3.80
  -3  -3   2   87.09    3.80
   3  -3  -2   76.39   11.40
   3  -4   2  320.77    6.60
  -3  -4  -2  315.67   12.70
  -3   4   2  347.37   11.50
  -3   4   2  327.57    7.60
   3  -4   2  317.47    8.70
  -3   4   2  317.67   15.80
   3   4  -2  343.97    9.00
  -3   4   2  329.67   11.30
  -3  -4  -2  358.96   18.30
   3   4  -2  317.47    7.20
   3  -4   2  307.87   14.80
  -3   4  -2  328.97    8.70
   3  -4  -2  314.67   28.30
   3   4   2  338.07    8.70
   3   4   2  318.37   11.10
  -3  -4   2  333.47    8.90
  -3  -4   2  326.47    6.90
   3  -4  -2  339.27   18.40
   3  -4  -2  323.07   10.90
  -3   4  -2  325.37    8.80
   3  -5   2   25.40    2.20
  -3  -5  -2   29.30    4.70
  -3   5   2   24.60    1.70
  -3  -5  -2   27.50    6.80
  -3   5   2   24.10    3.70
   3  -5   2   21.30    6.50
   3  -5   2   24.20    1.20
  -3   5   2   25.30    3.50
  -3   5   2   23.60    2.40
   3   5   2   24.20    3.60
   3  -5  -2   18.70    5.80
   3   5   2   25.20    2.90
   3   5   2   22.80    2.10
   3  -5  -2   18.10    8.20
  -3  -5   2   22.20    1.30
  -3   5  -2   22.30    2.70
   3  -5  -2   22.10    3.40
  -3  -5   2   25.70    2.30
   3  -6   2   69.59   12.30
  -3   6   2   66.39    3.70
   3  -6   2   69.49    2.00
  -3   6   2   66.59    5.60
  -3  -6  -2   66.99    9.00
   3  -6   2   60.29    3.70
   3   6  -2   71.69    4.10
  -3  -6  -2   62.99    6.30
  -3   6   2   69.99    2.80
   3   6   2   67.99    4.40
   3  -6  -2   67.29   17.00
   3  -6  -2   63.79    8.90
  -3  -6   2   66.99    2.30
   3  -6  -2   65.29    5.40
  -3   6  -2   68.59    4.30
  -3  -6   2   63.79    4.00
   3   6   2   68.69    3.20
   3   6   2   67.49    5.30
   3  -7   2   11.00    1.50
  -3   7   2    9.90    1.20
  -3   7   2   13.70    1.40
  -3   7   2   11.50    3.00
   3  -7   2   13.10    9.60
  -3  -7  -2    6.50    3.40
   3  -7   2    9.70    2.10
  -3  -7  -2   11.30    5.50
   3   7  -2   12.20    2.00
   3   7   2   11.90    1.50
  -3  -7   2   10.80    2.20
  -3   7  -2   10.60    2.40
   3  -7  -2   12.90    4.50
   3  -7  -2   12.60    3.30
   3   7   2   14.30    2.40
   3  -7  -2    7.70    7.40
   3   7   2   11.70    3.10
   3  -8   2  255.67   24.60
  -3  -8  -2  269.17   21.90
   3   8  -2  293.07    9.40
  -3  -8  -2  304.67   15.70
  -3   8   2  289.37   12.80
   3  -8   2  293.57    8.70
   3  -8   2  280.77   10.80
  -3   8   2  285.87    6.40
   3  -8   2  284.87    9.60
   3   8   2  287.87   12.30
  -3   8  -2  285.17    9.80
   3   8   2  288.67    9.50
   3  -8  -2  290.27   31.20
  -3  -8   2  286.27   11.30
   3   8   2  292.47    6.80
   3  -8  -2  294.67   12.70
   3  -8  -2  289.47   17.20
   3  -9   2  197.08   11.70
  -3  -9  -2  207.78   20.80
   3   9  -2  213.28    8.30
  -3  -9  -2  214.78   14.30
  -3   9   2  198.98   11.20
  -3  -9   2  199.88   10.70
   3   9   2  181.48   10.20
   3  -9  -2  190.98   11.30
   3  -9  -2  203.28   28.60
  -3   9  -2  218.78    9.70
   3  -9  -2  205.28   16.40
  -3  10   2   39.80    6.20
  -3 -10  -2   28.60   11.00
  -3 -10  -2   33.40    7.80
   3  10   2   38.10    5.80
  -3 -10   2   45.00    7.00
  -3 -10   2   42.60    5.60
   3 -10  -2   33.90   17.00
  -3 -11  -2    5.90    9.60
  -3 -11  -2    8.40    6.60
  -3 -11   2   10.70    5.20
   3 -11  -2   -4.50   16.30
  -3 -12  -2   17.70   15.30
  -3   0  -3   -1.70    4.50
   3   0   3   -0.90    1.40
   3   0   3    2.60    3.20
  -3   0   3    1.20    8.90
   3   0  -3   -7.40    7.00
  -3   0  -3    0.20    1.20
  -3   0   3    0.60    1.20
   3   0  -3    1.20    1.10
   3   0   3   -0.10    1.00
  -3   0   3    1.40    0.70
  -3   0  -3    0.10    2.10
  -3   0   3    0.00    2.30
  -3  -1  -3 2565.54   71.49
  -3   1   3 2434.66   42.70
   3  -1   3 2418.36   51.69
  -3   1   3 2485.45   46.10
   3  -1   3 2458.05   44.10
  -3   1   3 2517.55   75.99
   3   1  -3 2450.75   44.00
  -3  -1  -3 2408.66   53.79
   3  -1   3 2275.27   64.29
  -3  -1  -3 2430.96   47.30
  -3  -1   3 2499.95   45.10
   3  -1  -3 2443.26   45.20
   3  -1  -3 2472.15   81.89
  -3  -1   3 2431.66   87.69
   3   1   3 2440.26   45.00
   3   1   3 2487.75   60.69
  -3   1  -3 2463.75   46.50
  -3  -1   3 2494.45   42.50
  -3   1  -3 2467.55   58.89
   3   1   3 2416.66   49.80
  -3  -2  -3  154.18    9.70
   3  -2   3  148.99    5.60
  -3  -2  -3  171.18   15.30
   3  -2   3  141.19    9.80
  -3   2   3  145.59   13.80
   3   2  -3  159.28    5.90
  -3   2   3  133.99   20.60
  -3   2   3  161.68    5.10
  -3   2   3  157.68    7.10
   3   2   3  157.58    6.60
  -3   2  -3  149.99    6.70
  -3  -2   3  158.38    4.70
  -3  -2   3  132.29   21.50
  -3  -2   3  155.38    6.20
  -3   2  -3  170.98   14.50
   3  -2  -3  163.78    7.10
   3   2   3  158.28   11.40
   3   2   3  152.88    8.10
   3  -2  -3  186.98   19.80
   3   3  -3  290.67    8.20
  -3   3   3  306.07    7.90
  -3   3   3  290.97   10.70
   3  -3   3  297.37    8.00
  -3  -3  -3  300.67   14.30
   3  -3   3  306.47   15.80
   3  -3   3  301.17    8.60
  -3  -3  -3  322.37   21.30
  -3   3   3  319.77   16.90
  -3   3   3  311.37   27.20
   3  -3  -3  301.37   10.60
  -3  -3   3  368.16   33.40
   3  -3  -3  324.37   23.10
   3   3   3  297.87    9.50
   3   3   3  324.97   15.20
  -3  -3   3  288.07    8.50
  -3   3  -3  284.97   22.60
  -3  -3   3  303.47    7.20
   3   3   3  297.77   11.20
   3  -4   3  618.24   25.40
  -3  -4  -3  664.23   22.40
  -3   4   3  617.04   13.50
   3  -4   3  635.14   13.80
   3   4  -3  636.04   13.90
  -3   4   3  618.84   21.30
  -3   4   3  634.44   31.20
  -3  -4  -3  635.24   31.80
  -3   4   3  618.44   17.70
   3  -4   3  615.44   12.80
   3   4   3  619.54   20.90
   3  -4  -3  645.04   31.10
   3  -4  -3  645.64   17.70
   3   4   3  631.84   17.30
  -3  -4   3  632.24   14.60
  -3  -4   3  630.54   12.50
   3   4   3  628.74   15.40
   3   4   3  649.04   17.90
  -3   4  -3  717.03   35.50
   3  -5   3  162.78   14.50
   3  -5   3  181.48    5.50
  -3   5   3  178.38    5.60
  -3  -5  -3  185.18   18.50
  -3  -5  -3  163.88   11.10
  -3   5   3  185.58   13.60
   3  -5   3  170.68    4.50
   3   5  -3  170.58    5.90
  -3   5   3  180.98    9.10
  -3   5   3  187.88    9.20
   3   5   3  176.48    8.80
   3  -5  -3  162.48   15.20
  -3  -5   3  179.88    4.70
   3  -5  -3  185.48    8.80
   3   5   3  178.28    7.80
   3  -5  -3  175.38   30.60
   3   5   3  177.98    9.40
  -3  -5   3  173.58    6.30
   3   5   3  180.38    6.90
  -3  -6  -3  102.09    8.90
  -3   6   3  102.99    7.80
  -3   6   3  113.29    6.00
  -3   6   3  108.19    7.50
   3  -6   3  125.89   16.00
  -3   6   3  103.49    4.10
   3  -6   3  102.79    2.80
  -3  -6  -3   86.99   15.30
   3   6  -3  104.29    4.60
   3  -6   3  104.29    4.00
  -3  -6   3  106.09    5.00
   3  -6  -3  106.49    7.10
  -3   6  -3  103.79    4.30
   3  -6  -3  123.59   32.70
   3   6   3  102.79    7.10
   3   6   3   92.09    6.40
  -3  -6   3  102.39    3.10
   3   6   3  104.49    4.90
   3  -6  -3   81.09   12.40
  -3   7   3   24.90    2.20
   3   7  -3   22.50    2.80
  -3   7   3   26.30    2.90
  -3  -7  -3   30.70   10.50
  -3   7   3   24.20    3.60
   3   7  -3   27.50    2.50
   3  -7   3   21.40   10.60
  -3   7   3   30.00    4.60
  -3  -7  -3   23.80    5.30
   3  -7   3   25.10    2.40
  -3   7  -3   22.80    2.70
   3  -7  -3   18.70    4.10
   3  -7  -3    9.00   11.40
   3  -7  -3   37.90    9.30
  -3  -7   3   24.30    2.60
   3   7   3   23.00    3.20
  -3  -7   3   22.50    1.30
   3   7   3   27.00    2.60
   3   7   3   18.90    3.80
   3   8  -3   19.20    2.90
   3  -8   3   16.10   11.20
  -3  -8  -3   31.60   11.70
   3   8  -3   20.10    2.40
  -3   8   3   20.80    2.00
  -3  -8  -3   12.70    5.30
   3  -8   3   21.70    1.90
  -3   8   3   23.20    4.50
  -3   8   3   18.60    2.30
   3   8   3   23.50    3.10
   3   8   3   22.30    2.40
  -3  -8   3   21.40    2.90
   3  -8  -3   21.20   14.50
   3   8   3   29.10    4.90
   3  -8  -3   20.50    4.30
   3  -8  -3   22.20    7.00
  -3   8  -3   22.90    2.60
  -3   9   3   91.89    8.20
  -3  -9  -3   94.09   20.20
  -3  -9  -3   98.39   12.90
   3   9   3   90.29    7.80
   3  -9  -3   78.49   26.00
   3  -9  -3   81.99    8.30
   3   9   3   92.79    5.90
  -3  -9   3   91.39    6.50
   3  -9  -3   83.69   14.20
  -3 -10  -3    2.40    9.70
  -3  10   3    2.60    3.90
  -3 -10  -3    7.10    6.40
  -3 -10   3    7.10    2.80
   3 -10  -3   -4.60   17.90
   3  10   3    1.90    3.30
  -3 -11  -3   49.60   18.80
  -3 -11  -3   35.40   10.90
  -3  11   3   26.80    6.90
   3  11   3   39.40    6.80
  -3 -12  -3   66.09   25.00
   3   0   4    0.70    1.20
  -3   0   4   -0.60    1.20
  -3   0  -4    2.50    4.50
   3   0  -4    0.20    1.00
   3   0   4   -0.10    4.70
  -3   0   4  -10.00    7.00
   3   0  -4   -7.90    7.80
  -3   0  -4   -2.50    2.40
  -3   0   4   -1.00    2.80
   3   0   4    2.20    2.20
   3  -1   4  172.78   11.90
  -3  -1  -4  183.58   13.50
   3  -1   4  121.59   15.70
  -3   1   4  187.08    7.90
   3   1  -4  175.68   26.20
   3   1  -4  168.38    6.50
   3  -1   4  169.28    7.40
  -3  -1  -4  178.48   21.30
  -3   1   4  195.48   21.30
  -3   1  -4  141.19   13.80
   3  -1  -4  178.88    7.50
  -3  -1   4  150.58   24.30
  -3  -1   4  174.08    7.10
   3   1   4  170.68    7.80
   3  -1  -4  246.88   32.60
   3   1   4  188.98   16.70
  -3  -1   4  180.78    5.80
   3   1   4  166.18   10.50
  -3   2   4  222.08   18.70
  -3  -2  -4  221.48   23.20
   3  -2   4  195.38   13.70
   3  -2   4  185.58    7.40
  -3  -2  -4  183.08   12.60
  -3   2   4  193.18    8.50
   3   2  -4  198.28    6.90
  -3  -2   4  198.18    6.00
   3   2   4  193.48   11.00
  -3  -2   4  205.78    7.50
   3  -2  -4  201.98    8.50
   3  -2  -4  183.78   24.60
  -3  -2   4  142.69   26.60
   3   2   4  205.88   16.30
   3   2   4  204.28    8.60
  -3   2  -4  178.58   18.40
  -3   3   4   35.10    7.90
  -3  -3  -4   26.60    6.00
   3  -3   4   26.20    2.70
   3   3  -4   34.60    2.70
  -3   3   4   31.40   14.00
  -3  -3  -4   24.00    9.80
   3  -3   4   38.10    3.30
  -3   3   4   35.90    3.90
   3  -3   4   31.60    7.40
   3   3   4   31.60    4.80
  -3   3  -4   17.30    9.40
   3   3   4   29.10    6.70
   3  -3  -4   32.60    4.30
  -3  -3   4   32.60    3.40
  -3  -3   4   -2.10   13.70
  -3  -3   4   32.10    2.20
   3   3   4   38.20    3.90
   3  -3  -4   60.29   14.20
   3   3   4   43.20    4.30
  -3   4   4  278.27   25.40
   3  -4   4  314.97   20.20
   3  -4   4  319.67    8.60
  -3   4   4  334.17   12.40
  -3  -4  -4  323.77   17.40
   3  -4   4  322.27    9.10
  -3   4   4  342.97   18.00
   3   4  -4  313.37    8.20
   3  -4  -4  343.77   25.90
  -3  -4   4  330.87   35.90
   3   4   4  315.67   12.10
   3   4   4  318.87   13.10
  -3  -4   4  307.47    7.80
  -3   4  -4  317.37   31.00
   3  -4  -4  325.67   12.10
   3   4   4  317.37   12.60
   3   4   4  306.97   17.10
  -3  -5  -4   22.10    6.10
  -3  -5  -4   10.10    7.20
   3  -5   4   15.70    1.60
   3   5  -4   16.80    1.90
  -3   5   4   21.90    4.90
   3  -5   4   14.80    1.80
  -3   5   4   11.40    6.80
  -3   5   4   19.60    3.80
  -3   5   4   16.60    2.30
   3  -5   4   16.60    8.30
   3  -5  -4   11.20   11.60
  -3  -5   4   49.30   19.10
   3   5   4   15.60    3.30
  -3  -5   4   17.20    1.60
   3   5   4   19.50    3.70
   3  -5  -4    6.30    6.50
   3   5   4   14.10    4.20
   3   5   4   12.20    3.30
   3  -5  -4   16.30    3.40
  -3   6   4   17.30    2.30
  -3   6   4   28.00    4.60
  -3  -6  -4   23.90    5.50
   3  -6   4   19.10    1.50
  -3   6   4   17.10    3.80
  -3  -6  -4   19.10    8.80
  -3   6   4   23.60    6.70
   3   6  -4   22.60    2.00
   3  -6   4   18.50    9.50
   3   6   4   17.90    3.90
  -3  -6   4   26.30    2.70
   3  -6  -4   30.70   15.60
  -3  -6   4   29.80   18.10
   3  -6  -4   16.60    8.60
   3   6   4   18.70    4.20
   3   6   4   21.00    3.50
  -3  -6   4   22.20    1.70
   3  -6  -4   24.60    4.60
   3   6   4   23.40    3.20
  -3  -7  -4   44.70    8.70
  -3   7   4   48.60    6.80
   3  -7   4   54.39   13.70
  -3  -7  -4   48.40   15.30
  -3   7   4   47.80    6.30
   3  -7   4   48.20    1.90
  -3   7   4   49.80    3.20
  -3  -7   4   14.50   20.90
   3  -7  -4   33.20    9.20
  -3  -7   4   50.49    3.80
   3   7   4   50.09    4.30
  -3  -7   4   46.10    2.10
   3  -7  -4   43.40   20.10
   3  -7  -4   47.90    6.50
   3   7   4   49.00    6.30
  -3  -8  -4   24.20   11.40
  -3   8   4   27.70    4.50
  -3   8   4   21.70    5.00
  -3   8   4   22.80    3.30
   3  -8   4   20.70   11.00
  -3  -8  -4   22.10    6.90
  -3   8   4   28.50    2.60
   3   8   4   24.40    3.40
   3  -8  -4   29.60   11.00
  -3  -8   4   26.50    3.00
  -3  -8   4   31.30   23.30
   3  -8  -4   17.90   15.20
   3  -8  -4   24.90    4.90
   3   8   4   27.80    5.10
  -3   9   4   77.69    8.10
  -3  -9  -4   78.99   18.40
  -3  -9  -4   78.09   12.80
   3  -9  -4   74.49   25.30
   3  -9  -4   76.39    9.00
   3   9   4   73.39    7.20
   3   9   4   76.39    5.90
  -3  -9   4  106.49   36.00
   3  -9  -4   79.89   15.50
  -3  -9   4   86.39    5.70
  -3  10   4   24.60    5.70
  -3 -10  -4   28.80   18.40
  -3 -10  -4   31.30    9.60
   3  10   4   24.40    5.70
  -3 -10   4   31.40    5.00
   3 -10  -4   34.70   24.00
  -3 -11  -4   16.20    9.20
  -3  11   4   17.10    5.80
  -3 -11  -4   21.20   17.40
   3 -11  -4   -2.30   28.60
   3  11   4   14.00    4.70
  -3 -12  -4   20.50   21.50
   3 -12  -4   49.40   39.40
  -3   0  -5   -2.10    2.20
  -3   0  -5   -2.20    3.60
   3   0  -5   13.50    9.80
   3   0   5   -2.10    2.20
  -3   0   5    0.20    1.00
   3   0  -5    2.20    1.30
  -3   0   5    1.00    3.60
   3   0   5   -0.50    6.60
   3  -1   5   99.89   10.10
   3   1  -5   88.09    4.90
   3  -1   5   78.89    5.90
   3   1  -5   84.99   20.50
  -3  -1  -5   89.19   19.80
  -3   1   5   84.79    5.60
  -3  -1  -5   74.49   11.80
   3  -1   5   84.89   17.50
  -3   1   5   93.99   20.10
  -3  -1   5   83.59    5.10
  -3   1  -5   95.49   15.70
   3   1   5  111.19   19.20
   3   1   5   76.59    8.20
   3  -1  -5   81.19   19.50
  -3  -1   5  115.49   24.80
   3   1   5   83.09    6.20
  -3   2   5   50.39    4.50
   3  -2   5   59.19    4.80
   3   2  -5   53.09    3.60
   3   2  -5   65.19   18.30
   3  -2   5   83.29   12.10
  -3   2   5   69.79   14.80
  -3  -2  -5   70.29   19.30
  -3  -2  -5   72.89   11.70
  -3   2   5   26.50   11.30
  -3   2  -5   40.10   10.90
  -3  -2   5   64.39    4.40
  -3  -2   5   24.00   15.80
   3  -2  -5   65.99    5.20
  -3  -2   5   49.60    3.20
   3  -2  -5   33.20   11.90
   3   2   5   41.50    6.90
   3   2   5   55.19    4.90
   3   2   5   60.19   12.60
   3   2   5   61.09    5.50
   3   3  -5    6.20    1.50
  -3   3   5   15.40   11.90
  -3  -3  -5    5.40    9.40
   3  -3   5    5.00    5.30
  -3  -3  -5    7.10    4.00
   3  -3   5    0.40    2.60
   3  -3   5    8.80    2.30
  -3   3   5    1.40    1.70
   3   3   5   12.60    5.70
   3   3   5    2.90    2.70
  -3  -3   5    6.40    1.40
  -3  -3   5    6.00    2.00
   3  -3  -5    5.20    2.00
   3   3   5    8.00    2.90
  -3   3  -5    8.20   10.50
   3   3   5    5.50    2.20
   3  -3  -5    4.10    4.20
  -3  -3   5   31.10   14.80
   3  -3  -5    2.40    8.80
  -3   4   5   58.69    5.60
   3  -4   5   45.20   10.90
  -3  -4  -5   48.50    9.60
  -3   4   5   38.80    8.80
   3  -4   5   51.59    3.80
   3   4  -5   50.89    3.00
  -3   4   5   56.39   17.40
  -3  -4  -5   60.69   17.20
   3  -4   5   56.39    4.20
  -3  -4   5   53.59    3.90
  -3  -4   5   56.99    3.10
   3  -4  -5   48.70    5.00
   3  -4  -5   44.60   13.80
  -3   4  -5   63.69   19.30
   3   4   5   58.29    5.40
   3   4   5   61.39    7.80
  -3  -4   5   68.29   25.00
   3   4   5   53.39   10.40
   3   4   5   60.59    5.50
  -3   5   5   13.60    3.30
   3  -5   5    3.70    6.60
  -3   5   5   12.50    4.80
   3  -5   5   20.30    2.70
  -3  -5  -5   24.30   13.40
  -3  -5  -5   14.90    6.10
  -3   5   5   16.20   10.00
   3   5  -5   17.70    1.60
   3  -5   5   16.50    1.70
   3   5   5   21.20    4.30
  -3  -5   5   32.20   23.70
   3  -5  -5   16.50    9.70
   3   5   5   17.00    3.80
  -3  -5   5   17.00    2.00
   3   5   5    8.50    5.40
   3   5   5   20.80    3.70
   3  -5  -5   19.70    3.60
  -3   5  -5   17.20   10.30
   3  -5  -5    6.20    7.20
  -3   6   5   70.09    7.70
   3  -6   5   43.30   12.30
  -3   6   5   53.29   12.40
  -3  -6  -5   44.40   15.50
  -3  -6  -5   49.99   10.30
  -3   6   5   56.29    7.10
  -3   6   5   52.99    3.70
   3  -6   5   52.39    3.20
   3  -6  -5   49.20   14.00
  -3  -6   5   26.10   23.70
   3  -6  -5   16.40   13.60
   3  -6  -5   64.99    6.40
   3   6   5   54.59    6.00
  -3  -6   5   50.09    2.80
   3   6   5   51.89    5.30
   3  -7   5  121.19    4.10
   3  -7   5  136.89   21.30
  -3  -7  -5  190.38   34.80
  -3  -7  -5  144.09   18.60
  -3   7   5  144.69   13.40
  -3   7   5  117.99    8.90
  -3   7   5  124.19    8.90
   3  -7  -5  126.59   20.70
   3  -7  -5   64.29   21.50
  -3  -7   5  133.29    4.30
  -3  -7   5  143.69   36.60
   3   7   5  129.79   10.00
   3   7   5  123.19    8.70
   3  -7  -5  137.09    9.40
   3   7   5  127.79    7.30
   3   7   5  130.79    8.10
  -3   8   5   66.79    6.40
  -3   8   5   60.49    7.90
  -3  -8  -5   76.59   13.80
  -3   8   5   59.79    7.80
  -3  -8  -5   58.89   21.20
   3   8   5   63.49    6.80
   3  -8  -5   49.10    7.10
  -3  -8   5   63.19    2.70
   3  -8  -5   39.70   20.50
   3   8   5   57.19    5.20
  -3  -8   5   42.30   29.10
   3   8   5   52.29    6.80
  -3  -8   5   58.79    4.40
  -3  -9  -5  107.99   16.30
  -3   9   5  134.29   10.10
  -3  -9  -5   94.59   26.90
   3   9   5  122.99    9.40
   3  -9  -5  112.19   19.50
  -3  -9   5  110.29    6.40
   3  -9  -5  108.39   10.00
   3   9   5  113.29    8.40
   3  -9  -5   50.09   23.80
  -3  -9   5   92.59   45.60
  -3 -10  -5   -4.70    7.10
  -3 -10  -5   11.40   14.20
  -3  10   5    8.50    4.30
  -3 -10   5    4.30    2.20
   3 -10  -5   17.80   23.40
  -3 -11  -5   89.49   32.70
  -3 -11  -5  116.89   30.90
  -3  11   5   95.99   11.30
   3  11   5   89.59   10.20
   3 -11  -5   40.70   28.00
  -3 -12  -5   53.59   31.70
   3 -12  -5    8.10   34.00
   3   0   6    0.80    1.50
   3   0  -6    3.70    9.00
  -3   0   6    2.00    4.40
  -3   0   6    2.70    8.90
  -3   0  -6   -2.80    2.50
   3   0  -6    0.70    1.30
  -3   0   6   -1.10    1.20
   3   0   6    0.60    2.00
  -3   0  -6   -0.90    4.80
   3   0   6    2.20    4.00
   3  -1   6  101.79    7.10
   3   1  -6   80.79   23.40
   3  -1   6  116.49   15.30
  -3   1   6  132.79   21.80
  -3   1   6  121.59    7.30
   3   1  -6  117.29    6.10
  -3  -1  -6   98.99   15.90
   3  -1   6  121.09    6.30
   3  -1   6   82.29   18.60
   3   1   6  116.19   22.50
  -3   1  -6  142.89   21.50
   3   1   6  102.39    6.60
   3   1   6  112.89    7.80
  -3  -1   6  123.79    6.70
  -3  -1   6   96.79   22.50
   3  -1  -6  101.49   23.00
   3  -1  -6  107.99    6.60
   3   1   6  132.39   12.20
  -3  -2  -6  125.29   25.40
   3  -2   6  158.78    6.80
  -3  -2  -6  127.99   17.70
   3   2  -6  232.08   58.59
  -3   2   6  161.28   21.70
   3  -2   6  141.79   15.30
   3  -2   6  154.58    8.70
  -3   2   6   86.29   20.00
   3   2  -6  162.18    6.90
   3  -2  -6  170.28    8.70
   3   2   6  177.98   10.00
   3   2   6  165.98   20.40
   3   2   6  170.58   13.40
  -3  -2   6  186.08   33.80
  -3   2  -6  134.29   22.90
   3  -2  -6  194.68   31.70
  -3  -2   6  163.98    7.50
  -3  -3  -6  263.57   34.60
  -3   3   6  330.27   13.20
  -3  -3  -6  329.37   23.30
   3   3  -6  300.87    9.30
   3  -3   6  284.17   11.60
  -3   3   6  269.67   36.50
   3  -3   6  272.07   21.90
   3  -3   6  332.77    9.70
  -3   3   6  330.17   24.30
   3  -3  -6  361.46   34.80
  -3  -3   6  317.17   43.00
   3   3   6  353.26   14.30
  -3  -3   6  308.47   10.30
   3   3   6  313.47   12.50
   3   3   6  346.17   17.80
  -3   3  -6  316.67   34.30
  -3  -3   6  326.37    9.40
  -3   4   6  212.48   29.90
  -3   4   6  231.18   18.30
   3   4  -6  218.58    7.00
  -3  -4  -6  213.98   37.40
   3  -4   6  221.78    7.70
   3  -4   6  198.48   19.70
  -3  -4  -6  219.98   18.20
   3  -4   6  224.78    9.50
   3  -4   6  227.28    7.00
  -3   4   6  230.38   11.30
  -3  -4   6  282.17   44.80
  -3  -4   6  225.68    7.40
   3   4   6  219.38   13.90
   3   4   6  263.47   12.20
   3   4   6  229.28   11.10
   3  -4  -6  163.48   27.90
  -3  -4   6  234.58    8.30
  -3   4  -6  205.38   34.50
  -3  -5  -6   96.59   15.60
  -3   5   6  118.79    8.50
  -3   5   6  115.29   12.40
   3   5  -6  102.29    3.80
   3  -5   6  107.39    3.60
  -3  -5  -6   83.49   23.80
   3  -5   6   96.99   16.50
   3  -5   6  111.19    4.40
  -3  -5   6  118.69    5.00
  -3   5  -6   74.19   21.40
   3   5   6  124.49   14.00
  -3  -5   6  121.79   34.00
   3   5   6  119.09    8.30
   3  -5  -6  116.39    8.30
   3   5   6  127.39    8.30
  -3  -6  -6   18.70   13.40
  -3   6   6    8.20    5.00
   3  -6   6    4.20    8.40
   3  -6   6    8.50    2.00
  -3   6   6   14.50    4.00
  -3  -6  -6    5.30    5.50
   3  -6  -6    7.00    3.40
   3   6   6   16.70    4.10
   3  -6  -6   11.00   11.10
   3   6   6   13.00    3.90
  -3  -6   6   28.10   22.20
  -3  -6   6    8.20    1.60
   3  -6  -6    1.10    7.90
   3   6   6   12.20    3.90
   3   6   6    8.50    4.90
  -3  -7  -6   15.00    7.00
   3  -7   6   21.40    2.50
  -3  -7  -6    7.00   14.50
  -3   7   6   22.70    3.00
  -3   7   6   14.10    4.10
  -3   7   6   21.10    5.20
   3  -7   6    7.90   10.60
   3  -7  -6   28.40    5.80
   3   7   6   17.50    6.20
   3   7   6   17.00    4.40
   3  -7  -6    6.00   11.50
   3  -7  -6   35.30   13.30
   3   7   6   21.00    4.40
  -3  -7   6   22.40   24.50
  -3  -7   6   24.50    3.00
  -3  -7   6   22.50    2.20
  -3  -8  -6    7.60   14.70
  -3   8   6    3.90    4.60
  -3   8   6    4.40    5.20
  -3   8   6    5.50    3.80
  -3   8   6    2.30    1.50
  -3  -8  -6   -3.40    5.80
   3  -8  -6    1.70    3.80
   3  -8  -6   10.30   10.40
   3   8   6    2.10    3.30
   3   8   6    5.60    3.80
  -3  -8   6    3.20    1.50
   3  -8  -6   -3.70   12.70
  -3  -8   6   20.90   30.90
   3   8   6    1.00    3.00
  -3   9   6    9.70    2.40
  -3   9   6   11.40    4.90
  -3  -9  -6   19.30    8.70
  -3  -9  -6   -2.10   17.50
   3   9   6    6.90    3.90
   3  -9  -6   -6.30   16.00
   3   9   6   10.30    4.10
  -3  -9   6   11.70    2.60
  -3  -9   6   27.90   39.80
   3  -9  -6   -4.50   12.30
  -3 -10  -6   64.09   27.50
  -3  10   6   42.70    8.20
   3 -10  -6    8.70   20.40
   3  10   6   33.60    6.40
  -3 -11  -6    7.70   25.60
  -3  11   6   21.10    6.30
   3  11   6   25.60    7.00
   3 -11  -6    5.80   23.50
   3   0   7    1.10    1.30
   3   0   7    8.00   11.20
  -3   0  -7    0.00    7.00
  -3   0  -7   -0.50    3.40
   3   0  -7   -1.80    1.40
   3   0  -7   15.10   13.00
   3   0   7    2.20    4.20
  -3   0   7    1.10    5.10
  -3   0   7   -1.70    1.10
   3   0   7   -1.20    1.90
  -3   0   7    0.50   11.20
   3  -1   7  266.07   10.30
   3   1  -7  284.47   10.40
   3   1  -7  167.98   35.10
  -3   1   7  271.37   11.30
  -3  -1  -7  254.47   25.00
   3  -1   7  202.78   28.50
   3  -1   7  267.17   20.50
  -3  -1   7  275.27   10.90
   3  -1  -7  289.07   42.10
  -3   1  -7  293.97   30.50
   3   1   7  289.87   31.60
   3  -1  -7  272.17   11.10
   3   1   7  268.17   11.10
  -3  -2  -7   25.80   10.20
  -3   2   7   19.70    3.60
   3  -2   7   27.10    3.40
   3  -2   7    4.10    6.10
   3   2  -7   19.50   20.20
   3   2  -7   25.30    3.30
   3  -2   7   17.00    3.70
   3  -2   7   18.10    8.00
  -3   2   7   15.30   10.30
  -3  -2  -7   10.50    8.70
   3   2   7   24.70    4.40
  -3  -2   7    4.20    5.40
  -3   2  -7   20.70   12.40
   3   2   7   21.30   11.30
   3  -2  -7   46.30   17.60
  -3  -2   7   26.80    3.80
   3  -2  -7   20.10    3.60
   3   2   7   24.90    4.60
  -3  -2   7   14.60   16.40
  -3   3   7  260.77   12.20
   3  -3   7  236.58   11.50
   3  -3   7  243.28    8.60
   3  -3   7  249.28   23.20
  -3   3   7  250.47   23.00
   3   3  -7  251.27   40.90
  -3  -3  -7  157.58   33.30
  -3  -3  -7  233.38   22.20
   3   3  -7  247.28    8.50
  -3  -3   7  266.27   44.40
  -3  -3   7  277.97   10.20
   3  -3  -7  278.47   38.80
   3   3   7  237.38   11.50
  -3   3  -7  219.28   40.80
   3  -4   7   44.40   11.80
  -3  -4  -7   43.90   11.50
  -3   4   7   34.70    5.10
  -3   4   7   24.00    7.60
   3   4  -7   37.20    3.20
  -3  -4  -7    0.90   13.20
   3  -4   7   39.70    3.10
   3  -4   7   36.90    4.90
   3   4   7   55.79   13.80
   3  -4  -7   51.79   17.10
   3   4   7   35.20    5.30
  -3  -4   7   53.59   24.70
  -3  -4   7   41.30    4.30
   3   4   7   35.30    7.00
  -3   4  -7   48.40   23.30
  -3   5   7  126.19   27.20
   3  -5   7  117.99    5.30
   3  -5   7  114.69    7.00
  -3   5   7  137.09   18.60
  -3  -5  -7  106.69   30.50
  -3   5   7  118.59    8.80
   3  -5   7  110.99    4.30
   3  -5   7  144.59   21.50
  -3  -5  -7  124.39   19.60
   3   5  -7  120.09    4.60
  -3  -5   7  126.39    5.70
   3  -5  -7  119.19   25.40
   3   5   7  117.29    8.60
   3   5   7   95.69   16.20
  -3  -5   7  131.49   35.40
   3  -5  -7  119.19    9.30
  -3   5  -7  140.99   31.10
   3   5   7  112.89   10.80
  -3  -5   7  114.99    5.50
  -3  -6  -7   22.60    8.90
  -3  -6  -7   16.20   17.80
   3  -6   7   13.70    2.80
  -3   6   7   22.40   12.80
  -3   6   7    7.90    3.60
   3  -6   7   15.00   11.60
   3  -6  -7    5.10   12.10
   3   6   7   13.50    4.00
   3   6   7   19.80    6.50
   3  -6  -7   11.20    3.40
   3   6   7   15.20    4.30
  -3  -6   7  -31.40   20.40
   3   6   7    8.50    6.30
   3  -6  -7    3.20    7.70
  -3  -6   7   11.40    2.00
   3  -7   7  101.59   19.20
  -3   7   7  137.09   10.70
  -3   7   7  125.29    6.60
  -3   7   7  120.09   20.00
  -3  -7  -7  131.29   20.50
   3   7   7  121.39   10.10
   3  -7  -7  120.89   24.60
   3   7   7  135.09    9.60
  -3  -7   7  147.99   41.30
   3   7   7  125.29    9.70
   3  -7  -7  119.99    9.90
  -3  -7   7  122.49    5.20
   3   7   7  131.49   14.00
  -3   8   7  108.79    6.00
  -3  -8  -7   86.39   17.60
  -3  -8  -7   72.59   31.70
  -3   8   7  101.79    9.70
  -3  -8   7  108.99    6.50
   3   8   7   95.79    9.00
  -3  -8   7  106.49   39.80
   3   8   7  107.69    9.70
   3  -8  -7  102.39   23.80
   3   8   7  104.39    9.30
   3   8   7   93.39   11.40
   3  -8  -7   42.30   17.30
  -3   9   7   38.80    4.50
  -3  -9  -7   20.60   22.20
  -3   9   7   45.70    7.40
   3  -9  -7   -7.00   14.60
  -3  -9   7   35.00    4.20
   3   9   7   27.20    5.80
   3  -9  -7   37.60   15.60
  -3 -10  -7   15.10   11.70
  -3  10   7   12.20    5.30
  -3 -10  -7   -5.00   21.90
   3  10   7   17.70    5.00
   3 -10  -7    4.50   18.30
  -3 -11  -7   11.60   28.20
  -3  11   7   23.30    7.40
   3  11   7   33.20    8.30
   3 -11  -7   22.00   23.60
   3   0   8   -0.50    1.60
  -3   0   8   -1.20    1.40
  -3   0   8    1.30    5.20
   3   0  -8    3.50    2.30
  -3   0  -8    2.10    4.30
   3   0  -8    2.50   12.00
   3   0   8   -5.80    4.50
  -3   0  -8  -11.30    8.80
   3   0   8    2.20   12.80
  -3   1   8    7.50   10.60
  -3  -1  -8   10.70    5.10
   3  -1   8   62.49   12.90
   3  -1   8   58.79    7.70
   3  -1   8   54.79    4.90
   3   1  -8   52.59   25.00
  -3  -1  -8   53.19   14.30
   3   1  -8   65.19    5.40
   3  -1   8   40.90   19.30
   3   1   8   60.79    5.80
  -3   1  -8   15.50    5.90
   3  -1  -8   59.09    5.90
  -3  -1   8   19.20    8.40
   3  -1  -8   94.29   28.20
   3   1   8   63.09   21.30
  -3   1  -8   49.60   17.10
   3   2  -8  118.79   31.60
  -3  -2  -8  145.79   24.40
   3  -2   8  102.39    6.40
  -3   2   8  108.59    8.00
   3  -2   8   51.49   15.80
   3  -2   8  104.79    8.40
   3  -2   8   96.39   16.40
   3   2  -8   94.09    6.00
   3  -2  -8   93.09   28.80
   3   2   8  119.09   25.70
  -3  -2   8  103.39    6.90
  -3  -2   8   73.69   22.60
  -3   2  -8   97.59   25.50
   3   2   8  104.79    7.70
   3   2   8  101.99    9.00
   3  -3   8   34.20   12.60
   3  -3   8   45.80    6.80
  -3   3   8   55.99   23.40
  -3  -3  -8   49.00   14.10
  -3  -3  -8   13.80   11.50
  -3   3   8   40.50    5.60
   3  -3   8   50.59    4.10
   3   3  -8   38.70   21.00
   3   3  -8   48.70    4.20
   3  -3  -8   51.89   21.50
   3   3   8   37.60    5.30
   3  -3  -8   55.49    7.00
  -3  -3   8   40.20   21.50
   3   3   8   52.89   10.20
  -3  -3   8   43.60    4.80
   3   3   8   39.80    6.90
  -3   3  -8   92.99   25.90
   3   4  -8   67.79    4.60
   3  -4   8   68.69    4.30
  -3  -4  -8   21.80   16.30
  -3   4   8   68.69    7.10
   3  -4   8   50.79    6.60
  -3   4   8   83.09   26.70
   3  -4   8   69.39   16.60
  -3   4   8   53.19   12.40
  -3  -4  -8   65.79   16.60
  -3  -4   8   77.29   26.20
   3   4   8   53.79    7.20
   3   4   8   58.39    6.40
   3   4   8   59.59    9.90
   3  -4  -8   73.39   21.30
   3   4   8   57.89   19.10
  -3   4  -8   89.19   30.60
  -3  -4   8   76.79    5.50
  -3  -4   8   67.49    4.60
  -3  -5  -8   -0.70   12.90
   3  -5   8   10.80    9.10
   3  -5   8   10.50    3.50
   3  -5   8   -0.30    6.60
   3  -5   8   10.40    1.80
   3   5  -8    8.60    2.00
  -3   5   8   11.00    4.10
  -3  -5  -8   17.50   10.70
   3  -5   8    9.10    2.30
  -3   5   8    1.80    6.50
  -3  -5   8   -9.20   20.50
   3  -5  -8    3.20    6.10
   3   5   8   11.30    8.70
  -3   5  -8    0.50   16.70
   3   5   8    8.50    3.20
   3  -5  -8    6.00    3.30
   3   5   8    8.00    4.90
   3  -5  -8    7.90   13.60
  -3  -5   8    8.10    2.50
   3   5   8    8.20    4.00
   3  -6   8   22.30    3.80
   3  -6   8   17.40   10.60
  -3   6   8   23.00    9.10
  -3   6   8   37.00   14.60
  -3  -6  -8   10.00   21.60
  -3   6   8   25.10    5.60
  -3  -6  -8   36.70   14.10
   3   6   8   20.90    9.50
  -3  -6   8   47.10   24.20
   3   6   8   36.60    6.40
   3   6   8   20.10    5.20
  -3  -6   8   21.40    2.80
  -3   6  -8   16.30   21.30
   3   6   8   20.00    6.50
   3  -6  -8   19.30    4.90
   3  -6  -8    7.10    6.60
   3  -6  -8   25.80   14.10
  -3   7   8   49.99    7.50
   3  -7   8   24.40   13.80
  -3  -7  -8   61.99   18.60
  -3   7   8   44.60    8.50
  -3  -7  -8   38.10   25.90
  -3   7   8   42.40   16.00
   3  -7  -8   29.30   19.10
   3   7   8   25.00    6.30
   3  -7  -8    1.90   10.90
  -3  -7   8   46.90    3.50
   3   7   8   32.80    5.80
   3   7   8   60.89    9.00
  -3   8   8   -3.20    9.40
  -3   8   8   -0.70    1.80
  -3  -8  -8   -0.60    9.90
  -3  -8  -8   -6.10   19.80
  -3   8   8   -5.60    3.00
  -3  -8   8   10.90   29.40
   3  -8  -8   13.20   15.90
   3   8   8    2.70    3.30
   3  -8  -8    4.20   11.60
  -3   9   8   21.30    4.00
  -3  -9  -8   30.20   15.00
  -3   9   8   27.00    7.30
  -3  -9  -8   11.90   25.10
   3  -9  -8    5.10   14.10
   3   9   8   15.80    4.90
   3  -9  -8    1.80   18.20
  -3 -10  -8  -13.90   26.40
  -3  10   8    9.70    5.90
  -3 -10  -8    0.30   12.50
   3  10   8    5.00    4.70
   3 -10  -8   -1.00   15.50
  -3  11   8   13.90    7.20
  -3 -11  -8   10.20   35.40
   3 -11  -8    2.20   19.80
   3  11   8   14.50    6.20
   3   0  -9   -9.50   15.70
   3   0   9   -2.10    5.50
  -3   0   9    0.00    2.00
   3   0   9    1.90    2.20
  -3   0   9    5.10   12.50
  -3   0  -9   -1.30    5.20
  -3   0  -9    7.50    9.90
  -3   0   9    4.70    6.40
   3   0   9    0.20   16.20
   3   1  -9   43.80   21.10
   3   1  -9   62.99    5.90
   3  -1   9   57.29    8.70
  -3   1   9   26.70   14.70
   3  -1   9   61.19    5.70
  -3   1   9   54.59   16.90
  -3  -1  -9   23.60   13.90
  -3   1   9   71.49    6.80
   3  -1   9   89.59   15.90
   3  -1   9   71.99   25.90
   3   1   9   77.19   15.00
   3   1   9   69.59    6.40
  -3  -1   9  130.69   29.40
   3  -1  -9   96.89   28.50
   3   1   9   59.79   18.30
  -3   1  -9   56.69   16.70
  -3  -1   9   80.39    6.80
   3  -1  -9   68.79    6.90
  -3   2   9  182.08   28.00
   3   2  -9  185.28   41.90
   3  -2   9  149.59   20.60
  -3   2   9  181.78   10.70
   3  -2   9  176.88    8.70
   3   2  -9  176.28    8.90
  -3  -2  -9  144.59   26.50
  -3   2   9   92.89   27.40
   3  -2   9  154.68   11.10
   3  -2  -9  178.18   10.60
  -3  -2   9  169.48    9.30
  -3   2  -9  154.58   35.10
   3   2   9  149.79   30.10
   3   2   9  150.48   21.40
   3   2   9  167.98   10.00
   3  -2  -9  186.28   40.60
  -3  -2   9  172.18   32.70
  -3  -3  -9   22.00   14.60
   3  -3   9   -1.40    6.80
   3   3  -9   34.30   19.80
   3  -3   9   24.80   10.50
  -3   3   9   24.80   23.90
   3  -3   9   18.30    4.20
  -3  -3  -9   11.10    8.70
   3  -3   9   21.80    3.30
  -3   3   9   26.20   12.20
  -3   3   9   17.20    4.10
   3   3  -9   21.40    3.60
   3   3   9   50.09   17.10
  -3  -3   9   -0.10    7.40
  -3   3  -9   18.50   19.80
   3  -3  -9    7.40   15.80
   3  -3  -9   18.70    4.50
  -3  -3   9   18.80    3.50
   3   3   9   30.00    9.50
   3   3   9   20.00    4.50
   3   3   9    6.40    4.80
  -3  -4  -9   77.69   20.60
   3  -4   9   83.49    5.30
  -3   4   9   87.29   16.00
   3  -4   9   74.49    7.50
  -3   4   9  107.09   30.20
   3  -4   9  111.99   20.70
   3   4  -9   81.79    5.40
  -3   4   9   68.69    7.70
  -3  -4   9   86.39    6.30
   3  -4  -9   78.89   22.20
   3  -4  -9   76.89    8.00
   3   4   9   84.49   10.10
  -3   4  -9   96.39   32.50
   3   4   9   68.59   11.90
  -3  -4   9   27.70   22.80
   3   4   9   58.89   15.90
   3   4   9   71.89    7.50
   3  -5   9   31.40    5.40
  -3   5   9   82.39   25.70
  -3   5   9   37.50    6.70
  -3  -5  -9   40.00   16.70
  -3   5   9   34.00   12.80
   3  -5   9   34.90    3.20
  -3  -5  -9   14.00   17.30
   3  -5   9   36.10   13.80
   3  -5   9   20.70    9.00
  -3   5  -9   71.29   31.40
   3  -5  -9   20.70   14.30
   3  -5  -9    8.70    8.20
  -3  -5   9   42.90    3.80
   3   5   9   35.70    7.10
  -3  -5   9   25.10   26.70
   3   5   9   39.30    6.20
   3  -5  -9   43.10    7.70
   3   5   9   41.30    9.60
  -3  -5   9   44.90    4.80
   3   5   9   48.70   16.10
  -3  -6  -9   33.50   18.50
  -3   6   9   57.39    8.90
   3  -6   9   54.19    6.50
   3  -6   9   56.09   15.90
  -3   6   9   77.29   23.30
  -3  -6  -9   -0.10   16.30
  -3   6   9   58.19   12.30
  -3  -6   9   39.00    3.70
   3  -6  -9   12.70    9.20
   3  -6  -9   37.10   17.60
  -3   6  -9   48.20   26.10
  -3  -6   9   67.59   29.00
   3   6   9   36.10   10.10
   3   6   9   52.89    8.00
   3   6   9   33.20    6.10
  -3   7   9  155.28   11.80
  -3  -7  -9  132.99   26.30
  -3  -7  -9   86.19   32.70
  -3   7   9  142.39   17.30
   3   7   9  128.49   10.80
   3   7   9  153.08   12.40
  -3  -7   9  138.39   41.70
   3  -7  -9  137.79   30.60
  -3  -7   9  135.89    6.50
  -3  -8  -9   33.10   24.50
  -3  -8  -9   26.30   24.10
  -3   8   9   61.59    9.50
  -3   8   9   56.59    5.70
   3  -8  -9   13.40   12.50
   3  -8  -9   20.80   20.90
  -3   9   9   31.00    8.10
  -3  -9  -9   26.20   16.10
  -3  -9  -9    6.40   26.30
   3  -9  -9   -2.20   13.20
   3   9   9   15.10    5.90
   3  -9  -9  -18.80   23.40
  -3  10   9   23.50    7.90
  -3 -10  -9    8.70   30.80
  -3 -10  -9   51.59   18.90
   3 -10  -9    7.10   14.80
   3  10   9   27.50    7.30
  -3   0 -10   -2.10    5.40
   3   0 -10   -5.70   23.30
   3   0 -10    2.90    2.40
   3   0  10   11.90   16.40
  -3   0  10    0.20    2.10
   3   0  10   -3.20    7.00
  -3   0 -10   -5.90   14.00
   3   0  10    1.30    2.10
  -3   0  10  -11.30   13.80
  -3   0  10    9.70   10.50
   3  -1  10   79.89   27.10
  -3   1  10   51.89   22.40
  -3   1  10   76.39   21.00
   3   1 -10   51.59   29.00
  -3  -1 -10  108.19   25.80
   3  -1  10   61.29    8.90
  -3   1  10   90.79    8.00
   3  -1  10   82.69    6.70
   3  -1  10   87.49   16.80
   3  -1 -10   39.80   22.30
  -3  -1  10   77.19    7.00
  -3  -1  10   47.50   19.70
   3   1  10   75.79   41.80
   3   1  10   60.39   14.10
   3   1  10   74.99    7.10
  -3   1 -10   49.20   21.80
   3  -1 -10   86.49    7.70
   3   2 -10   59.89   33.40
  -3   2  10  112.99   22.40
  -3   2  10  110.39   34.20
   3  -2  10  104.79   10.40
   3  -2  10  102.89    7.10
   3   2 -10  112.09    7.80
  -3  -2 -10  125.29   28.70
  -3   2  10  118.59    9.10
   3  -2  10   95.19   25.80
   3  -2  10  124.59   20.80
   3   2  10  116.69    8.90
   3  -2 -10   76.29   23.20
  -3   2 -10  150.58   36.20
   3   2  10   91.39   24.20
   3   2  10  120.99   11.30
  -3  -2  10  142.39   30.40
   3   2  10  118.29   18.20
   3  -2 -10  122.29    9.30
  -3  -2  10  113.09    8.20
  -3  -3 -10   63.09   20.30
   3   3 -10   69.09    6.10
  -3   3  10   68.79    8.60
  -3   3  10   49.60   16.20
  -3   3  10   41.30   30.70
   3   3 -10   65.49   32.90
   3  -3  10   32.30   15.20
   3  -3  10   67.49   16.10
   3  -3  10   61.99    5.60
   3  -3 -10   86.19   31.80
   3   3  10   50.39   11.30
   3   3  10   56.59    8.20
  -3   3 -10    2.40   21.80
   3   3  10   70.59   20.80
   3   3  10   68.99    7.30
  -3  -3  10   80.59   26.80
   3  -3 -10   54.09    7.00
   3  -4  10  158.88   14.90
   3  -4  10  177.38    8.20
  -3  -4 -10  205.48   43.20
   3  -4  10  171.48   25.40
   3   4 -10  154.08   40.20
  -3   4  10  159.28   21.80
  -3  -4  10  178.88    9.30
  -3  -4  10  186.38   37.10
  -3   4 -10  137.29   39.80
   3   4  10  154.88   25.10
   3  -4 -10  172.18   40.10
   3   4  10  175.58   13.30
  -3   5  10   87.39   16.10
   3  -5  10   61.19    7.60
  -3  -5 -10   27.70   13.50
   3  -5  10   82.99   20.30
  -3  -5 -10   96.59   24.80
  -3   5  10   74.09    9.50
  -3  -5  10   58.99    4.90
   3   5  10   76.79    7.90
   3  -5 -10   96.19   25.40
  -3  -5  10   63.49   30.60
  -3   5 -10   74.59   27.40
  -3   6  10    2.20    3.50
   3  -6  10   22.50   13.80
  -3  -6 -10   -8.10   13.00
  -3  -6 -10   -7.50   11.20
  -3   6  10    5.90    9.80
   3  -6 -10  -15.90   19.60
  -3   6 -10  -19.70   24.40
   3  -6 -10   -2.50    7.20
  -3  -6  10    0.30    1.50
  -3  -6  10    7.10   13.80
   3   6  10   -0.60    2.60
  -3  -7 -10   -6.70   17.60
  -3  -7 -10    6.80   13.20
  -3   7  10   -1.20    3.10
   3   7  10   -2.00    3.30
   3  -7 -10    1.30    8.90
   3  -7 -10   -9.10   18.10
  -3  -7  10   -0.40    1.60
  -3  -8 -10   28.70   16.60
  -3   8  10   12.30    4.60
  -3  -8 -10    9.60   21.20
  -3   8  10   17.40    6.30
   3   8  10   24.70    6.40
   3  -8 -10    5.40   11.20
   3  -8 -10  -13.10   21.90
  -3  -9 -10   21.20   17.70
  -3  -9 -10   27.60   28.70
  -3   9  10   17.40    7.10
   3  -9 -10    0.50   12.50
   3   9  10   19.30    6.90
   3   0 -11   -0.40    5.00
   3   0  11   13.10   21.60
  -3   0 -11   -7.40   15.50
   3   0  11    0.60    2.10
   3   0  11   -3.40    8.00
  -3   0  11  -19.20   12.50
   3   0  11    6.00    5.40
  -3   0 -11   -4.00    6.60
  -3   0  11    0.90    2.90
   3  -1  11  221.78   50.89
  -3   1  11   50.89   31.30
   3  -1  11  123.19   11.90
   3  -1  11  142.49    9.10
  -3  -1 -11   24.10   10.50
   3   1 -11  132.09    9.40
   3  -1  11  117.29   19.70
  -3   1 -11  161.78   38.50
   3  -1 -11  156.38   10.90
   3   1  11  149.19   37.00
   3   1  11  145.89   10.10
  -3  -1  11   25.40   11.80
   3  -2  11  210.58   27.60
   3  -2  11  214.68   14.60
   3  -2  11  226.08   11.00
   3   2 -11  185.18   53.79
  -3   2  11  204.98   12.60
   3  -2  11  195.98   43.70
  -3  -2 -11  198.18   36.90
  -3   2 -11  137.79   35.50
   3   2  11  221.88   12.60
   3  -2 -11  205.08   12.70
  -3  -2  11  221.48   11.90
   3  -3  11    9.20   11.80
   3   3 -11   14.80   25.10
   3  -3  11    2.10   15.10
   3  -3  11    7.30    2.70
  -3   3  11    6.70    3.50
   3  -3  11    4.90    4.30
  -3  -3 -11   -0.30   13.80
  -3  -3 -11   -4.90    6.60
  -3   3 -11  -20.90   24.00
   3  -3 -11    2.50    7.50
  -3  -3  11    8.20    2.90
   3   3  11   11.10    4.20
  -3  -3  11  -10.30   11.10
   3  -3 -11   36.30   21.10
   3  -4  11  170.38   28.50
   3  -4  11  143.39   12.10
   3  -4  11  160.68   10.20
  -3  -4 -11   73.39   31.10
   3   4 -11  126.19   42.80
   3  -4 -11  152.48   40.20
  -3   4 -11  147.99   44.50
  -3  -4  11   32.30   14.00
   3   4  11  165.28   17.00
  -3  -5 -11  258.17   41.40
   3  -5  11  219.78   33.40
  -3   5  11  236.78   14.90
   3  -5  11  249.38   14.00
   3  -5 -11  246.18   50.69
  -3   5 -11  250.37   54.79
   3   5  11  240.18   14.60
  -3  -5  11  259.87   10.60
  -3   6  11   72.99    9.70
  -3  -6 -11   91.89   23.30
  -3  -6 -11   37.50   18.70
  -3  -6  11   87.99    6.10
   3  -6 -11  104.09   41.90
   3   6  11  105.69   10.30
  -3   6 -11   92.09   37.80
  -3  -7 -11   27.30   18.80
  -3  -7 -11   47.80   23.10
  -3   7  11   52.59    9.10
   3  -7 -11   72.89   33.90
   3   7  11   60.19    8.60
  -3   8  11    0.90    3.20
  -3   8  11   -4.20    4.40
  -3  -8 -11  -17.20   17.00
  -3  -8 -11   -8.60   16.40
   3   8  11    3.20    5.00
   3  -8 -11   23.90   28.70
   3  -8 -11   -1.90   10.90
  -3  -9 -11    4.30   24.60
  -3  -9 -11   18.20   22.60
  -3   9  11   20.30    6.90
   3   9  11    9.70    5.90
   3  -9 -11   -1.50   11.60
  -3   0  12   -0.90    2.60
   3   0  12   -1.40    2.40
  -3   0 -12    0.70    7.30
  -3   0 -12  -11.40   22.80
   3   0 -12   -1.40    3.70
  -3  -1 -12    8.10    9.20
   3   1 -12   39.60    6.90
   3   1 -12   14.80   34.40
   3  -1  12   21.20   28.20
   3  -1  12   32.70    5.40
  -3   1  12   36.80    6.80
  -3  -1 -12   39.80   36.50
  -3   1 -12   41.70   29.00
  -3  -1  12   36.90    6.20
   3   1  12   33.50    5.90
   3  -1 -12   24.80    5.80
   3  -2  12    6.50    3.10
   3   2 -12   17.50   29.90
  -3  -2 -12   -7.60    9.50
  -3  -2 -12    1.00   17.70
  -3   2  12   12.40    4.80
   3  -2  12   24.20   30.10
   3   2  12    4.10    4.10
   3  -2 -12    3.20   29.30
  -3   2 -12   22.00   23.70
   3  -2 -12    2.00   10.30
  -3  -2  12   11.10    3.40
   3  -3  12   21.30   23.60
  -3  -3 -12    7.40   16.50
  -3  -3 -12    1.50    8.40
   3  -3  12   25.40    4.60
   3   3 -12   19.70   28.80
   3  -3 -12   17.20   27.10
   3  -3 -12    2.20   10.40
   3   3  12   27.80    6.30
  -3   3 -12   13.20   30.20
  -3  -4 -12    3.00   16.30
  -3  -4 -12   -5.10    8.20
   3   4 -12  -12.50   30.40
  -3   4  12    8.30    4.20
   3   4  12   13.00    5.20
   3  -4 -12   15.30   23.30
   3  -4 -12    2.50    9.80
  -3   4 -12    2.50   34.00
  -3   5  12   15.60    5.70
  -3  -5 -12   -8.80   18.20
  -3  -5 -12    0.50    9.70
   3  -5 -12   56.49   30.10
   3  -5 -12   -8.60   10.50
   3   5  12   22.20    6.20
  -3   5 -12   -9.90   35.20
  -3  -6 -12  130.59   32.30
  -3  -6 -12   11.70   14.10
  -3   6  12   49.30    8.30
   3   6  12   47.30    8.10
  -3  -6  12   60.69    5.60
   3  -6 -12  108.89   42.70
  -3  -7 -12   11.60   13.60
  -3   7  12    6.70    5.70
  -3  -7 -12   14.80   22.30
   3  -7 -12    2.80   13.60
   3  -7 -12   -6.50   27.80
   3   7  12   10.00    5.60
  -3  -8 -12   14.40   19.10
  -3   8  12   32.40    5.20
  -3  -8 -12   19.00   23.20
  -3   8  12   38.30    8.70
   3   8  12   39.00    8.00
   3  -8 -12    1.90   33.60
   3  -8 -12    8.10   14.70
  -3   0 -13   -3.40   25.00
   3   0 -13   -3.30   30.50
  -3   0 -13    0.70   10.30
  -3   0  13   -6.70    2.90
   3   0  13   -3.20    3.30
   3   1 -13   83.79   45.90
  -3  -1 -13   41.80   26.70
   3  -1  13   52.79    7.10
  -3   1  13   58.39    8.90
  -3  -1  13   49.80    7.70
   3   1  13   62.09    8.40
   3  -1 -13   41.20   34.50
  -3   1 -13   25.70   32.90
   3   2 -13   84.29   41.90
  -3   2  13   82.49    9.40
   3  -2  13   76.39    7.80
  -3  -2 -13   81.09   30.50
   3   2  13   90.39    9.30
  -3  -2  13   92.19    9.10
  -3   2 -13  102.19   47.30
   3  -2 -13   -1.70   34.20
  -3   3  13   96.39   10.40
   3   3 -13   61.59   43.50
  -3  -3 -13   64.39   34.20
   3   3  13   92.39    9.70
   3  -3 -13   83.99   41.30
  -3   3 -13   94.79   38.60
   3   4 -13  -10.30   31.60
  -3  -4 -13   12.30   23.30
  -3   4  13    2.70    3.90
  -3  -4 -13   -0.20   11.10
   3  -4 -13   -2.30   11.20
   3  -4 -13    7.30   32.70
   3   4  13    6.90    3.90
  -3   4 -13  -25.00   31.50
  -3  -5 -13   -3.30   11.50
  -3   5  13    7.20    5.50
  -3  -5 -13   -5.60   23.10
   3  -5 -13  -17.30   31.60
   3   5  13   18.30    5.50
  -3   5 -13    6.10   47.10
   3  -5 -13    5.10   13.30
  -3  -5  13    9.50    3.00
  -3   6  13   36.50    8.10
  -3  -6 -13   72.89   30.50
   3   6  13   56.89    9.20
  -3   6 -13   34.10   46.60
  -3  -6  13   56.59    6.50
   3  -6 -13   97.49   42.30
  -3  -7 -13   26.70   26.90
  -3  -7 -13    6.80   12.80
  -3   7  13   11.40    6.70
   3  -7 -13   17.90   16.50
   3  -7 -13  -10.30   36.00
   3   7  13   30.10    7.10
  -3   0  14    0.50    5.40
   3   0  14    3.60    5.00
   3   0 -14  -16.00   33.80
  -3   0 -14   14.00   32.50
  -3   1  14   43.20    7.70
  -3  -1 -14   10.00   28.30
   3  -1  14   54.49    7.60
  -3  -1 -14   11.80   13.30
   3   1 -14   23.10   43.50
  -3  -1  14   50.09    8.10
  -3   1 -14   58.09   39.40
   3   1  14   41.40    7.40
   3  -1 -14  116.89   49.60
   3   2 -14   35.70   38.60
  -3  -2 -14   -6.30   29.70
  -3   2  14    6.10    5.10
  -3  -2 -14    5.50   12.70
   3   2  14    1.80    4.20
   3  -2 -14    0.20   35.00
   3  -2 -14    8.50   11.30
  -3   2 -14  -12.80   39.20
  -3  -3 -14   63.29   35.10
   3   3 -14   36.50   38.00
  -3   3  14   43.00    8.20
  -3  -3 -14   18.10   16.60
   3   3  14   45.90    8.10
   3  -3 -14   56.29   40.20
  -3   3 -14   34.00   43.40
   3  -3 -14    4.70   13.20
  -3  -4 -14   14.80   29.40
  -3  -4 -14    0.80   13.70
   3   4 -14   20.20   41.50
  -3   4  14   27.80    6.90
   3   4  14   24.80    6.40
   3  -4 -14    1.70   14.40
  -3   4 -14   14.50   44.10
   3  -4 -14   61.49   39.50
  -3  -4  14   20.20    4.20
  -3  -5 -14   -3.40   12.90
  -3   5  14    0.10    5.10
  -3  -5 -14   -1.60   29.30
   3  -5 -14   -0.70   14.00
   3  -5 -14  -79.79   35.90
   3   5  14   -0.50    4.60
  -3   5 -14  -32.80   47.10
  -3  -5  14    4.40    2.90
  -3   0 -15   31.70   34.70
   3   0 -15   27.00   44.80
  -3  -1 -15   40.00   42.60
   3   1 -15  -41.10   46.40
  -3   1 -15   50.59   40.20
   3  -1 -15   10.70   44.40
   3   1  15   18.60    6.00
  -3   2  15   14.40    6.20
   3   2 -15   17.70   41.50
  -3  -2 -15   -1.50   15.00
  -3  -2 -15   -2.60   29.90
   3   2  15   11.10    5.50
   3  -2 -15   41.10   41.20
  -3   2 -15  -35.00   39.50
   3   3 -15   20.10   48.80
  -3  -3 -15   -1.00   33.90
  -3  -3 -15    1.30   14.60
  -3   3 -15   -7.00   49.10
   3   3  15   35.00    8.90
   3  -3 -15   50.49   41.40
   3  -3 -15    8.70   16.20
  -4   0   0 1070.99   22.50
  -4   0   0 1111.89   20.50
  -4   0   0 1093.39   19.30
   4   0   0 1071.49   22.70
   4   0   0 1121.49   20.50
   4   0   0 1109.79   19.50
  -4  -1   0  150.28    4.00
  -4   1   0  146.99    4.30
   4   1   0  145.89    4.80
   4  -1   0  151.58    4.30
  -4   1   0  147.79    6.40
   4  -1   0  155.88    4.00
  -4   1   0  151.78    3.90
   4   1   0  155.48    4.00
  -4  -1   0  155.28    5.20
   4   1   0  149.19    6.30
   4  -1   0  153.28    6.50
  -4  -2   0  170.38    5.90
  -4   2   0  176.28    5.00
   4   2   0  181.58    5.80
  -4   2   0  171.18    6.90
  -4  -2   0  172.48    4.50
   4   2   0  177.18    4.50
   4  -2   0  181.38    4.60
   4  -2   0  179.58    4.60
   4  -2   0  186.08    7.30
  -4   2   0  155.58   11.20
  -4   2   0  169.68    4.30
   4   3   0   40.20    2.60
   4   3   0   40.00    1.90
   4  -3   0   40.80    2.00
   4  -3   0   24.40    6.30
  -4   3   0   35.70    1.70
  -4  -3   0   39.80    2.00
   4  -3   0   41.40    3.80
  -4   3   0   36.70    3.70
  -4  -3   0   38.10    3.00
   4  -4   0  144.39    4.10
   4   4   0  147.29    4.00
  -4  -4   0  145.49    4.60
  -4  -4   0  139.79    6.50
   4   4   0  143.39    5.40
   4  -4   0  150.48   13.60
  -4   4   0  144.19    3.80
  -4   4   0  148.59    6.90
   4  -4   0  138.19    6.50
   4   5   0   15.20    1.20
  -4   5   0   13.40    2.70
  -4   5   0   13.00    1.10
  -4  -5   0   13.30    1.90
  -4  -5   0   13.30    2.70
   4  -5   0   14.10    1.40
   4  -5   0   15.80    2.70
   4   5   0   16.10    1.90
   4  -5   0   17.00    6.30
   4   6   0  107.79    5.50
   4  -6   0  100.79    6.00
   4   6   0  107.69    3.30
  -4   6   0  105.89    6.50
   4  -6   0  113.49   12.20
  -4  -6   0  103.29    5.90
  -4  -6   0  101.59    4.80
  -4   6   0   99.59    3.00
  -4   7   0    7.90    2.50
  -4  -7   0    5.10    2.50
  -4   7   0    5.60    0.90
   4   7   0    2.90    1.70
   4   7   0    5.50    1.00
  -4  -7   0    5.50    1.80
   4  -7   0    3.10    2.00
   4  -7   0   -2.20    4.50
   4  -8   0   11.00    3.00
   4   8   0    8.70    1.00
   4   8   0   11.20    2.90
  -4   8   0    9.10    3.10
   4  -8   0    6.20    6.30
  -4  -8   0   12.20    3.00
  -4  -8   0   10.70    4.00
  -4  -9   0    8.00    2.70
  -4   9   0   14.20    3.90
   4   9   0   12.70    3.20
  -4  -9   0   11.70    5.00
   4  -9   0   13.00    3.50
   4  -9   0    5.30    8.70
  -4 -10   0  251.97   19.30
   4  10   0  281.87   13.10
   4 -10   0  264.37   28.60
  -4 -10   0  267.67   14.60
  -4 -11   0   39.00    8.00
  -4 -11   0   25.20    9.30
  -4 -12   0   10.10    8.70
  -4   0  -1  406.26   10.10
   4   0   1  420.06   11.40
   4   0  -1  397.26   11.40
   4   0   1  403.36   10.30
   4   0  -1  401.76    8.50
  -4   0  -1  408.66    8.80
  -4   0   1  401.86    8.40
   4   0  -1  419.46    9.50
   4   0   1  405.76    8.50
  -4   0   1  413.16   11.50
  -4   0  -1  392.46   12.00
  -4   0   1  402.96    9.10
   4   1  -1  228.58    6.50
  -4   1   1  223.58    5.80
  -4  -1  -1  226.08    7.20
  -4  -1  -1  230.08    6.10
  -4   1   1  222.98    5.40
   4  -1   1  221.68    8.00
   4  -1   1  220.78    5.30
   4  -1   1  226.18    6.60
   4   1  -1  227.18    5.50
  -4  -1  -1  232.48    8.90
   4   1  -1  223.08    8.00
  -4   1  -1  234.78    7.00
   4  -1  -1  240.28    5.70
   4  -1  -1  231.18    8.30
   4   1   1  220.68    5.60
  -4   1  -1  234.28    7.80
   4   1   1  229.68    7.30
  -4   1  -1  214.48    5.60
  -4  -1   1  236.88    5.50
  -4  -1   1  230.38    8.10
  -4  -1   1  227.98    6.40
  -4  -2  -1 1350.26   26.50
   4   2  -1 1339.77   26.70
   4   2  -1 1354.66   25.20
  -4   2   1 1298.27   23.10
  -4   2   1 1324.77   42.70
   4   2  -1 1325.57   23.30
  -4   2   1 1334.77   23.50
  -4  -2  -1 1284.07   24.30
  -4  -2  -1 1316.37   29.40
   4  -2   1 1320.37   23.10
   4  -2   1 1344.87   23.80
   4  -2   1 1333.37   27.20
  -4   2   1 1303.27   27.40
  -4   2  -1 1310.97   23.30
   4   2   1 1363.36   26.70
   4  -2  -1 1327.77   23.70
   4  -2  -1 1223.98   27.20
  -4  -2   1 1324.37   24.80
   4   2   1 1366.06   23.80
  -4   2  -1 1297.57   26.20
  -4  -2   1 1340.77   23.00
   4   3  -1   19.80    1.80
  -4   3   1   23.10    3.30
  -4   3   1   18.10    1.40
   4   3  -1   20.10    1.40
   4  -3   1   19.30    2.80
  -4  -3  -1   18.60    1.90
   4  -3   1   22.50    1.30
  -4   3   1   20.30    5.40
  -4   3   1   19.40    1.30
  -4  -3  -1   23.20    3.90
   4   3  -1   20.30    3.00
  -4   3   1   23.50    3.90
  -4  -3  -1   16.60    2.40
  -4   3  -1   21.60    3.00
   4  -3  -1    7.90    4.40
  -4   3  -1   16.20    1.40
   4  -3  -1   21.20    1.60
  -4  -3   1   21.10    1.90
  -4  -3   1   18.20    1.30
   4   3   1   21.30    1.60
   4   3   1   15.90    2.00
   4  -3  -1   18.00    5.50
   4  -3  -1   18.70    3.00
  -4   4   1    7.10    2.20
  -4  -4  -1   10.40    1.70
  -4   4   1    9.20    1.80
   4   4  -1    9.80    1.60
   4  -4   1   12.20    2.20
  -4  -4  -1    9.50    2.70
   4  -4   1   12.80    1.10
  -4  -4  -1    8.90    2.10
  -4   4   1   10.30    1.30
  -4   4   1   10.40    1.20
   4   4  -1    8.30    1.10
   4  -4  -1    9.20    2.20
   4  -4  -1    5.90    7.90
   4   4   1   10.20    1.80
  -4  -4   1    8.70    1.60
  -4  -4   1   10.90    1.10
   4  -4  -1   11.00    1.40
   4   4   1   11.20    1.30
  -4   4  -1   11.20    1.30
   4  -4  -1    6.40    4.10
  -4   4  -1    8.60    2.20
   4  -5   1  153.48    6.80
   4  -5   1  163.78    4.20
  -4  -5  -1  166.28    8.00
   4   5  -1  149.99    5.70
  -4   5   1  148.09    4.10
  -4   5   1  156.38    7.80
  -4  -5  -1  162.08    6.70
  -4  -5  -1  147.99    9.60
   4  -5   1  157.78    6.80
   4   5  -1  161.58    4.40
  -4   5  -1  158.38    7.10
   4  -5  -1  149.69   17.70
  -4  -5   1  147.19    4.40
  -4  -5   1  159.18    6.60
  -4   5  -1  162.88    4.60
   4   5   1  162.38    7.10
   4  -5  -1  164.08   11.30
   4  -5  -1  161.08    7.90
   4   5   1  166.28    4.50
   4   6  -1  208.18    5.30
   4  -6   1  211.28    8.20
  -4   6   1  197.48    9.30
   4  -6   1  195.08    9.80
  -4  -6  -1  215.48   12.80
  -4   6   1  210.38    5.10
   4  -6   1  214.98    5.20
   4   6   1  219.78    9.70
   4  -6  -1  221.68    9.50
  -4  -6   1  200.18    8.50
  -4   6  -1  202.08    8.40
   4  -6  -1  201.98   21.30
  -4  -6   1  215.98    6.10
   4   6   1  209.88    7.60
   4  -6  -1  202.78   12.50
   4   6   1  221.68    5.40
  -4   6  -1  212.48    5.60
   4   7  -1  141.69    4.00
   4  -7   1  135.89    6.80
  -4   7   1  137.19    8.20
   4  -7   1  138.69   10.00
  -4  -7  -1  142.79   11.80
  -4   7   1  138.49    3.80
   4   7  -1  147.69    7.30
  -4  -7  -1  143.29    8.80
   4   7   1  147.69    6.20
  -4  -7   1  137.09    5.20
  -4  -7   1  152.98    8.10
   4   7   1  139.99    4.10
  -4   7  -1  140.89    7.20
   4   7   1  135.39    8.10
   4  -7  -1  133.59   22.40
   4  -7  -1  142.39   10.80
   4  -7  -1  142.79    7.90
  -4   8   1  162.28    9.20
  -4   8   1  147.79    3.70
  -4  -8  -1  134.99   13.00
  -4  -8  -1  148.29    9.80
   4   8  -1  154.18    7.50
   4  -8   1  141.79   12.60
   4   8   1  152.08    8.60
   4   8   1  157.58    4.20
   4   8   1  148.09    6.30
  -4  -8   1  152.28    9.40
  -4  -8   1  156.08    7.90
   4  -8  -1  146.19    8.70
   4  -8  -1  145.59   11.50
   4  -8  -1  153.68   24.90
  -4   8  -1  145.39    7.90
  -4  -9  -1   91.49    8.60
   4  -9   1   81.79   12.90
  -4  -9  -1  111.39   13.20
  -4   9   1  105.79    8.30
   4   9  -1  105.99    6.60
   4  -9  -1  105.49    8.00
   4  -9  -1   72.79   19.80
   4   9   1   80.49    6.70
  -4  -9   1   87.59    8.70
  -4  -9   1  101.59    7.20
  -4   9  -1   98.09    7.30
  -4 -10  -1  145.79   11.80
  -4  10   1  146.69   10.10
  -4 -10  -1  155.68   17.90
  -4 -10   1  148.69   13.00
  -4 -10   1  135.39    9.50
   4 -10  -1  144.29   30.40
   4  10   1  154.88    9.50
  -4 -11  -1   34.30   12.50
  -4 -11  -1   26.50    7.50
  -4 -11   1   31.20    6.10
  -4 -12  -1   14.60   12.00
  -4 -12   1   23.60   10.30
   4   0   2 2771.82   55.89
   4   0  -2 2915.91   47.90
   4   0   2 2758.02   50.89
  -4   0   2 2816.72   47.80
  -4   0  -2 2796.72   62.29
  -4   0   2 2851.21   51.99
   4   0  -2 2796.52   51.29
  -4   0   2 2811.52   83.39
  -4   0  -2 2844.42   49.80
   4   0   2 2789.92   48.30
  -4   0  -2 2877.61   54.39
   4  -1   2 2909.31   57.19
  -4  -1  -2 2871.11   62.99
   4  -1   2 2809.62   49.00
   4  -1   2 2883.01   52.29
  -4  -1  -2 2909.71   51.29
   4   1  -2 2906.91   52.19
  -4   1   2 2897.81   48.90
   4   1  -2 2922.41   48.90
  -4   1   2 2852.21   86.29
  -4  -1  -2 2908.01   55.39
  -4   1   2 2880.81   53.09
   4  -1   2 2834.02   51.99
  -4   1  -2 2939.81   50.59
   4   1   2 2884.81   49.70
   4   1   2 2850.81   56.79
  -4  -1   2 2864.21   48.70
  -4   1  -2 2872.41   55.59
   4  -1  -2 2852.01   49.10
  -4  -1   2 2924.51   52.59
   4   1   2 2943.81   52.49
   4  -1  -2 2964.40   53.29
  -4   2   2   90.29    5.40
  -4  -2  -2   74.49    7.40
  -4  -2  -2   71.59    5.20
   4  -2   2   76.59    6.00
   4  -2   2   92.79    5.20
   4   2  -2   69.09    4.60
  -4  -2  -2   68.09    4.00
  -4   2   2   82.09    3.20
   4   2  -2   78.39    3.10
   4  -2   2   81.69    4.50
  -4   2   2   80.79   12.90
   4  -2   2   79.19    3.00
  -4  -2   2   86.39    5.20
   4   2   2   78.19    3.60
   4  -2  -2   75.19    3.30
  -4  -2   2   84.29    3.00
   4  -2  -2   79.79    5.10
  -4   2  -2   80.99    3.80
  -4   2  -2   77.99    6.60
   4  -2  -2   82.49   14.80
  -4  -2   2   79.59    3.80
   4   2   2   76.79    4.40
   4   2   2   75.99    5.50
   4  -3   2   79.29    2.80
  -4  -3  -2   74.79    7.60
   4  -3   2   76.99    4.30
  -4   3   2   98.59   16.70
  -4  -3  -2   87.69    4.90
   4  -3   2   80.19    4.90
  -4   3   2   78.09    3.20
  -4   3   2   84.99    5.40
  -4  -3  -2   77.59    5.70
   4   3  -2   81.19    3.10
  -4   3   2   97.49    9.20
   4   3  -2   84.49    4.80
   4   3   2   79.99    5.30
   4   3   2   74.29    3.60
  -4  -3   2   78.59    3.80
   4  -3  -2   80.19    5.30
  -4   3  -2   78.99    3.70
  -4   3  -2   80.69    4.60
   4  -3  -2   64.89   12.40
   4   3   2   75.09    4.30
  -4   3  -2   75.89   12.70
  -4  -3   2   82.39    2.90
  -4   4   2  194.78    9.00
   4  -4   2  194.28    7.60
   4   4  -2  184.58    5.10
  -4   4   2  183.58   13.40
  -4   4   2  174.98    8.30
   4  -4   2  184.28    4.60
   4   4  -2  179.38    6.90
   4  -4   2  190.38    7.30
  -4  -4  -2  191.68    8.00
  -4   4   2  182.48    5.20
  -4  -4  -2  181.68   12.80
  -4  -4  -2  195.68    9.60
   4   4   2  184.28    5.80
   4  -4  -2  194.18   16.50
  -4  -4   2  184.08    4.80
  -4   4  -2  185.78    6.00
   4   4   2  170.58    7.80
  -4  -4   2  187.28    6.60
  -4   4  -2  193.68    7.00
   4   5  -2  176.38    5.00
   4  -5   2  185.88    8.20
  -4   5   2  181.98    9.10
  -4  -5  -2  178.28   10.00
  -4   5   2  184.38    9.50
  -4   5   2  182.88    6.90
  -4   5   2  175.98    5.10
   4  -5   2  184.28    6.90
   4   5  -2  185.78    7.00
   4  -5   2  179.58    4.40
   4  -5  -2  137.49   25.20
   4   5   2  177.68    7.70
  -4  -5   2  173.88    4.60
   4  -5  -2  155.88   14.80
  -4   5  -2  185.68    7.10
  -4  -5   2  185.68    6.90
   4   5   2  182.08    5.60
   4  -5  -2  168.68    8.30
  -4   5  -2  189.68    6.20
  -4   6   2  122.59    4.00
  -4   6   2  119.49    4.90
  -4  -6  -2  120.49   12.00
   4   6  -2  125.29    6.40
   4   6  -2  117.89    3.90
  -4   6   2  115.99    4.30
   4  -6   2  115.79    5.50
   4  -6   2  127.39    3.40
  -4  -6  -2  121.19    8.40
   4  -6   2  117.99    7.70
  -4   6   2  106.49    7.60
  -4   6  -2  124.09    6.00
   4  -6  -2  110.79   11.90
   4   6   2  118.79    8.80
   4   6   2  126.19    4.40
   4   6   2  116.99    6.00
  -4  -6   2  121.29    5.90
   4  -6  -2  112.59    7.20
   4  -6  -2  123.39   24.40
  -4  -6   2  118.19    3.70
  -4   6  -2  118.09    4.90
  -4  -7  -2  102.99   12.00
  -4   7   2   98.69    7.50
  -4  -7  -2  109.29    9.00
   4   7  -2  113.89    5.90
   4  -7   2   99.69    8.90
  -4   7   2  109.09    3.60
   4  -7   2  103.79    5.50
   4  -7   2  106.49    4.90
   4   7   2  107.39    4.00
  -4   7  -2  102.69    6.00
   4  -7  -2  132.09   28.60
   4   7   2  103.19    5.60
   4   7   2  105.09    7.20
  -4  -7   2  111.49    6.20
   4  -7  -2  112.29    7.60
  -4  -7   2  102.79    3.80
   4  -7  -2   89.49   12.80
  -4  -8  -2  366.36   25.10
  -4  -8  -2  352.26   17.60
   4  -8   2  381.86   14.20
   4  -8   2  360.46   17.40
   4   8  -2  363.96   11.40
  -4   8   2  368.96   14.80
  -4   8   2  365.26    7.90
   4  -8   2  355.96   11.30
   4  -8   2  362.26    9.30
   4   8   2  359.16   14.20
  -4   8  -2  348.87   11.70
   4  -8  -2  347.47   20.40
   4   8   2  368.06    8.30
  -4  -8   2  366.26   13.60
   4   8   2  386.76   11.70
   4  -8  -2  353.96   14.40
   4  -8  -2  391.36   39.70
  -4  -9  -2  331.37   18.20
   4   9  -2  354.46   11.60
  -4   9   2  333.77   14.80
   4  -9   2  356.46   17.40
  -4  -9  -2  292.57   25.10
   4   9   2  355.16   15.40
   4  -9  -2  279.67   34.90
   4  -9  -2  308.87   14.30
  -4   9  -2  348.87   14.60
   4   9   2  325.67   14.10
  -4  -9   2  339.97   14.70
  -4  10   2   74.79    8.60
  -4 -10  -2   54.59    9.80
  -4 -10   2   77.59    6.80
   4 -10  -2   54.99   22.30
   4  10   2   67.49    7.10
  -4 -10   2   54.19    7.10
  -4 -11  -2    0.00    9.80
  -4 -11  -2   -0.80    4.70
  -4 -11   2    1.90    4.10
  -4 -11   2    2.30    3.10
   4 -11  -2   12.20   21.20
  -4 -12  -2   -2.90   11.70
  -4   0  -3  444.86   12.90
   4   0   3  458.85   15.20
   4   0  -3  461.55   13.20
  -4   0  -3  421.26   16.90
  -4   0   3  464.55   10.30
   4   0   3  465.85   11.80
   4   0   3  469.95   20.70
  -4   0   3  426.46   35.60
   4   0  -3  457.75   10.70
  -4   0   3  456.75   13.10
  -4   0  -3  451.55   25.90
  -4  -1  -3 1452.55   36.70
   4  -1   3 1481.05   28.80
   4   1  -3 1513.25   27.80
   4   1  -3 1442.46   30.20
  -4  -1  -3 1487.05   49.00
  -4   1   3 1571.94   62.99
  -4   1   3 1563.34   31.90
  -4   1   3 1549.05   27.60
   4  -1   3 1499.75   43.70
   4  -1   3 1509.65   34.30
  -4   1  -3 1503.65   39.00
   4   1   3 1501.45   40.70
  -4   1  -3 1465.45   30.40
  -4  -1   3 1509.15   27.30
  -4  -1   3 1518.65   30.80
   4  -1  -3 1639.64   64.89
   4  -1  -3 1546.85   31.70
  -4  -1   3 1479.95   66.39
   4   1   3 1558.04   33.70
   4   1   3 1502.05   29.40
   4   2  -3   17.20    1.70
  -4   2   3   17.00    7.00
  -4  -2  -3   14.30    2.70
  -4  -2  -3   15.90    6.00
  -4   2   3   21.00    3.20
   4  -2   3   18.90    2.20
   4   2  -3   18.90    2.60
  -4   2   3    5.70    4.70
   4  -2   3   15.70    6.00
   4  -2   3   17.00    3.00
  -4   2   3   17.30    1.70
   4  -2   3   24.50    4.30
  -4  -2  -3   20.40    4.30
  -4   2  -3   16.40    2.60
   4   2   3   17.80    3.00
   4  -2  -3   23.60    3.50
   4  -2  -3   35.50   12.50
   4   2   3   16.90    4.20
  -4  -2   3   24.40   10.80
  -4  -2   3   14.70    2.90
   4   2   3   21.50    2.70
  -4  -2   3   18.30    1.60
  -4   2  -3   12.90    4.50
   4   3  -3  164.28    6.50
  -4   3   3  158.98   21.40
   4  -3   3  172.48    9.80
  -4  -3  -3  168.58    8.20
   4   3  -3  166.58    5.20
   4  -3   3  156.28    6.70
  -4   3   3  155.48    5.20
   4  -3   3  159.48    5.20
  -4   3   3  165.68    8.00
  -4   3   3  163.98   13.80
  -4  -3  -3  150.68    9.80
  -4  -3  -3  158.38   14.70
  -4  -3   3  156.68    4.70
   4   3   3  151.98    6.20
  -4   3  -3  149.88   15.20
   4  -3  -3  147.99   21.10
  -4  -3   3  153.98    6.70
   4   3   3  144.09   10.70
   4  -3  -3  174.18   11.50
  -4   3  -3  154.58    6.60
   4  -4   3  505.55   13.00
  -4  -4  -3  487.75   19.20
  -4   4   3  500.85   11.40
  -4  -4  -3  505.85   27.60
  -4   4   3  527.55   31.40
  -4   4   3  509.55   15.80
   4  -4   3  501.45   18.30
   4  -4   3  495.05   10.70
   4   4  -3  506.45   12.80
  -4   4   3  498.85   19.90
  -4   4  -3  470.55   30.30
   4   4   3  514.05   13.10
  -4  -4   3  494.45   12.60
  -4  -4   3  506.25   10.60
  -4   4  -3  493.75   13.60
   4  -4  -3  519.55   32.20
   4   4   3  485.35   14.60
   4  -4  -3  509.05   15.70
   4   4   3  512.35   17.90
   4  -5   3   44.00    3.30
  -4   5   3   37.70    8.20
  -4  -5  -3   40.90    9.70
  -4   5   3   50.99    6.20
   4   5  -3   45.40    3.80
  -4   5   3   46.50    2.70
   4  -5   3   44.40    2.10
   4  -5   3   48.30    7.30
   4  -5  -3   50.19    4.80
  -4   5  -3   45.30    3.40
  -4  -5   3   43.70    3.20
   4  -5  -3   53.19   11.00
   4  -5  -3   28.80   11.70
  -4  -5   3   41.60    2.10
   4   5   3   40.00    4.50
   4   5   3   43.90    3.30
   4  -6   3    8.20    1.00
   4  -6   3   11.40    4.70
  -4   6   3    8.60    2.10
   4  -6   3    6.50    1.50
  -4  -6  -3    5.90    2.60
  -4  -6  -3    4.00    4.40
   4   6  -3    7.20    2.10
  -4   6   3   13.70    3.50
  -4   6   3    6.70    1.30
  -4   6   3    8.50    3.50
   4  -6  -3   18.10    8.10
  -4  -6   3    5.90    1.70
   4   6   3   12.10    3.10
   4  -6  -3    9.00    3.00
   4   6   3    5.90    1.70
   4   6   3    6.00    2.20
  -4  -6   3    5.70    1.00
  -4   6  -3    8.50    2.10
  -4  -7  -3   11.90    6.60
  -4   7   3   10.20    3.30
  -4   7   3    8.00    1.70
  -4   7   3    8.40    2.30
   4   7  -3   10.00    2.70
  -4   7   3    9.80    1.50
   4  -7   3   10.00    1.10
   4  -7   3    7.80    5.50
   4   7  -3   11.90    2.10
   4  -7   3   12.60    2.10
  -4  -7  -3    7.50    3.60
   4   7   3   10.40    1.90
  -4  -7   3   10.70    1.30
   4  -7  -3   12.70    7.80
  -4   7  -3   11.90    2.40
  -4  -7   3   11.70    2.50
   4  -7  -3   14.70    3.40
   4  -7  -3  -12.70   12.80
   4   7   3    6.70    2.20
   4   7   3   10.70    3.20
  -4  -8  -3   71.09   15.30
   4  -8   3   58.99    3.90
   4  -8   3   64.89    9.90
  -4   8   3   59.49    3.40
  -4   8   3   59.49    3.00
  -4  -8  -3   46.60    8.00
   4   8  -3   62.19    4.00
  -4   8   3   61.29    6.70
   4  -8   3   55.79    2.90
   4   8  -3   65.49    5.10
   4   8   3   62.09    3.80
   4   8   3   58.29    6.20
  -4  -8   3   59.79    4.70
  -4   8  -3   56.89    4.30
   4  -8  -3   53.99    6.70
   4  -8  -3   38.80   16.90
  -4  -8   3   58.09    2.60
   4  -8  -3   51.79   10.90
  -4   9   3   11.80    4.20
  -4  -9  -3   22.70   11.90
  -4  -9  -3   15.20    5.20
  -4  -9   3   11.50    3.00
   4  -9  -3   12.40   15.80
   4   9   3   15.80    3.70
   4  -9  -3   12.30    3.80
  -4  10   3   37.90    6.50
  -4 -10  -3   27.80   11.50
  -4 -10  -3   40.10    9.50
  -4 -10   3   31.80    5.70
   4  10   3   29.90    5.80
   4 -10  -3   38.00   23.50
  -4 -11  -3   14.50   13.50
  -4 -11  -3   19.20    8.50
  -4  11   3   10.30    5.40
  -4 -11   3   24.10    6.60
  -4 -11   3   13.10    5.00
   4  11   3   17.40    5.10
  -4 -12  -3    0.60   14.00
  -4   0  -4  583.64   35.80
  -4   0   4  570.74   42.10
   4   0   4  649.83   22.00
   4   0  -4  744.23   47.40
   4   0  -4  678.93   17.30
  -4   0  -4  714.13   26.80
   4   0   4  673.33   31.50
  -4   0   4  672.23   17.50
   4   0   4  673.03   17.10
  -4   0   4  667.23   14.40
   4  -1   4  147.19   15.80
   4  -1   4  158.48    6.70
   4  -1   4  144.99   10.00
  -4   1   4  149.99    7.40
  -4  -1  -4  144.09   11.10
  -4  -1  -4  140.29   18.20
  -4   1   4  157.68    5.60
  -4   1   4  160.58   25.40
   4   1  -4  153.38    6.70
   4   1   4  160.78    7.10
  -4   1  -4  143.99   13.40
  -4  -1   4  152.98    7.20
   4  -1  -4  174.48   28.70
   4   1   4  143.49    9.30
  -4  -1   4  119.29   23.10
   4   1   4  138.99   13.20
   4  -1  -4  144.69    7.10
  -4  -1   4  156.28    5.30
   4  -2   4  352.86   10.50
  -4   2   4  347.27    9.30
   4   2  -4  352.46   10.60
   4  -2   4  360.76   16.70
  -4  -2  -4  360.56   27.50
  -4   2   4  354.86   12.40
  -4   2   4  379.16   26.90
  -4  -2  -4  359.26   17.80
   4   2   4  360.26   22.10
  -4  -2   4  335.07    8.80
   4   2   4  363.86   14.90
   4   2   4  338.87   11.40
  -4  -2   4  340.77   54.89
  -4   2  -4  380.76   23.20
   4  -2  -4  341.07   32.30
  -4  -2   4  329.27   11.00
   4  -2  -4  346.07   11.90
   4   3  -4   35.30    3.10
  -4   3   4   31.00    8.00
   4  -3   4   28.60    5.90
   4  -3   4   40.00    4.00
  -4  -3  -4   39.30    7.30
   4  -3   4   39.40    3.10
  -4  -3  -4   28.10    9.50
  -4   3   4   41.70    4.40
  -4   3   4   37.40    2.80
  -4  -3   4   43.00    4.00
   4   3   4   37.10    4.70
   4   3   4   29.30    6.30
   4  -3  -4   40.90    4.40
  -4  -3   4   51.19   17.70
  -4  -3   4   40.20    2.40
  -4   3  -4   43.20   11.70
   4  -3  -4   43.50   12.90
   4   3   4   40.00    5.40
   4  -4   4  112.99   10.80
   4  -4   4  119.49    5.80
  -4   4   4  141.19   23.70
   4  -4   4  124.69    5.00
  -4   4   4  103.99   11.20
  -4   4   4  120.59    5.00
  -4  -4  -4  119.19   12.40
   4   4  -4  120.39    5.40
  -4  -4  -4  130.89   17.20
   4   4   4  130.99    8.00
  -4   4  -4  116.79   20.70
   4  -4  -4  131.09    7.70
   4   4   4  114.39    6.20
  -4  -4   4  123.69    4.40
  -4  -4   4   95.09   23.10
   4  -4  -4  108.89   20.70
   4   4   4  129.99   10.30
   4  -5   4   53.99    9.50
  -4   5   4   40.00    2.80
  -4   5   4   53.59    8.20
  -4  -5  -4   43.60   12.40
  -4   5   4   29.40    9.70
  -4   5   4   42.20    5.50
   4   5  -4   45.80    3.50
  -4  -5  -4   53.79    8.70
   4  -5   4   38.90    2.50
   4  -5   4   43.60    3.20
   4  -5  -4   36.70   12.40
   4   5   4   33.50    3.90
  -4  -5   4   41.30    2.40
   4   5   4   41.90    7.00
   4  -5  -4   16.00    8.90
  -4  -5   4   39.60   18.80
   4   5   4   51.39    4.80
  -4   5  -4   49.80   14.20
   4   5   4   43.10    5.80
   4  -5  -4   48.00    6.00
  -4  -5   4   38.10    3.20
  -4  -6  -4   19.80   10.50
  -4   6   4   36.70    7.70
   4  -6   4   29.40    2.50
  -4   6   4   33.90    2.70
  -4  -6  -4   20.10    5.80
  -4   6   4   41.30    5.90
   4   6  -4   36.00    3.30
   4  -6   4   33.70    2.00
  -4   6   4   37.90    5.60
   4  -6   4   46.40    9.60
  -4  -6   4   24.80   18.20
  -4  -6   4   36.40    2.20
  -4  -6   4   33.80    3.20
   4  -6  -4   27.40   10.10
   4   6   4   30.70    3.70
   4  -6  -4   25.00   12.90
   4   6   4   32.30    4.90
   4  -6  -4   32.30    4.90
   4   7  -4  123.19    5.00
  -4   7   4  132.69   10.10
  -4   7   4  136.19    5.40
  -4   7   4  143.99    9.70
   4   7  -4  126.69    5.30
   4  -7   4  123.69    3.60
   4  -7   4  128.19    4.50
  -4  -7  -4  148.99   25.50
  -4  -7  -4  122.59   12.20
   4  -7   4  134.59   16.00
  -4   7   4  132.69    7.70
   4  -7  -4  139.39   20.70
   4   7   4  120.99    6.00
   4  -7  -4  124.69    8.70
   4  -7  -4   72.59   22.80
  -4  -7   4  130.69    6.40
   4   7   4  110.39    8.40
  -4  -7   4  139.09   33.80
  -4  -7   4  127.49    4.00
  -4  -8  -4   14.60    9.40
  -4   8   4    7.20    3.40
  -4   8   4   12.80    2.10
  -4  -8  -4    9.80    4.50
  -4   8   4   13.00    2.90
   4   8  -4   12.70    2.70
  -4  -8   4   18.00   21.00
  -4  -8   4    6.80    2.10
   4   8   4    6.40    3.50
  -4  -8   4   10.40    1.30
   4  -8  -4   11.40    3.80
   4   8   4   10.90    3.00
   4  -8  -4   -3.80   13.50
   4  -8  -4   12.40   10.30
   4   8   4    9.80    2.30
  -4  -9  -4   93.79   27.50
  -4  -9  -4  107.49   15.00
  -4   9   4  101.69    9.00
   4   9   4   97.29    8.30
  -4  -9   4   51.89   28.50
   4  -9  -4   76.59   27.50
  -4  -9   4   98.59    6.50
   4  -9  -4   86.99    9.00
   4   9   4  102.29    6.90
  -4  10   4  132.49   11.40
  -4 -10  -4  109.39   15.20
  -4 -10  -4  107.29   28.90
   4  10   4  108.59    9.80
  -4 -10   4  129.39    8.30
   4 -10  -4   72.59   26.40
   4 -10  -4  111.19   11.10
  -4 -11  -4   31.00   17.30
  -4 -11  -4   18.80    8.90
  -4  11   4   11.10    5.30
   4 -11  -4   19.30   25.20
   4  11   4   21.40    5.40
  -4 -12  -4   23.00   19.70
   4 -12  -4  -17.50   29.30
   4   0  -5   83.79    5.40
   4   0  -5  104.99   25.30
  -4   0   5   76.59   18.70
   4   0   5   87.49    5.90
  -4   0   5   94.89    5.90
  -4   0   5   96.39    4.50
  -4   0  -5   83.79   13.00
   4   0   5   90.79   16.30
   4   0   5   99.19   10.60
   4   1  -5  126.59    6.40
  -4   1   5  119.29    7.00
   4   1  -5  106.89   24.40
  -4  -1  -5  116.69   24.40
   4  -1   5  111.99   19.10
  -4   1   5   97.49   23.40
   4  -1   5  128.49    6.80
  -4   1   5  122.09    5.30
   4  -1   5  112.99   10.20
  -4  -1  -5  127.69   12.80
   4   1   5  127.99   10.10
  -4   1  -5  156.58   16.20
  -4  -1   5  136.09   28.10
   4   1   5  136.79   16.70
   4  -1  -5  113.69    6.70
   4  -1  -5  102.09   24.00
  -4  -1   5  127.29    5.20
   4   1   5  125.99    7.20
  -4  -1   5  128.99    6.80
   4   2  -5   23.80    3.10
  -4   2   5   28.50    4.20
   4  -2   5   20.50    8.20
  -4   2   5   25.20    2.50
   4  -2   5   21.70    5.40
  -4   2   5    6.90    6.80
  -4  -2  -5   19.50   10.40
  -4  -2  -5   32.80    8.70
  -4   2  -5   17.90    7.00
  -4  -2   5   24.00    2.30
   4  -2  -5   17.30   12.50
   4  -2  -5   18.90    3.20
   4   2   5   27.40    5.40
  -4  -2   5   30.80    3.90
  -4  -2   5   15.20   18.30
   4   2   5   28.80    7.60
   4   2   5   26.00    3.70
   4   3  -5   45.60    3.70
  -4   3   5   48.00    3.30
   4  -3   5   51.39    4.00
  -4  -3  -5   55.89   10.90
  -4   3   5   55.29    5.40
  -4  -3  -5   58.19   18.90
   4  -3   5   41.00    8.20
  -4   3   5   38.30   15.80
   4  -3  -5   53.99    5.70
  -4  -3   5   44.90    2.90
   4  -3  -5   43.00   16.00
  -4  -3   5   36.00   20.60
   4   3   5   55.69   11.00
  -4  -3   5   55.19    4.70
   4   3   5   48.90    4.70
   4   3   5   46.90    6.50
  -4   3  -5   59.69   14.30
   4  -4   5  175.18   14.60
  -4   4   5  172.88   29.60
   4  -4   5  172.58    7.00
   4   4  -5  168.28    6.30
  -4   4   5  178.18    9.60
  -4   4   5  172.28   18.60
  -4   4   5  162.08    6.30
   4  -4   5  170.48    6.90
  -4  -4  -5  143.79   13.00
  -4  -4  -5  167.88   22.70
  -4  -4   5  109.09   27.70
   4  -4  -5  171.58   26.50
  -4   4  -5  191.48   28.30
   4   4   5  161.68   10.30
   4   4   5  167.68    9.50
   4   4   5  175.88    8.70
  -4  -4   5  162.68    5.70
   4   4   5  158.68   13.90
  -4  -4   5  162.78    7.00
   4  -4  -5  171.58    9.40
   4  -5   5   28.10    2.90
  -4   5   5   25.10    3.30
   4   5  -5   28.90    2.70
  -4   5   5   23.30   10.60
  -4  -5  -5   25.80   11.50
   4  -5   5   29.60    7.30
  -4  -5  -5   17.70    5.60
   4  -5   5   24.10    2.50
  -4   5   5   28.80    5.00
  -4   5   5   20.60    6.40
  -4  -5   5   24.40    2.20
   4   5   5   18.80    3.60
   4   5   5   26.30    4.70
   4  -5  -5   14.30    3.50
  -4  -5   5    9.30   18.20
   4  -5  -5   26.00   12.30
  -4   5  -5   30.60   12.40
   4   6  -5   18.00    2.00
  -4   6   5   15.80    7.00
  -4   6   5   13.80    4.70
  -4  -6  -5   18.90    7.00
  -4   6   5   17.90    4.40
  -4  -6  -5   22.50   12.00
   4  -6   5   16.80    1.80
   4  -6   5   18.40    8.20
   4  -6   5   16.00    2.10
   4   6   5   10.80    3.30
   4  -6  -5   11.70    8.30
  -4  -6   5   16.20    1.80
   4  -6  -5   10.70   10.00
   4   6   5   12.60    3.30
  -4  -6   5   31.70   21.80
   4   6   5   16.90    3.40
  -4  -6   5   16.90    3.20
   4  -6  -5   20.50    4.60
   4   6   5   14.10    3.90
  -4  -7  -5   14.70   11.40
   4  -7   5   15.20    8.00
  -4   7   5   14.70    3.80
  -4   7   5   18.60    4.90
   4  -7   5   19.50    1.90
  -4   7   5   19.40    6.70
  -4   7   5   15.90    2.40
  -4  -7  -5   10.70    5.50
  -4  -7   5   17.20    1.90
   4   7   5   16.40    3.30
  -4  -7   5   19.00    2.70
   4  -7  -5    0.10   10.70
   4  -7  -5   13.80    3.70
   4   7   5   15.40    4.10
   4   7   5   17.00    4.40
  -4  -7   5   15.30   25.00
   4   7   5   12.00    2.70
   4  -7  -5   31.20   12.50
  -4   8   5   11.30    2.00
  -4   8   5   11.40    4.20
  -4   8   5   10.90    4.60
  -4  -8  -5   14.10    5.30
  -4  -8  -5    9.00   12.00
  -4  -8   5   12.00    2.50
  -4  -8   5  -23.40   24.20
   4  -8  -5   -1.80    9.60
   4   8   5   11.20    4.10
   4  -8  -5   22.90   17.20
   4   8   5    9.90    2.80
  -4  -8   5   13.50    1.60
   4   8   5   10.80    3.90
   4  -8  -5   10.40    4.00
  -4  -9  -5   19.00   17.00
  -4   9   5   18.60    5.10
  -4  -9  -5   16.70    7.70
   4  -9  -5   33.10   18.30
  -4  -9   5    9.00    2.50
   4   9   5    6.80    3.30
   4   9   5   10.20    4.00
   4  -9  -5   16.00    5.30
  -4  -9   5   38.90   32.90
  -4  10   5   27.10    6.00
  -4 -10  -5   18.70   10.80
  -4 -10  -5   12.60   15.60
  -4 -10   5   32.10    4.90
   4  10   5   21.60    5.30
   4 -10  -5   14.90   20.80
  -4  11   5    4.30    5.30
  -4 -11  -5    2.20    8.50
  -4 -11  -5   11.20   17.30
   4 -11  -5   -7.40   22.80
   4  11   5    6.30    5.50
  -4 -12  -5   78.09   29.20
   4 -12  -5    5.40   23.80
   4   0  -6 1244.78   79.79
   4   0   6 1377.86   42.50
  -4   0   6 1369.66   70.19
   4   0   6 1392.46   33.00
  -4   0   6 1410.76   31.70
   4   0   6 1435.16   63.29
  -4   0  -6 1345.47   52.99
   4   0  -6 1436.56   31.20
   4  -1   6  985.40   25.60
   4  -1   6  985.20   35.90
   4  -1   6  932.31   52.69
   4   1  -6  929.41   23.70
  -4   1   6  989.30   25.30
  -4   1   6 1016.20   54.49
   4   1  -6 1140.79   80.19
  -4  -1   6  862.81   59.39
  -4   1  -6 1001.80   47.50
  -4  -1   6  987.10   21.20
  -4  -1   6  992.30   24.20
   4  -1  -6 1015.60   24.80
   4   1   6 1037.60   49.90
   4  -1  -6 1026.60   66.89
   4   1   6  978.30   26.10
   4   1   6 1000.90   33.80
  -4   2   6  282.67   26.60
  -4  -2  -6  268.27   20.70
   4   2  -6  292.37   41.60
   4  -2   6  277.77   18.40
  -4   2   6  263.07   11.70
   4   2  -6  265.17    9.50
   4  -2   6  274.17   11.20
  -4   2  -6  281.07   27.50
  -4  -2   6  236.08   40.50
  -4  -2   6  279.17    8.70
   4   2   6  266.27   11.50
   4   2   6  280.67   12.30
   4  -2  -6  276.17   38.90
  -4  -2   6  296.37   10.90
   4   2   6  287.57   24.50
   4  -2  -6  268.87   11.30
   4   3  -6   84.89    4.90
   4  -3   6   89.29    6.10
  -4   3   6   85.49   15.60
  -4  -3  -6  100.79   15.70
   4  -3   6  103.39   13.90
  -4   3   6   87.69    6.90
  -4  -3  -6   73.79   21.30
  -4   3   6   82.09   26.00
   4   3   6   99.49    7.30
  -4  -3   6  129.99   31.80
   4  -3  -6  111.99   26.30
  -4   3  -6   84.09   20.40
  -4  -3   6  103.99    6.30
   4   3   6  105.09    9.50
  -4  -3   6   95.39    4.70
   4   3   6   98.19    7.30
  -4  -4  -6   24.40   11.10
   4  -4   6   -1.40    3.60
  -4   4   6   18.70   13.40
  -4   4   6   11.20    2.20
  -4   4   6    5.60    6.70
   4  -4   6   18.00    7.90
   4   4  -6   11.40    2.00
   4  -4   6   11.10    2.20
  -4  -4  -6    7.50    5.30
  -4   4   6   11.10    3.10
   4  -4   6   12.20    2.90
   4   4   6   11.30    3.40
   4  -4  -6   -2.20    9.70
  -4  -4   6   13.30   18.00
  -4   4  -6    2.00   11.70
  -4  -4   6   13.50    3.00
   4   4   6    6.10    2.50
  -4  -4   6   12.70    2.00
   4  -5   6    6.50    6.60
   4  -5   6    8.50    2.30
   4   5  -6    6.90    1.80
  -4  -5  -6    7.50   11.10
  -4   5   6    6.30    4.80
  -4   5   6   15.20    4.30
  -4  -5  -6   11.20    5.50
  -4   5   6    7.20    2.00
   4  -5   6   11.50    2.20
   4   5   6    7.50    2.70
  -4  -5   6   11.90   23.00
   4   5   6    8.20    3.40
  -4  -5   6    5.50    1.40
  -4   5  -6    6.60   14.30
   4  -5  -6    3.40    2.80
   4   5   6   10.60    5.70
   4   5   6   11.00    3.40
   4  -5  -6    4.20    5.70
  -4  -6  -6   79.29   15.10
  -4  -6  -6  110.69   28.20
  -4   6   6  103.59    5.30
   4  -6   6  101.49   17.10
   4  -6   6  107.99    6.10
  -4   6   6  107.39   13.30
  -4   6   6   95.69    8.40
   4   6  -6  100.59    3.80
   4   6   6   94.39   11.00
  -4  -6   6  100.89    4.40
   4   6   6  108.79    8.70
  -4  -6   6   43.90   32.10
   4  -6  -6  102.99   22.60
   4   6   6   99.89    8.40
  -4   7   6  148.69    6.70
   4  -7   6  133.49   19.50
  -4   7   6  156.58   12.80
  -4  -7  -6  139.99   33.00
   4  -7   6  148.09    5.50
  -4   7   6  125.69   10.00
  -4  -7  -6  162.48   21.30
   4   7   6  146.29   12.00
  -4  -7   6  153.58    5.30
   4  -7  -6  146.79   10.70
  -4  -7   6  154.38    7.60
  -4  -7   6  100.19   34.40
   4  -7  -6  141.29   26.70
   4   7   6  141.39   10.10
  -4  -8  -6   95.39   28.80
  -4   8   6  110.19    5.70
  -4  -8  -6   92.89   17.20
  -4   8   6  109.79   10.30
   4   8   6   97.69    7.70
  -4  -8   6  171.78   42.20
   4  -8  -6   87.89   19.80
   4   8   6  109.09    9.40
   4  -8  -6   90.39    9.10
  -4  -8   6  104.39    6.40
   4   8   6  108.79    9.80
  -4  -9  -6    5.30    7.90
  -4  -9  -6    7.50   15.50
  -4   9   6    8.80    3.40
  -4   9   6    6.20    4.30
  -4  -9   6    7.30   35.10
   4  -9  -6    3.60   15.30
   4   9   6   14.40    4.20
  -4  -9   6   12.30    2.80
   4   9   6    9.80    4.00
  -4 -10  -6    4.90   17.60
  -4  10   6   -1.00    3.80
  -4 -10  -6   -1.80    8.40
   4 -10  -6  -10.40   15.30
   4  10   6   -2.40    3.10
  -4 -11  -6    3.50   21.80
  -4  11   6    4.70    5.70
  -4 -11  -6    9.20   10.20
   4  11   6    6.80    5.40
   4 -11  -6    2.80   22.50
   4   0   7  430.46   24.10
   4   0  -7  461.85   49.99
   4   0  -7  427.46   14.40
   4   0   7  450.25   15.00
  -4   0   7  461.65   41.10
   4   0   7  472.45   39.20
  -4   0  -7  449.86   33.20
  -4   0   7  447.76   15.50
   4   0   7  442.16   16.80
   4   1  -7  242.58   42.60
  -4  -1  -7  111.39   18.10
   4  -1   7  200.78   32.20
   4  -1   7  185.68   10.00
  -4   1   7  158.18   26.70
   4   1  -7  178.98    8.60
   4  -1   7  167.68   15.80
   4  -1   7  181.38    8.70
   4   1   7  200.18   15.70
   4   1   7  199.28   23.40
   4  -1  -7  208.38   36.20
   4  -1  -7  192.08    9.60
  -4   1  -7  244.28   31.00
   4   1   7  181.78    9.60
   4  -2   7   48.90   14.60
   4  -2   7   92.19    5.90
   4  -2   7   74.69    6.30
   4  -2   7  104.49   15.50
  -4  -2  -7   89.89   17.30
  -4   2   7   60.89   16.00
  -4   2   7   83.49    6.90
   4   2  -7   87.09   27.60
  -4  -2  -7   38.10   15.20
   4  -2  -7  118.19   26.30
   4   2   7   94.99   18.90
  -4   2  -7   51.89   14.80
   4   2   7   91.99    7.00
  -4  -2   7   94.69    6.40
  -4  -2   7   89.39    4.90
  -4   3   7  302.07   25.60
   4  -3   7  278.57    9.80
  -4   3   7  291.17   13.20
   4   3  -7  273.07    9.60
  -4  -3  -7  249.58   44.00
  -4  -3  -7  262.47   22.90
   4  -3   7  274.17   11.70
   4  -3   7  266.57   21.00
   4  -3  -7  224.78   36.20
   4   3   7  268.07   12.50
  -4  -3   7  283.07    9.20
  -4  -3   7  268.87   10.90
  -4  -3   7  296.27   47.50
  -4   3  -7  242.48   43.90
   4  -3  -7  275.97   14.60
  -4  -4  -7  245.68   22.20
   4  -4   7  249.68   21.20
  -4   4   7  225.28   39.10
   4  -4   7  229.08   10.10
  -4  -4  -7  188.08   37.80
  -4   4   7  222.18   21.60
  -4   4   7  234.28   12.40
   4   4  -7  216.68    8.00
   4  -4   7  229.08    8.10
  -4  -4   7  221.98    7.90
  -4  -4   7  210.48    9.00
   4   4   7  210.08   14.30
   4  -4  -7  209.38   35.90
  -4  -4   7  178.58   39.60
   4   4   7  225.48   11.80
  -4   5   7    7.70    3.60
   4  -5   7    1.50    4.20
  -4  -5  -7   -6.20   13.60
   4  -5   7   13.00    8.90
  -4   5   7   10.90    7.40
   4   5  -7    6.00    1.70
   4  -5   7    7.90    1.70
  -4   5   7    6.90    2.30
   4  -5   7    6.20    2.30
  -4  -5  -7   14.20    7.10
   4  -5   7    6.60    2.30
  -4   5   7    6.30   13.20
   4   5   7    2.90    2.90
   4   5   7    8.40    3.70
   4   5   7    5.70    6.20
  -4  -5   7    5.40    2.40
   4  -5  -7    1.90    5.50
   4   5   7    7.70    4.10
   4  -5  -7   11.20   13.00
   4  -5  -7    6.70    4.80
  -4  -5   7    3.90    1.40
  -4  -5   7  -13.40   20.60
   4  -6   7   17.70    9.60
   4  -6   7   25.10    3.50
  -4  -6  -7   38.40   11.20
  -4  -6  -7   30.20   18.30
  -4   6   7   21.00    3.20
  -4   6   7   40.10   15.80
  -4   6   7   23.90    5.30
   4   6  -7   22.60    2.30
   4   6   7   27.00    5.00
  -4  -6   7   -0.10   25.10
   4   6   7   25.20    5.10
   4  -6  -7   25.90   15.90
   4  -6  -7    4.60    5.50
   4   6   7   24.00    8.20
   4   6   7   19.00    5.30
   4  -6  -7   20.60    4.60
  -4  -7  -7   18.10    8.50
  -4   7   7   27.70   11.70
  -4   7   7   28.00    6.20
   4  -7   7   32.60   11.50
  -4   7   7   24.80    3.50
  -4  -7  -7   18.00   18.90
   4   7   7   17.40    6.30
   4   7   7   23.40    4.20
   4  -7  -7   25.80    6.50
   4   7   7   20.30    5.60
  -4  -7   7   23.30    2.70
   4  -7  -7    6.20    8.90
  -4  -7   7   18.80   31.50
   4  -7  -7    5.60   13.00
   4   7   7   26.40    5.50
  -4   8   7   13.50    2.90
  -4   8   7   18.50    5.40
  -4  -8  -7   20.10   21.00
  -4   8   7   14.90    9.90
  -4  -8  -7  -13.40    6.80
   4  -8  -7   11.90   12.40
   4  -8  -7  -16.10   15.80
  -4  -8   7   12.30    2.80
  -4  -8   7   30.30   34.20
   4   8   7   19.00    7.40
   4   8   7   19.70    4.90
   4   8   7   10.40    3.80
  -4   9   7    6.10    3.90
  -4  -9  -7   -1.10    7.60
  -4  -9  -7  -14.90   17.90
  -4   9   7    1.30    2.40
  -4  -9   7    0.50    1.80
   4   9   7    8.10    4.00
   4  -9  -7    5.30   11.60
  -4 -10  -7   14.30   21.30
  -4  10   7   16.20    5.40
  -4 -10  -7   33.60   14.20
   4  10   7   27.30    6.60
   4 -10  -7    6.50   15.30
  -4  11   7   29.30    8.20
  -4 -11  -7   34.10   33.80
  -4 -11  -7   20.30   13.40
   4 -11  -7   -3.90   15.30
   4  11   7   24.50    7.10
  -4   0   8  158.08   32.80
  -4   0  -8  131.49   23.20
   4   0   8  148.39    8.60
   4   0  -8  154.58    8.70
   4   0   8  154.88   10.40
   4   0  -8  189.38   41.00
   4   0   8  128.19   27.40
  -4   0   8  135.49    8.50
   4   1  -8  247.18   10.60
  -4  -1  -8  247.98   32.10
   4  -1   8  241.98   20.40
   4  -1   8  241.28   39.30
   4   1  -8  247.38   47.20
   4   1   8  236.58   18.40
  -4   1  -8  293.67   32.10
   4   1   8  280.57   31.90
   4   1   8  263.37   12.00
   4  -1  -8  343.17   53.59
   4  -2   8   51.99   11.80
   4   2  -8    6.90   17.70
  -4   2   8   36.50    5.30
   4  -2   8   32.00    5.20
   4  -2   8   40.90    4.90
   4   2  -8   35.50    4.50
  -4  -2  -8   17.20    9.00
   4  -2   8   25.00   14.00
  -4  -2  -8   14.40    7.80
   4   2   8   39.90   13.00
   4  -2  -8   59.19   21.00
   4   2   8   41.00    6.00
  -4   2  -8   25.20   15.80
   4  -2  -8   39.10    5.50
  -4  -2   8   23.30   22.00
  -4  -2   8    7.00    6.90
   4   2   8   29.90    5.20
  -4  -3  -8   58.89   19.50
  -4   3   8   40.20   24.20
   4  -3   8   74.79    6.80
   4   3  -8   83.79   30.60
   4  -3   8   60.79   13.70
   4  -3   8   74.29    5.20
  -4  -3  -8   83.09   18.30
   4   3  -8   66.89    5.90
  -4   3   8   75.99    7.40
  -4   3   8  100.09   21.50
   4   3   8   70.39   11.10
   4   3   8   77.29    8.00
   4   3   8   83.99    7.20
   4  -3  -8   41.10   17.90
  -4  -3   8   85.49    5.10
   4  -3  -8   61.69    6.60
  -4  -3   8   46.30   22.00
  -4   3  -8   41.30   19.40
  -4  -3   8   80.09    6.50
   4   3   8   81.19   17.80
  -4  -4  -8  126.19   21.30
   4  -4   8  150.38    8.90
  -4  -4  -8  132.79   36.50
   4   4  -8  129.99    6.50
   4  -4   8  148.89   20.70
  -4   4   8  142.29   34.10
  -4   4   8  139.09   20.60
  -4   4   8  133.49    9.80
   4  -4   8  138.39    6.60
   4  -4  -8  138.29    9.80
  -4  -4   8  129.79    7.60
   4   4   8  136.29    9.70
   4   4   8  123.69   22.80
  -4  -4   8  148.89    6.70
   4   4   8  149.88   10.50
  -4  -4   8  148.59   35.60
  -4   4  -8  172.28   36.90
   4  -4  -8   59.19   23.20
  -4   5   8  186.18   37.30
   4  -5   8  165.78   22.30
   4   5  -8  159.18    6.50
  -4  -5  -8  109.69   31.00
  -4   5   8  156.38   11.10
  -4  -5  -8  167.48   24.30
   4  -5   8  161.78    8.90
  -4   5   8  131.49   19.30
   4  -5   8  150.48    7.20
   4  -5   8  166.28    6.50
   4   5   8  185.08   20.00
   4   5   8  169.58   14.00
   4   5   8  165.58   11.00
  -4   5  -8  203.38   39.30
   4   5   8  170.38   10.70
  -4  -5   8  225.78   55.69
  -4  -5   8  156.38    6.80
   4  -5  -8  156.88   10.70
  -4  -5   8  168.58    7.80
   4  -5  -8  194.68   39.70
  -4   6   8   42.20   10.40
   4  -6   8   39.70    4.80
  -4   6   8   41.10   10.60
  -4   6   8   31.50    4.00
   4  -6   8   47.70   14.40
  -4  -6  -8    7.10    8.40
  -4   6   8   33.70   17.10
  -4  -6   8   11.60   30.70
   4  -6  -8   17.20   13.90
   4   6   8   32.30    7.70
  -4  -6   8   28.90    3.30
  -4   6  -8   12.00   22.40
   4   6   8   33.10    8.80
  -4  -7  -8   47.30   25.00
  -4   7   8   89.29    9.50
  -4   7   8   93.99    6.00
  -4   7   8   92.39   14.40
  -4   7   8   83.19   19.90
  -4  -7  -8  107.69   38.80
  -4  -7   8   98.49   38.50
   4   7   8   87.59    8.80
   4   7   8  110.99    9.70
   4  -7  -8   90.59   27.20
  -4  -7   8   87.89    4.60
   4   7   8   71.59   15.40
  -4  -8  -8   35.50   12.70
  -4   8   8   30.50    6.90
  -4   8   8   39.10   14.50
  -4  -8  -8   59.89   26.20
  -4   8   8   40.00    4.60
   4  -8  -8   19.10   10.50
   4  -8  -8   64.19   22.40
  -4  -8   8   38.40    4.30
   4   8   8   45.40    7.60
  -4  -8   8   12.20   58.39
  -4  -9  -8   61.39   28.20
  -4  -9  -8   57.59   19.10
  -4   9   8   63.89    7.70
  -4   9   8   54.99    9.50
   4   9   8   50.19    8.10
   4  -9  -8    7.70   11.70
  -4  -9   8   57.69    6.20
  -4 -10  -8   63.89   20.90
  -4 -10  -8   13.30   31.30
  -4  10   8   65.89   10.80
   4 -10  -8   25.60   18.30
   4  10   8   55.59    8.50
   4   0   9   79.79    9.80
  -4   0  -9   46.90   18.10
   4   0   9   80.49   24.10
   4   0   9   60.49    6.20
   4   0   9   44.30   10.70
  -4   0   9   67.39    6.80
  -4   0   9   67.39   22.40
   4   0  -9  105.59   27.50
   4  -1   9   13.90   16.00
   4  -1   9   41.00    6.50
  -4  -1  -9   36.50   13.80
   4  -1   9   34.10   11.80
  -4   1   9    5.70   12.80
   4   1  -9   55.09   29.40
   4  -1   9   44.70    5.60
  -4  -1  -9    4.10    5.40
   4   1  -9   34.40    5.00
  -4   1   9    5.70    9.70
  -4  -1   9    7.20    9.00
   4  -1  -9   69.89   28.90
  -4  -1   9   29.40   16.90
   4   1   9   32.00   16.70
   4   1   9   39.50    5.80
   4   1   9   40.50    6.40
  -4   1  -9    4.40    5.20
  -4   1  -9   13.70   11.60
   4   1   9   65.39   13.20
   4  -1  -9   45.60    6.30
  -4   2   9    2.30    2.20
  -4  -2  -9    1.00    5.70
  -4   2   9    7.00   11.80
   4  -2   9    0.40    2.10
   4   2  -9    3.80    2.30
   4  -2   9    1.10   14.60
   4  -2   9   -0.70    2.90
  -4  -2  -9   10.60   10.60
   4   2  -9  -21.70   18.50
   4  -2   9   -1.60    6.90
   4  -2  -9    3.00   14.50
  -4  -2   9   -7.40    7.10
   4  -2  -9    0.40    3.00
  -4   2  -9   -2.80   12.70
   4  -2  -9   -5.50    5.30
   4   2   9    3.40    6.00
   4   2   9   -0.90    8.70
   4   2   9    5.40    2.90
  -4  -2   9    1.70    2.30
   4  -3   9   14.60   13.10
  -4   3   9   20.80   24.00
  -4  -3  -9    3.20   10.80
   4  -3   9   10.80    3.80
  -4   3   9   12.60   11.40
   4  -3   9   11.80    2.80
   4  -3   9   15.70    9.10
  -4   3   9   22.10    5.30
  -4  -3  -9    8.90    7.00
   4   3  -9    9.90   22.70
   4   3  -9   13.10    2.80
   4   3   9   23.30   13.00
  -4  -3   9    4.00    8.00
   4  -3  -9   -6.90   14.20
   4  -3  -9    6.10    3.20
   4   3   9   13.80    4.60
   4  -3  -9    4.40    8.60
  -4  -3   9   16.90    4.00
  -4  -3   9    9.60    2.30
  -4   3  -9   38.50   19.90
   4   3   9   10.30    3.60
  -4  -3   9   13.30   24.00
   4   3   9   10.40    5.90
   4  -4   9   86.99   17.30
  -4   4   9   90.09   28.90
  -4   4   9  123.29   20.00
  -4  -4  -9   82.59   21.90
   4  -4   9   99.79    6.00
  -4  -4  -9   63.19   25.30
   4  -4   9   98.79    8.10
  -4   4   9  118.89    9.90
  -4  -4   9  101.19    5.90
   4  -4  -9   61.99   27.40
   4   4   9  103.29    9.50
   4   4   9  116.79   15.60
   4   4   9  125.89   23.50
  -4  -4   9   68.89   30.10
   4   4   9   93.09    8.40
  -4   4  -9   96.59   30.60
  -4  -4   9  110.49    7.70
   4  -4  -9   98.69    8.90
  -4   5   9   -4.00   20.20
  -4  -5  -9   17.40   17.50
   4  -5   9    0.40    7.50
   4  -5   9   22.10    4.20
   4  -5   9   22.00    2.90
  -4  -5  -9   26.60   14.00
   4  -5   9   17.80   10.40
  -4  -5   9   24.50   25.40
   4   5   9   25.80    5.80
  -4  -5   9   16.10    3.50
   4   5   9   32.70    8.20
  -4   5  -9   -0.80   23.70
   4  -5  -9   21.80   17.10
  -4  -5   9   20.30    2.90
  -4  -6  -9   10.30   10.00
  -4  -6  -9  -10.40   17.00
   4  -6   9    3.10    2.40
  -4   6   9   -2.80    8.70
  -4   6   9   12.80   16.10
  -4   6   9    1.40    3.60
   4  -6   9  -12.50   10.20
   4  -6  -9    5.10   18.00
  -4  -6   9  -64.19   25.70
   4   6   9   -3.00    2.60
  -4  -6   9   -1.40    1.30
   4   6   9   -3.60    4.00
  -4   6  -9    0.70   22.60
   4  -6  -9    3.40    6.90
  -4   7   9   36.20    4.70
  -4   7   9   40.70    7.50
  -4  -7  -9   29.90   14.40
  -4   7   9   30.10    9.80
  -4  -7  -9   49.80   31.90
   4  -7  -9   68.79   23.40
   4   7   9   41.20    6.90
   4   7   9   32.90    6.20
  -4  -7   9   33.10    3.70
  -4   8   9   52.09    8.90
  -4  -8  -9   76.39   31.50
  -4   8   9   54.29    6.80
  -4  -8  -9   78.99   21.80
   4  -8  -9   47.90   26.50
   4   8   9   53.29    8.10
  -4  -9  -9    2.90   12.40
  -4  -9  -9    5.30   28.60
  -4   9   9    0.10    4.60
   4   9   9    2.50    3.70
   4  -9  -9    3.80   11.50
  -4  10   9   13.60    7.40
  -4 -10  -9   -3.50   14.30
  -4 -10  -9  -10.20   28.50
   4  10   9    4.40    5.90
   4 -10  -9    0.70   13.70
   4   0 -10   16.20    3.90
  -4   0 -10   13.50   14.20
   4   0  10   15.90    4.50
   4   0 -10   -2.40   22.60
  -4   0  10   10.30   15.60
  -4   0  10   11.20    3.60
   4   0  10   16.10    8.40
  -4   0 -10    6.40    6.80
   4   0  10   16.30    4.00
  -4   0  10    8.50    9.50
   4   0  10   28.90   19.40
   4  -1  10  118.49   10.20
  -4  -1 -10  107.39   26.40
  -4   1  10  156.08   29.20
   4  -1  10  120.99    8.20
   4  -1  10  123.39   31.50
   4  -1  10  105.99   18.20
  -4   1  10   64.09   20.00
   4   1 -10   88.39   33.00
  -4   1  10  114.99    9.10
   4  -1 -10  120.69   10.50
   4  -1 -10   48.30   29.20
   4   1  10  113.69    8.60
   4   1  10  120.99   10.50
  -4  -1  10  120.79    9.00
  -4   1 -10  115.69   28.80
   4   1  10  100.09   15.40
  -4  -1  10  103.79   28.20
   4   1  10  100.99   28.70
   4  -2  10  201.18   25.30
   4  -2  10  180.58    9.40
  -4   2  10  186.88   30.30
  -4  -2 -10  139.89   25.10
   4  -2  10  163.28   12.00
   4   2 -10  167.38    9.80
   4   2 -10  140.19   36.30
   4  -2  10  152.78   35.40
  -4   2  10  156.48   11.00
  -4   2  10   97.99   33.30
  -4   2 -10  138.09   32.80
  -4  -2  10  147.59   34.00
   4   2  10  192.38   13.60
   4   2  10  178.28   11.10
   4   2  10  141.69   18.40
   4   2  10  155.78   30.90
  -4  -2  10  180.28   10.50
   4  -2 -10  175.08   11.30
   4  -2 -10  198.98   45.30
   4  -3  10   63.89    5.80
   4  -3  10   20.40   16.90
   4   3 -10   63.09   31.90
  -4  -3 -10   60.49   18.70
   4  -3  10   50.99    7.30
  -4   3  10   69.59   18.70
   4  -3  10   56.49   13.10
   4   3 -10   61.59    6.10
  -4   3  10   31.20   32.10
  -4   3  10   61.99    8.20
  -4  -3  10   58.99   25.60
   4   3  10   46.10    7.60
   4  -3 -10   52.29    7.00
   4   3  10   43.10   16.50
  -4   3 -10   45.70   22.00
  -4  -3  10   51.39    4.80
   4   3  10   40.00   10.60
  -4  -3  10   64.39    6.60
   4  -3 -10   66.49   31.20
   4   3  10   64.69    7.10
  -4   4  10  143.69   11.40
   4  -4  10  137.19   11.60
  -4   4  10  161.18   25.50
   4  -4  10  137.39    7.30
   4  -4  10  141.39   22.60
  -4  -4 -10  117.99   23.00
   4   4  10  127.89   12.70
  -4   4 -10  159.98   42.50
  -4  -4  10   66.79   31.80
   4  -4 -10  172.18   40.00
  -4  -4  10  140.49    7.20
  -4  -4  10  141.59    8.80
   4   4  10  124.69   10.30
  -4  -5 -10  350.66   38.00
   4  -5  10  313.17   30.00
  -4   5  10  300.97   28.40
  -4   5  10  340.67   23.80
  -4   5 -10  382.66   63.19
   4  -5 -10  306.97   53.39
   4   5  10  335.07   23.70
  -4  -5  10  334.57   11.70
  -4   6  10   48.80    8.80
  -4   6  10   23.70   13.00
  -4  -6 -10   45.80   18.60
   4  -6  10   20.50   18.00
  -4   6 -10   53.69   32.60
   4  -6 -10   13.90    8.70
  -4  -6  10   41.90    4.10
   4   6  10   23.60    5.60
   4  -6 -10   63.69   26.60
  -4   7  10   48.90    5.70
  -4  -7 -10   16.80   24.00
  -4  -7 -10   26.20   14.40
  -4   7  10   37.40    7.60
   4   7  10   41.00    7.20
   4  -7 -10    9.30   11.20
  -4  -7  10   52.69    4.40
  -4  -8 -10   12.00   15.80
  -4   8  10   17.50    6.70
  -4  -8 -10   -6.60   23.50
   4  -8 -10    0.70   25.20
   4  -8 -10   -8.20    9.60
   4   8  10    7.90    4.40
  -4  -9 -10  188.88   35.30
  -4   9  10  150.48   14.40
  -4  -9 -10   94.79   44.10
   4   0  11  -22.70   16.90
  -4   0  11   14.80    4.10
   4   0  11   23.00    4.50
  -4   0 -11    0.70    7.50
   4   0  11   17.50   10.90
  -4   0  11    5.90   13.60
  -4   0 -11   18.10   21.30
   4   0 -11   16.30    4.50
   4   0 -11   24.90   29.50
   4  -1  11   35.70   23.40
   4  -1  11   39.20   12.30
   4   1 -11   25.80    5.00
   4  -1  11   15.60    6.00
  -4  -1 -11   45.00   20.40
   4   1 -11   32.10   29.50
  -4   1  11   31.60    5.90
   4  -1  11   24.80    4.80
   4   1  11   42.50    6.50
  -4   1 -11   38.80   21.20
  -4  -1  11   33.00    5.60
   4  -1 -11   23.40    4.80
   4  -1 -11    9.90   22.60
   4   1  11    7.50   19.00
   4  -2  11    4.70    4.10
   4  -2  11   12.20   10.90
  -4  -2 -11   -3.80   14.50
  -4   2  11    2.60    3.20
   4  -2  11   11.00   23.80
   4   2 -11   12.50    3.80
   4  -2  11    3.70    2.10
  -4  -2 -11    9.30    7.90
   4   2 -11   17.90   24.30
   4  -2 -11    2.80    9.30
  -4  -2  11    8.10    3.40
   4  -2 -11    1.80   24.50
   4   2  11    3.40    2.80
   4  -2 -11   12.90    4.30
  -4  -2  11    7.30   10.80
  -4   2 -11  -22.20   20.60
   4  -3  11   16.10   22.50
  -4   3  11   40.10    7.60
  -4  -3 -11    5.10    7.10
   4  -3  11   29.70    6.30
   4  -3  11   36.90    5.00
   4   3 -11   20.80   28.90
  -4  -3 -11   22.90   15.50
   4  -3  11   33.50   13.40
   4  -3 -11   13.40   28.20
   4   3  11   49.90    7.70
  -4  -3  11   39.90    6.00
   4  -3 -11    1.80   10.30
  -4  -3  11   -5.00   11.40
  -4   3 -11   21.30   24.30
  -4   4  11   41.70    9.10
  -4  -4 -11    9.40    9.90
   4  -4  11   35.90    6.60
   4  -4  11   26.00   13.40
  -4  -4 -11   29.60   15.80
   4  -4 -11    9.00   12.90
   4  -4 -11   22.20   29.80
  -4  -4  11   31.10    4.50
   4   4  11   31.90    7.40
  -4  -4  11   48.40    6.30
  -4  -4  11   -0.50   12.10
  -4   4 -11   58.79   31.00
  -4  -5 -11    9.40   12.30
  -4   5  11    2.40    3.30
  -4  -5 -11  -11.80   10.90
   4  -5  11   12.70    4.30
   4  -5  11    2.00   12.10
  -4  -5  11    6.20    2.30
  -4  -5  11    7.00   12.00
   4   5  11    5.90    3.70
   4  -5 -11   -2.10    9.10
   4  -5 -11   15.20   22.30
  -4   5 -11  -29.50   32.70
  -4   6  11   82.99   11.20
  -4  -6 -11   20.00   17.20
  -4  -6 -11   70.09   22.60
   4   6  11   80.89   10.40
  -4  -6  11   72.39    5.50
   4  -6 -11   88.89   33.60
  -4   6 -11   62.39   42.50
  -4   7  11   18.60    6.60
  -4  -7 -11   15.00   23.40
  -4   7  11   24.50    4.30
  -4  -7 -11    4.20   13.90
   4  -7 -11   59.59   35.90
   4  -7 -11   15.60   14.10
   4   7  11   28.00    6.80
  -4   7 -11    7.10   34.20
  -4   8  11   28.50    8.50
  -4  -8 -11   29.30   20.00
  -4  -8 -11    5.70   23.80
  -4   8  11   22.80    4.60
   4  -8 -11    6.10   12.60
   4   8  11   17.10    5.80
   4  -8 -11   36.80   29.70
  -4   0 -12    4.50    9.80
   4   0  12   74.79    7.90
   4   0 -12   83.99   43.70
  -4   0  12   63.69    8.60
   4   0 -12   84.19    8.80
   4  -1  12   37.20    5.90
   4   1 -12  -11.90   28.50
   4   1 -12   32.20    6.20
   4  -1  12   59.39   31.30
  -4  -1 -12    2.70    8.70
  -4  -1 -12   25.40   22.40
   4  -1 -12   91.89   40.90
  -4  -1  12   40.70    6.70
  -4   1 -12   21.40   24.60
   4  -2  12   67.79    6.80
   4  -2  12   42.00   30.70
   4   2 -12   56.79   35.60
  -4   2  12   66.09    9.40
  -4  -2 -12   49.30   21.60
   4  -2 -12   16.90   33.50
  -4   2 -12   62.39   37.40
  -4  -2  12   75.09    9.00
   4   2  12   78.49    8.60
  -4  -3 -12  132.39   32.50
   4  -3  12  113.59    8.00
   4   3 -12   67.29   34.70
  -4   3  12  107.49   10.30
   4  -3  12   90.69   49.60
   4  -3 -12   87.39   34.30
  -4  -3  12   99.59    7.10
  -4   3 -12   68.79   43.30
   4   3  12   81.79    9.20
  -4  -3  12  104.29    9.10
  -4  -4 -12   17.30   11.70
  -4  -4 -12    9.30   19.60
  -4   4  12   19.60    5.50
  -4  -4  12   21.80    3.70
   4   4  12   31.70    6.40
   4  -4 -12   11.50   12.40
   4  -4 -12   17.30   31.50
  -4   4 -12   21.60   36.10
  -4  -5 -12   17.00   11.40
  -4  -5 -12   52.99   25.60
  -4   5  12   45.00    9.30
   4  -5 -12   24.40   14.30
   4  -5 -12   44.50   32.50
  -4   5 -12  -24.10   35.30
   4   5  12   34.90    7.80
  -4   6  12    7.80    5.40
  -4  -6 -12    4.70   14.80
  -4  -6 -12    0.50   21.60
  -4   6 -12    8.90   47.90
  -4  -6  12   25.10    4.40
   4  -6 -12    6.10   13.30
   4  -6 -12   18.00   31.70
   4   6  12   32.70    7.50
  -4  -7 -12   94.09   34.60
  -4   7  12  101.09   13.00
  -4   7  12  101.59    8.10
   4  -7 -12  120.79   47.20
   4   7  12  107.39   11.60
  -4  -8 -12   15.50   20.40
  -4   8  12   46.10    5.90
  -4  -8 -12   30.50   27.50
  -4   8  12   43.70    9.60
   4  -8 -12   12.60   16.50
   4   8  12   41.40    8.80
   4  -8 -12   77.79   41.80
   4   0 -13  -23.80   29.50
  -4   0 -13   15.10   30.60
  -4   0  13   31.50    6.70
  -4   0 -13   -3.60    9.50
   4  -1  13   40.30    6.60
   4   1 -13   44.50   33.30
  -4  -1 -13   47.60   28.50
  -4  -1 -13    3.70   10.90
  -4   1 -13   58.99   32.70
   4  -1 -13   43.90   38.10
   4   1  13   51.19   11.30
  -4  -1  13   32.20    6.20
  -4  -2 -13   39.90   25.50
   4   2 -13   26.30   34.20
  -4  -2 -13    4.10   10.90
   4  -2  13   27.60    5.40
  -4   2  13   21.70    5.20
   4   2  13   25.20    5.80
   4  -2 -13    1.60   11.30
  -4   2 -13   24.50   30.90
  -4  -2  13   26.60    5.50
   4  -2 -13   -0.10   34.60
  -4  -3 -13    8.40   10.70
  -4  -3 -13  -21.80   19.90
  -4   3  13   13.50    5.10
   4   3 -13    8.60   37.30
  -4  -3  13   22.50    4.30
   4  -3 -13   73.59   35.50
   4  -3 -13   11.80   12.30
   4   3  13   18.60    5.90
  -4   3 -13   22.20   33.90
  -4   4  13   38.00    7.60
  -4  -4 -13   33.90   22.70
   4   4  13   43.50    7.40
  -4  -4  13   39.40    5.40
  -4   4 -13    3.00   35.80
   4  -4 -13   79.49   36.60
  -4   5  13    2.80    4.80
  -4  -5 -13  -31.50   17.70
  -4  -5 -13   -4.20    9.60
  -4   5 -13   33.60   46.00
   4   5  13    2.20    4.10
   4  -5 -13   -6.90   11.40
   4  -5 -13  -30.20   31.80
  -4  -5  13    3.40    2.50
  -4  -6 -13   40.60   27.10
  -4   6  13   51.79    9.10
  -4  -6 -13   14.40   12.10
   4  -6 -13    2.70   36.50
  -4   6 -13  -42.20   41.90
   4  -6 -13    6.50   14.10
   4   0 -14   52.29   46.80
   4   0  14   29.70    6.30
  -4   0 -14   76.69   42.50
  -4   0  14   34.20    7.00
  -4   1  14    5.30    4.20
   4   1 -14   30.10   37.80
   4  -1  14    6.50    3.90
  -4  -1 -14   17.60   29.20
  -4   1 -14   35.40   38.10
  -4  -1  14    7.80    5.00
   4   1  14   14.40    4.50
   4  -1 -14   13.90   37.90
  -4  -2 -14   79.59   36.50
  -4   2  14   73.99   10.50
   4   2 -14   84.99   52.09
  -4   2 -14   66.09   45.00
   4   2  14   84.69    9.50
   4  -2 -14   -6.60   40.30
  -4  -3 -14    1.20   13.90
   4   3 -14   25.30   35.90
  -4   3  14   20.70    6.50
  -4  -3 -14   19.20   31.10
   4   3  14   17.40    5.50
  -4  -3  14   20.30    4.30
   4  -3 -14   43.60   48.30
  -4   3 -14   58.49   48.50
   4  -3 -14  -11.10   12.90
  -4   4  14    3.20    4.80
  -4  -4 -14   29.40   32.30
  -4  -4 -14    3.90   13.30
  -4   4 -14  -45.80   44.30
   4   4  14   12.00    5.50
  -4  -4  14    3.00    2.50
   4  -4 -14    1.40   12.60
   4  -4 -14   21.70   36.60
  -4   5  14    8.80    6.00
  -4  -5 -14   -8.10   12.70
  -4  -5 -14  -26.10   25.30
  -4   5 -14   19.30   59.09
   4  -5 -14  -21.90   37.30
   4   5  14   11.50    5.30
  -4  -5  14    4.40    2.90
   4  -5 -14   -2.00   14.00
  -4   0 -15   68.59   41.10
  -4   0  15   43.40    8.00
   4   0 -15   40.90   49.80
   4   0  15   44.30    7.60
  -4   1  15    6.80    5.80
   4   1 -15  -25.80   37.50
  -4  -1 -15  -21.40   34.80
   4   1  15   11.50    5.40
   4  -1 -15   91.39   46.30
  -4   1 -15  -27.70   36.50
  -4  -2 -15    8.50   33.30
   4   2 -15  -10.40   43.70
  -4   2  15    5.90    5.70
  -4   2 -15   32.60   43.50
   4   2  15   12.80    5.90
   4  -2 -15   22.60   44.40
  -4  -2  15    5.90    4.00
  -4  -3 -15   67.39   37.80
  -4  -3 -15  -10.10   15.40
   4   3 -15  -16.60   42.20
  -4   3  15   22.60    7.40
   4  -3 -15  -20.30   47.10
   4  -3 -15    9.70   15.30
  -4   3 -15   54.19   50.29
   4   3  15   28.70    7.70
  -4  -3  15   28.60    5.10
   5   0   0    2.30    2.00
   5   0   0    0.60    0.50
  -5   0   0    0.70    1.90
  -5   0   0    0.50    0.60
  -5   0   0   -0.10    0.50
   5   0   0    1.30    0.50
   5  -1   0   13.80    1.30
   5   1   0   13.30    1.50
   5  -1   0    9.40    2.50
   5  -1   0   16.00    1.40
  -5  -1   0   12.20    1.20
   5   1   0   13.40    1.30
  -5   1   0   15.70    3.00
   5   1   0   15.10    3.20
  -5   1   0   11.90    1.30
  -5   1   0   13.80    1.30
  -5  -1   0   15.30    1.70
   5  -2   0  126.79    4.00
   5   2   0  130.89    3.90
   5   2   0  122.29    6.40
  -5   2   0  123.39    4.00
  -5  -2   0  131.79    4.00
  -5   2   0  118.79    3.70
   5  -2   0  127.19    3.90
  -5   2   0  130.49    6.70
   5  -2   0  129.49    6.80
   5   2   0  135.29    5.10
  -5  -2   0  125.29    5.40
  -5   3   0  533.25    9.70
   5  -3   0  540.45   15.60
   5   3   0  541.75   13.10
   5  -3   0  563.54   11.50
  -5   3   0  509.05   18.90
   5  -3   0  552.04   11.20
   5   3   0  551.04   11.10
  -5   3   0  555.34   15.10
  -5  -3   0  540.65   14.30
  -5  -3   0  537.35   11.30
  -5   3   0  532.75   10.70
  -5  -4   0  922.01   22.10
  -5   4   0  933.81   22.10
   5   4   0  953.30   17.60
  -5  -4   0  916.41   18.00
   5  -4   0  944.61   17.90
   5  -4   0  959.00   22.80
  -5   4   0  899.51   16.80
   5   4   0  944.91   20.30
   5  -5   0   24.70    3.70
  -5   5   0   17.40    1.30
   5  -5   0   10.20    5.90
  -5   5   0   22.00    3.50
   5   5   0   18.30    1.50
   5  -5   0   19.80    1.70
  -5  -5   0   20.40    2.00
  -5  -5   0   23.70    3.00
   5   5   0   21.60    2.40
  -5  -6   0   43.70    3.80
   5  -6   0   45.30   11.70
  -5  -6   0   41.00    4.60
  -5  -6   0   40.70    3.10
  -5   6   0   42.40    2.10
   5  -6   0   50.99    4.70
   5   6   0   45.60    3.40
   5   6   0   43.70    2.30
  -5   6   0   47.30    4.80
   5  -6   0   45.90    2.50
   5   7   0   35.00    3.20
  -5  -7   0   37.60    5.10
   5  -7   0   36.20    4.60
   5  -7   0   29.80   10.00
  -5   7   0   35.00    1.90
  -5  -7   0   35.20    6.00
  -5   7   0   35.90    5.00
   5   7   0   36.80    2.10
  -5  -7   0   41.20    3.60
   5   8   0  471.25    9.70
   5   8   0  483.15   18.00
  -5  -8   0  458.05   20.50
   5   8   0  452.35   12.60
   5  -8   0  447.36   15.20
  -5   8   0  446.26    9.30
   5  -8   0  412.86   31.90
  -5  -8   0  412.86   15.80
  -5   8   0  465.95   21.30
   5   9   0  833.22   22.90
  -5  -9   0  780.32   31.10
   5  -9   0  804.52   24.70
   5  -9   0  804.22   48.50
  -5   9   0  778.12   22.60
  -5  -9   0  763.42   24.80
   5  10   0  127.89   11.10
  -5 -10   0  139.39   14.70
  -5 -10   0  135.39   10.70
  -5 -11   0   11.40    6.80
  -5 -11   0    1.10    3.50
  -5 -12   0   19.10   10.00
  -5   0   1   -0.40    0.40
   5   0   1   -0.10    0.50
  -5   0   1    0.10    0.40
   5   0   1    1.90    1.90
   5   0  -1    0.40    0.60
  -5   0  -1   -0.80    0.50
  -5   0   1    1.40    2.10
   5   0  -1   -0.10    0.50
  -5   0  -1    0.10    0.80
   5   0  -1   -0.10    1.80
   5   0   1   -0.50    0.40
  -5   0  -1   -0.20    0.60
   5  -1   1  836.22   15.80
  -5   1   1  859.61   16.60
  -5   1   1  834.02   20.20
   5   1  -1  872.61   16.20
  -5  -1  -1  853.41   21.00
  -5  -1  -1  840.42   16.60
  -5   1   1  831.52   15.80
   5   1  -1  852.91   17.60
   5  -1   1  861.81   17.30
  -5  -1  -1  815.22   18.20
   5   1  -1  860.61   20.00
   5  -1   1  841.22   19.90
   5   1   1  877.31   18.60
  -5   1  -1  835.92   19.50
  -5   1  -1  838.42   20.10
   5   1   1  826.72   16.00
  -5  -1   1  852.41   20.00
  -5  -1   1  848.72   17.30
  -5  -1   1  839.52   15.70
   5  -1  -1  831.32   16.20
  -5   1  -1  845.72   16.20
  -5   1  -1  838.82   17.70
   5  -1  -1  833.12   20.50
  -5   2   1   21.50    1.60
  -5  -2  -1   23.00    2.40
   5   2  -1   24.60    3.40
   5  -2   1   20.60    1.60
  -5   2   1   19.60    7.50
   5   2  -1   21.90    2.00
  -5   2   1   10.30    3.60
   5   2  -1   22.90    1.70
  -5  -2  -1   20.50    1.90
  -5   2   1   19.30    3.30
  -5  -2  -1   20.60    2.80
  -5   2   1   24.20    1.60
   5  -2   1   20.20    3.30
   5  -2   1   22.10    1.50
   5  -2  -1   17.00    2.80
  -5  -2   1   23.20    1.60
  -5   2  -1   20.50    2.10
   5  -2  -1   20.30    1.60
   5   2   1   24.20    2.40
   5   2   1   21.60    1.60
  -5   2  -1   18.00    3.10
  -5  -2   1   22.40    2.00
  -5   2  -1   20.50    1.60
   5  -3   1  257.07    5.80
   5  -3   1  264.27    9.80
  -5   3   1  251.87    6.10
  -5  -3  -1  249.97   10.80
  -5  -3  -1  246.08    8.90
  -5   3   1  250.27    6.00
   5   3  -1  256.47    7.80
   5   3  -1  251.57    9.20
   5  -3   1  264.27    6.20
  -5  -3  -1  252.07    7.40
  -5   3   1  228.08   17.90
  -5   3   1  247.28   14.50
   5   3  -1  246.38    6.30
  -5   3   1  250.17    9.70
  -5   3  -1  243.48    9.10
   5  -3  -1  257.27   10.20
   5   3   1  266.17    6.50
   5  -3  -1  251.97    6.70
  -5   3  -1  246.98    8.40
  -5  -3   1  249.78    8.00
   5   3   1  253.87    8.40
  -5   3  -1  245.08    6.30
  -5  -3   1  260.07    6.10
  -5  -4  -1  180.58    9.80
  -5  -4  -1  171.98    7.70
  -5   4   1  167.18    8.20
   5  -4   1  165.98    4.50
   5   4  -1  169.38    4.80
  -5   4   1  159.18    4.60
   5   4  -1  172.38    6.30
  -5   4   1  148.89    5.80
   5  -4   1  140.59   12.20
  -5  -4  -1  166.98    6.20
   5  -4   1  157.48    7.40
   5  -4   1  164.08    4.00
  -5   4   1  160.68    7.70
   5  -4  -1  160.28    8.00
  -5   4  -1  167.78    7.40
   5   4   1  171.78    4.90
   5  -4  -1  167.78    5.20
  -5  -4   1  168.58    6.60
  -5   4  -1  163.58    4.80
  -5  -4   1  162.18    4.70
   5   4   1  155.28    6.40
  -5   5   1  269.67    6.40
  -5   5   1  242.18   10.30
   5  -5   1  244.38   14.10
   5  -5   1  260.17    9.80
  -5  -5  -1  270.77    8.90
  -5  -5  -1  257.27   10.60
   5   5  -1  255.67    6.30
   5  -5   1  252.17    6.20
  -5   5  -1  262.27    9.90
   5  -5  -1  254.87   10.50
  -5   5  -1  259.47    6.50
   5   5   1  249.08    8.70
  -5  -5   1  253.17    9.30
   5   5   1  263.27    6.50
   5  -5  -1  264.47    7.10
  -5  -5   1  249.68    6.60
   5  -6   1  125.49    6.70
   5   6  -1  130.29    4.10
  -5  -6  -1  121.69    6.40
  -5  -6  -1  138.49   10.40
   5  -6   1  131.99   10.90
  -5  -6  -1  122.39    7.50
  -5   6   1  125.39    3.80
   5  -6   1  131.29    4.10
  -5   6   1  123.19    7.60
  -5   6  -1  126.89    7.00
  -5  -6   1  124.19    4.60
   5  -6  -1  121.89   24.30
   5   6   1  125.69    4.10
   5  -6  -1  129.59    7.50
  -5   6  -1  133.19    4.30
  -5  -6   1  127.09    7.00
   5   6   1  127.09    6.00
  -5   7   1   10.10    1.20
   5  -7   1    4.00    4.90
  -5   7   1   15.50    4.30
   5   7  -1   11.60    1.50
  -5  -7  -1    8.10    2.70
   5  -7   1   11.40    1.50
  -5  -7  -1   12.40    4.30
  -5   7  -1   10.70    3.00
   5   7   1   11.40    2.20
   5  -7  -1   14.10    3.20
  -5  -7   1   12.50    2.90
   5  -7  -1   13.10    9.90
   5   7   1   11.90    1.50
   5   7   1   12.50    3.30
  -5  -7   1   10.20    2.00
  -5   7  -1   13.00    1.80
   5  -8   1   48.60    4.80
   5  -8   1   63.09   12.00
  -5  -8  -1   40.10    8.30
  -5   8   1   39.40    2.00
   5   8  -1   44.50    2.30
   5   8  -1   34.60    4.50
  -5   8   1   39.40    5.70
  -5  -8  -1   41.80    6.10
  -5   8  -1   41.50    5.20
  -5  -8   1   40.20    3.50
   5  -8  -1   45.20    5.80
   5   8   1   43.60    3.80
   5   8   1   43.70    2.50
   5  -8  -1   31.50   13.20
  -5  -8   1   37.30    5.00
   5   8   1   41.00    5.30
   5  -9   1   66.29   15.00
   5   9  -1   69.69    6.00
  -5  -9  -1   81.19   11.50
  -5   9   1   74.89    7.30
  -5  -9  -1   71.89    9.20
   5  -9  -1   67.49    6.90
   5  -9  -1  101.49   26.60
   5   9   1   68.19    6.40
  -5   9  -1   59.99    6.40
  -5  -9   1   58.59    5.90
  -5  -9   1   66.09    7.50
  -5 -10  -1   35.90    7.20
  -5  10   1   20.10    5.00
   5 -10  -1   22.40   17.70
  -5 -10   1   25.10    5.10
  -5 -10   1   18.60    5.70
   5  10   1   22.40    4.80
  -5 -11  -1   40.40   15.00
  -5 -11  -1   44.30    8.20
  -5 -11   1   47.20   11.30
  -5 -11   1   48.30    7.40
  -5 -12  -1   76.09   19.40
  -5 -12   1   75.09   15.30
  -5   0  -2    0.50    0.80
   5   0  -2    0.30    0.50
   5   0   2   -0.10    0.60
  -5   0  -2   -0.10    1.40
   5   0   2   -0.90    0.80
  -5   0  -2   -0.40    1.00
  -5   0   2    0.80    1.80
   5   0  -2    0.60    1.70
  -5   0   2    0.10    0.60
  -5   0   2    0.50    0.50
   5   0   2    0.30    0.60
   5   1  -2  451.15   13.20
  -5   1   2  474.45   32.60
   5  -1   2  434.26    9.90
  -5   1   2  453.65   13.70
   5  -1   2  437.56   13.00
   5   1  -2  451.65   10.00
   5  -1   2  448.46   11.50
  -5  -1  -2  457.05   18.30
   5  -1   2  460.25   14.00
  -5   1   2  440.36    9.80
  -5  -1  -2  431.36   11.30
  -5  -1  -2  465.05   14.40
   5   1   2  448.16   14.30
   5   1   2  436.46   11.90
   5   1   2  440.76   10.30
  -5  -1   2  432.86    9.60
  -5  -1   2  439.86   13.20
  -5   1  -2  422.46   10.80
  -5   1  -2  444.86   18.50
  -5   1  -2  433.16   14.00
  -5  -1   2  440.46   10.90
   5  -1  -2  443.46   10.20
   5  -1  -2  455.45   13.80
  -5   2   2    1.10    2.90
   5  -2   2    7.90    2.60
  -5   2   2   21.10    9.10
   5   2  -2    8.90    1.30
   5  -2   2   10.00    2.20
  -5  -2  -2    7.00    1.80
   5  -2   2    5.80    1.40
  -5   2   2    5.50    2.00
  -5  -2  -2    5.40    2.50
   5   2  -2    9.10    2.40
  -5   2   2    7.10    1.20
   5  -2   2    5.70    1.00
  -5  -2  -2    6.80    1.70
   5   2   2    9.10    1.50
  -5  -2   2    8.50    1.20
   5   2   2    5.40    1.40
   5  -2  -2   11.50    2.80
  -5   2  -2    9.20    2.60
   5   2   2    7.80    2.10
  -5  -2   2    7.50    1.40
   5  -2  -2    7.00    1.30
  -5  -2   2    9.80    2.70
  -5   2  -2   10.10    1.70
  -5   3   2    1.20    0.60
  -5   3   2    0.80    1.50
   5  -3   2    1.30    1.90
   5  -3   2    0.10    0.50
  -5  -3  -2   -0.60    1.60
   5   3  -2    0.50    1.60
   5  -3   2    1.90    0.80
   5   3  -2    1.00    0.70
  -5  -3  -2   -1.00    1.00
  -5   3   2    7.80    5.20
  -5   3   2   -5.30    6.10
  -5  -3  -2    1.40    1.00
  -5  -3   2    0.40    0.40
   5  -3  -2   -1.00    2.60
  -5   3  -2   -0.30    1.50
   5  -3  -2    1.80    5.70
  -5   3  -2    0.20    0.80
  -5  -3   2    0.30    0.60
  -5   3  -2    3.40    3.10
   5   3   2    1.00    0.70
   5  -3  -2    0.40    0.70
   5  -3  -2    1.10    1.50
   5   4  -2  215.38    8.40
  -5  -4  -2  231.38   14.30
   5  -4   2  221.78    5.50
  -5  -4  -2  215.08    8.40
  -5   4   2  215.38    6.00
  -5   4   2  220.68    9.90
  -5   4   2  217.38   17.10
   5  -4   2  213.28    8.60
  -5   4   2  225.58   11.60
   5   4  -2  224.98    6.10
   5  -4   2  220.48    5.80
  -5  -4  -2  228.18   10.60
   5  -4  -2  211.98    6.70
   5   4   2  212.98    8.80
  -5  -4   2  214.08    7.60
   5  -4  -2  215.28    9.70
   5   4   2  219.58    6.50
   5  -4  -2  235.28   20.60
  -5   4  -2  221.88    8.30
  -5   4  -2  215.98    6.90
  -5  -4   2  221.48    5.70
  -5   5   2  189.08    5.40
   5  -5   2  193.28    5.10
   5   5  -2  189.08    5.60
  -5   5   2  184.88   10.50
  -5  -5  -2  172.78   13.20
  -5   5   2  193.18    9.50
   5   5  -2  186.98    8.00
  -5  -5  -2  190.28   10.20
  -5  -5  -2  189.48    8.50
   5  -5   2  199.68    8.10
  -5   5   2  201.48    7.60
  -5  -5   2  189.88    7.40
   5   5   2  195.78    8.30
   5   5   2  208.18    6.10
   5  -5  -2  175.18   17.20
  -5   5  -2  185.78    6.30
  -5   5  -2  186.48    7.80
   5  -5  -2  196.88    9.40
  -5  -5   2  195.68    5.20
  -5  -6  -2   39.40    6.00
   5   6  -2   38.50    4.40
   5  -6   2   36.10    3.60
  -5   6   2   38.00    2.40
  -5   6   2   35.90    1.80
  -5   6   2   31.80    4.90
   5  -6   2   35.10    2.00
   5   6  -2   34.90    2.20
  -5  -6  -2   28.40    7.10
  -5   6   2   31.70    2.10
  -5   6   2   35.00    2.60
  -5  -6   2   37.10    3.30
   5  -6  -2   29.80   12.00
  -5   6  -2   35.70    4.30
   5  -6  -2   46.60   11.50
   5  -6  -2   31.40    4.60
   5   6   2   33.00    2.40
  -5  -6   2   35.20    2.10
   5   6   2   36.10    3.50
  -5   6  -2   34.40    2.90
   5  -7   2  176.88    4.80
   5  -7   2  180.58    8.40
  -5   7   2  174.78   10.20
   5  -7   2  161.68    7.50
   5   7  -2  176.28    5.20
  -5   7   2  189.98    5.30
  -5  -7  -2  178.48   15.90
  -5  -7  -2  175.18   11.60
   5   7  -2  185.48    8.60
  -5  -7   2  188.48    8.70
  -5   7  -2  189.98    6.80
   5   7   2  180.28   10.10
   5   7   2  174.38    7.70
   5   7   2  185.18    5.40
  -5  -7   2  183.78    5.70
   5  -7  -2  106.29   28.70
   5  -7  -2  176.18   17.00
  -5   7  -2  176.78    8.30
   5  -7  -2  178.88    9.80
  -5   8   2   77.79    7.20
  -5  -8  -2   84.79   15.10
  -5   8   2   77.89    3.10
   5  -8   2   70.49    5.10
   5  -8   2   81.39    8.20
   5   8  -2   76.69    5.60
   5   8  -2   76.39    6.30
   5  -8  -2   68.39    6.90
   5   8   2   84.69    7.20
  -5   8  -2   81.99    6.20
  -5  -8   2   62.49    5.70
   5  -8  -2   48.80   16.10
  -5  -8   2   78.09    3.90
   5   8   2   71.59    3.30
   5  -8  -2   82.99   13.70
  -5   9   2   41.80    6.60
   5   9  -2   47.60    5.00
  -5  -9  -2   51.09    9.00
  -5  -9  -2   38.80   10.60
   5  -9  -2   48.10   21.20
  -5   9  -2   55.79    8.30
  -5  -9   2   46.10    5.50
   5   9   2   56.49    6.90
   5  -9  -2   56.69    7.30
  -5  10   2   23.30    5.30
  -5 -10  -2   32.00    7.60
  -5 -10  -2   29.20   10.70
   5  10   2   26.80    4.70
  -5 -10   2   20.80    4.00
  -5 -10   2   35.10    6.80
   5 -10  -2   17.20   18.40
  -5 -11  -2   29.70   13.40
  -5 -11   2   20.60    5.90
  -5 -11   2   23.60    5.30
  -5 -12  -2   24.20   14.50
   5   0  -3   -0.40    1.30
   5   0   3   -0.50    1.20
   5   0  -3    0.10    0.60
  -5   0   3   -2.10    2.90
  -5   0  -3   -0.10    1.00
   5   0   3   -1.90    1.60
  -5   0   3   -0.40    9.60
  -5   0   3   -0.20    1.70
   5   0   3    1.30    0.80
  -5   0  -3    3.20    2.10
  -5   0   3    1.00    0.70
  -5   0  -3    0.80    3.60
  -5  -1  -3  178.38   14.90
   5   1  -3  163.18    7.50
   5  -1   3  171.48    8.20
   5  -1   3  166.88    5.90
  -5   1   3  183.38    8.50
  -5   1   3  173.98    5.50
   5   1  -3  175.58    5.70
  -5  -1  -3  157.08    7.20
  -5   1   3  233.28   31.50
   5  -1   3  172.78   11.20
  -5  -1  -3  158.98    9.50
  -5  -1   3  175.78    8.20
  -5  -1   3  169.68    5.30
  -5  -1   3  142.39   24.20
   5   1   3  179.98   10.80
  -5   1  -3  183.38   10.70
   5   1   3  179.98    6.50
   5  -1  -3  159.38    7.90
  -5   1  -3  155.78   15.00
   5  -1  -3  171.68    5.80
  -5   1  -3  164.18    6.90
   5   1   3  175.68    8.10
  -5   2   3  200.28    6.10
   5  -2   3  207.48    8.90
  -5  -2  -3  220.18   16.50
   5  -2   3  185.38   11.80
   5   2  -3  204.78    6.20
  -5   2   3  226.98   23.40
  -5  -2  -3  199.38    8.50
   5  -2   3  197.48    8.40
   5  -2   3  198.88    6.20
  -5   2   3  205.68    9.30
  -5  -2  -3  196.98   10.90
   5   2  -3  198.68    8.10
   5  -2  -3  198.48    6.50
  -5   2  -3  211.78   13.00
  -5  -2   3  195.38    5.80
   5   2   3  220.88   13.00
  -5   2  -3  204.98    7.70
  -5  -2   3  216.48    8.90
   5   2   3  192.88    7.00
   5  -2  -3  217.38   23.30
   5  -3   3  228.68    9.00
  -5   3   3  191.28   24.80
  -5  -3  -3  223.18    9.50
   5  -3   3  226.88    6.40
   5   3  -3  225.18    6.70
  -5   3   3  233.08   10.20
   5   3  -3  220.68    8.50
  -5  -3  -3  232.08   17.20
  -5   3   3  231.98   18.80
  -5  -3  -3  239.28   12.20
  -5   3   3  233.48    6.80
   5  -3   3  219.88    9.30
  -5  -3   3  239.78    9.20
   5   3   3  229.98   11.60
   5  -3  -3  248.98   25.60
   5  -3  -3  217.28    9.80
   5   3   3  244.28    9.60
   5   3   3  237.68    7.80
  -5  -3   3  240.48    8.00
  -5  -3   3  227.18    6.20
  -5   3  -3  233.28   16.50
  -5   3  -3  217.48    8.10
  -5  -4  -3 1006.50   45.10
   5  -4   3 1019.30   18.80
  -5  -4  -3 1000.60   25.00
  -5   4   3  954.50   24.90
   5  -4   3  989.10   23.60
   5   4  -3  990.40   19.50
   5   4  -3  998.60   22.20
  -5  -4  -3  994.20   30.00
  -5   4   3 1065.29   49.50
  -5   4   3 1001.60   33.00
   5  -4   3  985.20   22.50
  -5   4   3  975.50   19.40
   5  -4  -3  925.91   47.00
   5  -4  -3  955.60   24.70
   5   4   3  987.60   23.10
  -5   4  -3  988.20   40.70
  -5  -4   3  982.10   18.80
  -5  -4   3  994.60   21.60
  -5   4  -3  957.10   21.80
   5   4   3  991.40   26.40
  -5  -5  -3  208.68   17.60
   5  -5   3  206.38    8.10
  -5   5   3  207.38    6.10
   5  -5   3  213.58    8.90
   5  -5   3  204.98    5.50
  -5   5   3  196.98   16.60
  -5   5   3  195.98   10.80
   5   5  -3  199.98    8.10
  -5  -5  -3  178.08   11.50
   5   5  -3  196.18    6.10
  -5   5   3  190.58    9.90
  -5   5  -3  188.28    7.30
   5   5   3  212.38    8.30
   5  -5  -3  196.18    9.80
   5   5   3  208.98   10.00
  -5  -5   3  198.08    5.50
   5  -5  -3  206.18   26.00
  -5   5  -3  190.48    7.60
  -5  -5   3  199.58    7.60
  -5   6   3   24.00    3.70
  -5  -6  -3   24.80    5.60
  -5  -6  -3   19.70    7.30
  -5   6   3   21.00    5.10
   5  -6   3   20.60    1.60
   5   6  -3   24.70    3.40
  -5   6   3   17.80    3.90
   5  -6   3   23.30    3.10
  -5   6   3   19.30    2.00
   5  -6   3   20.00    3.30
   5  -6  -3    0.10    8.90
  -5   6  -3   22.20    3.20
   5   6   3   25.60    2.50
   5   6   3   22.40    3.70
   5  -6  -3   21.50    4.20
  -5  -6   3   27.80    2.90
   5  -6  -3   14.00    8.90
   5   6   3   26.50    4.70
  -5  -6   3   20.10    1.70
   5  -7   3   89.19    3.10
  -5   7   3   89.49    5.60
  -5  -7  -3   92.69    9.10
  -5   7   3   93.89    7.90
   5   7  -3   88.09    5.90
  -5  -7  -3  104.79   18.20
  -5   7   3   90.49    4.60
   5  -7   3   94.29    5.20
  -5   7   3   86.19    4.10
   5  -7  -3   77.69   15.50
   5   7   3   82.59    7.10
  -5   7  -3   80.69    5.40
   5   7   3   89.39    4.20
   5  -7  -3   79.69   22.40
  -5  -7   3   85.79    5.50
   5  -7  -3   91.49    7.40
  -5  -7   3   87.09    3.40
   5   8  -3    3.90    2.00
  -5   8   3    5.70    1.30
  -5  -8  -3    5.20    7.30
  -5   8   3    6.00    2.80
  -5   8   3    5.10    1.30
   5  -8   3    8.70    2.70
  -5  -8  -3    8.60    4.40
   5   8   3    4.80    2.80
  -5  -8   3    6.30    1.20
  -5  -8   3    7.80    2.10
   5   8   3    5.10    2.10
   5  -8  -3    1.80   13.20
  -5   8  -3    8.80    2.80
   5  -8  -3    0.20    8.50
   5  -8  -3    4.50    3.10
   5   8   3    5.00    1.50
  -5  -9  -3   37.70    7.50
  -5   9   3   35.60    6.30
  -5  -9  -3   35.40   15.60
   5   9   3   38.40    4.30
   5  -9  -3   12.80   15.60
  -5  -9   3   39.20    4.70
   5   9   3   32.10    5.40
  -5  10   3   31.50    6.30
  -5 -10  -3   20.50    7.00
  -5 -10   3   33.10    6.00
   5 -10  -3   10.50   19.70
   5  10   3   31.70    5.90
  -5 -11  -3   33.90    9.60
  -5 -11  -3   38.60   13.40
  -5 -11   3   49.99    9.50
  -5 -11   3   37.80    7.20
  -5 -12  -3   91.99   24.70
  -5   0   4    0.70    1.30
   5   0   4    3.60    2.90
  -5   0   4    8.20   11.60
   5   0  -4    0.80    1.60
  -5   0  -4   -1.00    0.90
  -5   0   4    0.20    0.60
   5   0   4    0.90    1.80
  -5   0  -4   -0.50    5.00
  -5   0  -4    1.60    2.20
   5   1  -4   40.20    4.00
  -5  -1  -4   37.40    6.70
   5  -1   4   51.79    5.60
   5  -1   4   58.79   10.50
  -5  -1  -4   44.70    4.50
  -5   1   4   49.60    4.80
  -5  -1  -4   48.20   11.20
  -5   1   4   48.20    3.00
  -5   1   4   59.09   16.40
   5  -1   4   47.20    3.60
  -5   1  -4   41.00    8.20
  -5  -1   4   45.70    2.90
  -5   1  -4   42.50    4.20
   5  -1  -4   76.09   19.30
   5   1   4   46.20    3.80
   5   1   4   56.99    8.10
  -5  -1   4   46.50    4.60
   5  -1  -4   45.10    5.10
  -5  -1   4   44.00   17.90
   5   2  -4  138.79    6.80
  -5   2   4  144.79    5.40
  -5   2   4  168.78   24.80
  -5  -2  -4  153.78   18.00
   5  -2   4  132.59    5.70
   5  -2   4  144.49   14.10
  -5  -2  -4  132.99    7.90
   5  -2   4  125.59    8.60
  -5  -2  -4  138.89   10.70
  -5   2   4  140.19    7.90
  -5  -2   4  158.48   29.40
  -5   2  -4  127.59    7.30
   5   2   4  135.19    8.40
   5   2   4  154.88    6.80
  -5  -2   4  134.59    7.30
  -5  -2   4  140.59    5.00
  -5   2  -4  112.49   14.30
   5   2   4  137.79   11.40
   5  -2  -4  133.49    7.50
   5  -2  -4  132.89   24.50
   5  -3   4  120.79    6.80
   5  -3   4  120.19    5.10
  -5   3   4   87.59   19.00
   5  -3   4   87.49    9.60
  -5   3   4  113.69    4.90
   5   3  -4  130.29    6.30
  -5  -3  -4  110.99    9.70
  -5   3   4  123.59    7.70
   5  -3   4  124.29    8.80
  -5  -3  -4  122.69   15.80
  -5   3   4  126.59   17.80
  -5  -3   4  123.09    6.80
  -5   3  -4  115.39   16.00
   5  -3  -4  115.99    7.30
   5  -3  -4   88.19   19.90
   5   3   4  113.19    9.60
   5   3   4  136.29    6.40
  -5  -3   4  125.19    4.60
  -5   3  -4  109.59    6.60
  -5  -3   4  126.49   27.20
   5  -4   4   57.39    3.30
   5   4  -4   65.89    4.70
  -5   4   4   62.99    3.50
  -5   4   4   49.00   15.70
  -5   4   4   64.59   11.70
  -5   4   4   56.49    5.70
   5  -4   4   69.69    7.10
  -5  -4  -4   58.49   13.60
   5  -4   4   61.49    4.90
  -5  -4  -4   65.39    9.20
  -5  -4   4   60.69   19.40
   5   4   4   62.89    5.40
   5   4   4   61.09    4.40
  -5  -4   4   59.69    4.00
  -5   4  -4   55.59   13.60
   5  -4  -4   55.19    5.60
   5   4   4   52.09    6.50
  -5   4  -4   55.19    4.80
  -5  -4   4   55.89    3.00
   5  -4  -4   39.80   12.40
   5  -5   4   70.49    7.30
   5  -5   4   68.29    3.20
  -5   5   4   67.09    9.50
  -5   5   4   78.19   16.80
   5  -5   4   57.09    4.40
  -5  -5  -4   66.09   15.10
  -5   5   4   67.09    3.60
   5   5  -4   69.09    4.70
  -5   5   4   61.09    6.30
  -5  -5  -4   79.69   10.90
   5   5   4   64.89    5.30
  -5  -5   4   67.49    3.20
  -5  -5   4   65.69    6.80
   5  -5  -4   61.59    6.00
   5   5   4   67.69    4.60
   5  -5  -4   62.59   17.40
  -5   5  -4   67.19   16.10
   5  -6   4  154.08    6.40
   5   6  -4  151.78    7.00
  -5   6   4  149.59    5.70
  -5  -6  -4  151.48   19.50
  -5   6   4  141.19    9.50
   5  -6   4  158.58   10.60
  -5   6   4  142.99    9.90
   5  -6   4  147.59    4.70
  -5  -6  -4  152.88   12.80
  -5   6   4  160.98   15.50
   5   6   4  149.99    6.70
  -5  -6   4  155.28    4.90
  -5  -6   4  149.49    7.00
   5   6   4  140.89    9.50
   5  -6  -4  121.79   22.70
   5  -6  -4  144.89    9.50
  -5  -7  -4  144.89   13.20
   5  -7   4  131.99    5.50
  -5   7   4  119.49    9.60
   5  -7   4  126.39    4.00
   5  -7   4  120.69    9.70
  -5   7   4  135.09   11.10
   5   7  -4  124.49    6.10
  -5   7   4  136.19    8.00
  -5   7   4  118.09    5.10
  -5  -7  -4  164.68   21.70
   5   7   4  127.99    6.00
   5   7   4  129.29    8.30
  -5  -7   4  131.59    4.30
   5   7   4  125.39    9.20
  -5  -7   4  123.89    6.60
   5  -7  -4  138.69   10.00
   5  -7  -4   91.09   17.90
   5   8  -4   49.70    4.70
  -5  -8  -4   39.80    8.80
  -5   8   4   43.80    3.10
  -5  -8  -4   40.40   14.20
  -5   8   4   47.80    7.00
  -5  -8   4   42.10    4.20
  -5  -8   4   45.30    2.50
   5   8   4   41.50    6.20
   5   8   4   50.69    5.30
   5  -8  -4   52.19   16.00
   5   8   4   51.89    3.90
   5  -8  -4   29.50   14.70
   5  -8  -4   39.10    6.70
  -5  -9  -4   56.29   11.10
  -5   9   4   68.69    7.70
  -5  -9  -4   66.29   18.60
  -5  -9   4   65.19    5.70
   5   9   4   71.09    7.40
   5  -9  -4   27.10   18.90
   5  -9  -4   70.49    8.00
  -5 -10  -4    5.60   12.50
  -5 -10   4   11.40    3.50
   5  10   4    5.40    5.00
   5 -10  -4    4.10   18.70
  -5  11   4   19.00    6.70
  -5 -11  -4   25.90   16.10
  -5 -11  -4   17.60    9.40
   5 -11  -4   31.30   25.70
  -5 -11   4   27.10    6.30
  -5 -12  -4   46.70   25.40
  -5   0   5    5.10    1.90
  -5   0   5  -16.70   10.00
  -5   0   5    5.30    1.20
   5   0  -5    5.30    2.00
   5   0   5    2.90    2.60
  -5   0   5   -2.10    3.70
   5   0   5    4.30    1.80
   5   0   5    3.10    5.00
  -5   0  -5    4.80    4.60
  -5   0  -5    6.50    4.60
   5   0  -5   17.00   12.00
   5   1  -5  782.62   20.30
  -5  -1  -5  778.42   32.40
   5  -1   5  832.22   20.40
   5  -1   5  804.72   39.00
  -5   1   5  824.12   22.50
  -5   1   5  834.82   52.49
  -5  -1  -5  873.91   51.09
  -5   1   5  825.82   18.20
   5  -1  -5  847.22   56.79
  -5  -1   5  949.60   65.09
  -5  -1   5  839.32   21.60
   5   1   5  851.81   36.50
  -5   1  -5  833.92   36.50
   5   1   5  843.92   21.00
   5  -1  -5  782.32   21.50
   5   1   5  821.22   26.40
  -5  -1   5  832.22   18.00
  -5  -2  -5  228.28   25.80
  -5   2   5  221.18   11.90
  -5   2   5  196.38   26.80
  -5   2   5  234.78    7.70
   5  -2   5  198.58   20.90
   5  -2   5  222.38    8.60
   5   2  -5  226.68    8.90
   5  -2   5  223.78   13.80
  -5  -2  -5  234.88   24.20
   5   2   5  222.68    9.40
   5  -2  -5  225.48   10.20
   5   2   5  229.88   12.40
   5  -2  -5  229.58   37.70
  -5   2  -5  169.28   17.40
  -5  -2   5  222.78    7.20
  -5  -2   5  196.78   39.60
   5   2   5  229.68   17.40
  -5  -2   5  240.98    9.90
  -5  -3  -5  110.89   11.40
   5  -3   5  112.89    9.90
   5  -3   5   75.19   12.50
  -5   3   5   96.19   23.60
  -5   3   5  120.39    7.90
  -5   3   5  115.59   18.80
   5  -3   5  108.19    5.60
   5   3  -5  122.89    6.30
   5  -3   5  105.69    6.40
  -5   3   5  114.99    5.70
  -5  -3  -5   94.49   19.50
   5   3   5  128.39    9.00
  -5  -3   5  116.39    6.90
  -5  -3   5  114.39    4.80
  -5  -3   5  114.39   29.60
  -5   3  -5  131.59   19.40
   5   3   5  114.89    6.70
   5  -3  -5  159.68   30.20
  -5  -4  -5  327.27   19.60
   5   4  -5  313.57   10.20
   5  -4   5  344.27   10.20
  -5   4   5  334.87   36.90
  -5  -4  -5  296.87   30.20
   5  -4   5  364.86   18.40
  -5   4   5  289.97   22.10
   5  -4   5  327.77   11.10
  -5   4   5  344.87   14.10
   5   4   5  339.27   14.70
   5   4   5  305.87   11.50
   5  -4  -5  338.37   13.70
  -5  -4   5  314.17    8.70
  -5   4  -5  309.67   30.50
   5  -4  -5  275.97   37.10
  -5  -4   5  329.47   11.20
  -5  -4   5  414.66   56.79
  -5   5   5   87.89   12.20
   5  -5   5   74.29    5.10
  -5  -5  -5   77.69   11.60
  -5  -5  -5   99.59   20.20
  -5   5   5   85.09    7.40
   5   5  -5   95.49    5.20
  -5   5   5   71.39   17.40
  -5   5   5   85.99    4.60
   5  -5   5   80.89   11.20
  -5  -5   5   76.39   22.90
  -5   5  -5   55.49   18.30
  -5  -5   5   78.99    3.90
   5  -5  -5   90.29    7.20
   5   5   5   77.29    9.70
   5  -5  -5   76.79   18.90
  -5  -5   5   83.69    5.20
   5   5   5   87.39    7.40
   5   5   5   82.59    5.70
   5  -6   5   42.00    3.60
  -5   6   5   47.30   12.40
  -5  -6  -5   32.50    9.90
  -5   6   5   47.90    7.60
   5  -6   5   39.10    2.70
  -5   6   5   45.70    6.20
   5   6  -5   45.50    3.70
   5  -6   5   47.20    8.60
  -5  -6  -5   37.90    8.70
  -5   6   5   42.70    3.30
   5   6   5   49.70    6.10
   5   6   5   42.00    6.20
  -5  -6   5   27.50   20.80
  -5  -6   5   43.30    2.70
   5   6   5   42.70    4.40
   5  -6  -5   32.50    5.60
   5   6   5   40.60    6.80
  -5  -6   5   39.70    3.80
   5  -6  -5   31.40   14.80
   5  -6  -5   23.30    8.50
   5  -7   5  164.78    5.50
  -5  -7  -5  173.88   32.60
   5   7  -5  158.28    6.20
  -5  -7  -5  163.48   15.70
  -5   7   5  170.08    6.50
  -5   7   5  170.28   11.10
   5  -7   5  156.48    5.00
  -5   7   5  147.89   10.50
  -5   7   5  166.98   16.50
   5  -7   5  168.78   13.50
   5   7   5  165.18   10.50
   5   7   5  155.08   10.30
   5  -7  -5  170.68   29.60
   5   7   5  168.68    7.70
  -5  -7   5  159.78    7.70
   5  -7  -5  156.68   10.60
  -5  -7   5  208.18   43.90
  -5  -7   5  161.48    5.30
  -5   8   5   60.19    4.10
  -5  -8  -5   51.39   10.70
  -5   8   5   68.99    7.80
  -5  -8  -5   75.39   33.40
   5  -8  -5   72.09   18.10
   5  -8  -5   49.90    6.80
   5   8   5   60.99    6.50
   5   8   5   65.79    4.90
   5   8   5   78.69    8.00
  -5  -8   5   62.59    3.00
  -5  -8   5   50.39   30.40
  -5  -8   5   67.89    5.20
  -5  -9   5   42.90   33.50
   5   9   5    1.10    4.00
   5   9   5    3.90    2.90
   5  -9  -5   -2.20   15.20
  -5 -10  -5   18.60    9.00
  -5  10   5   11.90    5.30
  -5 -10  -5   20.00   17.10
  -5 -10   5   16.10    3.80
   5  10   5   12.10    7.10
   5 -10  -5   12.70   15.70
  -5 -11  -5   19.30   20.30
  -5  11   5   42.60    8.80
  -5 -11  -5   30.00   10.80
   5 -11  -5   15.20   19.80
   5  11   5   38.10    7.50
   5   0  -6    0.10    1.60
   5   0   6    2.30    3.10
   5   0  -6   -4.40   11.90
  -5   0   6   26.20   17.20
  -5   0   6    0.40    1.70
   5   0   6   -0.90    5.40
  -5   0  -6    4.30    5.70
  -5   0   6    0.10    1.00
  -5   0   6    0.10    5.40
   5   0   6    0.50    1.60
  -5   0  -6    2.50    5.10
  -5  -1  -6  158.48   28.60
  -5   1   6  219.48   32.90
   5  -1   6  227.48   10.00
  -5   1   6  233.88    8.10
  -5  -1  -6  220.78   18.80
   5   1  -6  236.98    9.90
   5  -1   6  226.08   15.00
  -5   1   6  282.07   17.80
   5   1  -6  343.07   37.60
   5  -1   6  241.08   24.60
   5  -1  -6  219.98   10.40
  -5   1  -6  210.28   21.00
  -5  -1   6  239.28    8.20
   5   1   6  268.77   22.90
   5   1   6  245.98   15.00
  -5  -1   6  202.18   38.30
  -5  -1   6  217.78   10.10
  -5  -2  -6   36.80    8.70
  -5  -2  -6   38.90   14.70
  -5   2   6   29.40    4.70
   5  -2   6   24.20    6.40
   5   2  -6   31.60    3.90
   5  -2   6   35.90   14.30
   5  -2   6   41.70    4.90
  -5   2   6   40.50   15.10
  -5   2   6   42.30    3.40
   5   2   6   43.60   10.30
   5  -2  -6   33.50   17.80
  -5   2  -6   40.50   11.50
   5  -2  -6   41.70    5.30
  -5  -2   6   47.20    5.70
   5   2   6   42.00    5.40
  -5   3   6  232.58    8.20
  -5   3   6  140.09   29.00
   5  -3   6  235.98    9.60
  -5   3   6  224.98   24.50
  -5   3   6  234.88   11.70
  -5  -3  -6  234.18   31.50
  -5  -3  -6  206.18   17.70
   5  -3   6  203.28   15.60
   5   3  -6  230.08    8.80
   5   3   6  239.38   10.70
  -5  -3   6  207.28   40.00
  -5  -3   6  242.58   10.20
  -5  -3   6  244.48    9.90
   5  -3  -6  230.48   36.50
  -5   3  -6  250.57   27.40
   5  -4   6  131.39    7.30
  -5   4   6  128.69    9.10
  -5  -4  -6  120.49   16.30
  -5   4   6   78.29   30.80
  -5   4   6  136.09    6.20
  -5  -4  -6  117.99   27.20
   5   4  -6  121.49    6.10
   5  -4   6  117.19   12.30
   5  -4   6  122.69    6.40
  -5   4   6  148.99   19.80
   5   4   6  130.19    8.40
   5   4   6  151.18   12.50
  -5   4  -6  140.09   29.00
  -5  -4   6  152.38   33.20
  -5  -4   6  120.09    5.30
  -5  -4   6  123.69    7.20
   5   4   6  131.79    9.10
   5  -4  -6  113.69   25.70
  -5   5   6   44.30    3.70
   5  -5   6   45.10    3.70
  -5  -5  -6   38.90   15.30
   5  -5   6   39.20    4.30
  -5   5   6   54.99   11.30
   5  -5   6   51.49   10.30
  -5   5   6   42.10    6.30
  -5  -5  -6   67.59   13.30
   5   5  -6   43.90    3.70
   5   5   6   34.00    8.10
   5  -5  -6   32.40    5.30
   5  -5  -6   21.90   16.80
  -5  -5   6   82.89   35.00
   5   5   6   37.50    5.80
  -5   5  -6   41.90   19.00
   5   5   6   38.00    6.40
  -5  -5   6   52.19    3.30
  -5  -6  -6   28.60    8.90
  -5   6   6   45.70    3.80
  -5  -6  -6   68.59   19.70
  -5   6   6   52.59   10.50
   5  -6   6   51.89    3.60
   5   6  -6   46.60    3.40
  -5   6   6   44.70    6.30
   5  -6   6   50.59    3.90
  -5  -6   6   50.89    3.30
  -5   6  -6   32.60   14.50
   5   6   6   53.39    7.20
  -5  -6   6   54.69    4.40
  -5  -6   6   54.79   31.40
   5  -6  -6   40.70   23.20
   5  -6  -6   34.60    5.70
   5   6   6   46.80    6.40
  -5  -7  -6    5.90   11.50
  -5   7   6    3.90    1.70
  -5   7   6    3.10    5.00
  -5  -7  -6    4.20    5.10
   5  -7   6    3.30    1.40
  -5   7   6    2.00    3.10
  -5  -7   6    6.00    1.40
   5   7   6    1.20    2.70
   5   7   6    6.80    3.70
  -5  -7   6    4.40    1.80
   5  -7  -6   -5.20   13.60
   5  -7  -6    1.90    3.00
   5   7   6    2.50    2.80
   5  -7  -6    4.80    6.60
  -5  -7   6   -1.00   38.30
  -5   8   6   23.80    3.10
  -5  -8  -6    7.80   16.40
  -5  -8  -6   29.20    9.40
   5  -8  -6   54.69   20.80
   5  -8  -6   21.00   12.40
  -5  -8   6   28.90    3.90
  -5  -8   6    0.40   37.80
   5   8   6   28.10    7.30
   5   8   6   37.40    6.60
   5   8   6   34.20    4.70
  -5  -9  -6   25.70   18.60
  -5   9   6   19.70    5.90
  -5  -9  -6   10.60    7.80
   5  -9  -6    2.50   12.70
   5   9   6   16.00    5.70
  -5  -9   6   18.80   44.00
  -5  -9   6   16.80    3.50
  -5 -10  -6   17.40   16.80
  -5  10   6   22.10    6.20
  -5 -10  -6   30.40   21.80
   5 -10  -6    6.90   13.80
  -5 -10   6   32.10    5.20
   5  10   6   29.40    6.40
  -5 -11  -6   65.19   28.90
  -5  11   6   30.90    7.70
  -5 -11  -6   25.90   12.20
   5 -11  -6   -7.70   17.40
   5  11   6   26.40    6.70
  -5   0   7   -3.00   15.70
  -5   0   7    0.00    1.70
   5   0   7   -3.60    7.00
   5   0  -7   -1.50   13.10
  -5   0   7   -0.70    0.90
  -5   0   7   -1.50    5.60
  -5   0  -7   -1.40    5.60
   5   0  -7    0.90    1.60
  -5   0  -7    0.30    3.10
   5   0   7   -0.70    3.30
   5   0   7    0.40    2.50
  -5   1   7  104.39    7.60
   5  -1   7   93.59   12.30
  -5   1   7  108.99    5.70
   5   1  -7  124.69   31.30
   5  -1   7  104.99    7.30
   5   1  -7  100.19    6.60
  -5  -1  -7  108.49   17.30
   5  -1   7  129.09   24.40
  -5   1   7  117.69   27.00
  -5  -1   7   92.79    6.90
   5   1   7  100.79   10.60
   5   1   7   86.99   16.90
  -5  -1   7  101.69    5.30
  -5   1  -7  104.99   20.10
   5  -1  -7   97.69    7.00
   5  -1  -7   58.59   14.80
   5  -2   7   71.69    5.90
   5   2  -7   58.89    5.00
  -5   2   7   73.19    6.80
   5  -2   7   88.79   13.00
  -5  -2  -7   53.89   17.90
  -5  -2  -7   72.69   15.10
  -5   2   7   67.99    4.60
  -5   2   7   63.89   16.00
   5  -2   7   70.39   22.40
   5  -2  -7   56.99   21.00
  -5   2  -7   48.40   15.70
  -5  -2   7   62.59    4.30
   5   2   7   79.19   15.70
   5   2   7   76.09    6.80
  -5  -2   7   68.19    6.20
  -5  -3  -7  159.08   34.00
  -5   3   7  135.19    6.50
   5   3  -7  136.79    8.10
   5  -3   7  148.29   14.60
  -5  -3  -7  118.79   17.00
   5  -3   7   92.99   19.30
  -5   3   7  134.09   21.40
   5  -3   7  151.88    8.00
  -5   3   7  146.09    9.60
  -5  -3   7   97.59   31.10
  -5  -3   7  129.19    8.10
  -5  -3   7  132.89    6.00
   5   3   7  135.79    9.40
   5  -3  -7  135.29    9.10
   5  -3  -7  118.29   30.30
  -5   3  -7  169.28   30.30
  -5  -4  -7  181.18   18.30
  -5  -4  -7  153.48   35.20
  -5   4   7  195.58   41.80
   5   4  -7  170.68    7.40
  -5   4   7  227.48   22.70
   5  -4   7  161.38   15.30
   5  -4   7  145.29    8.20
   5  -4   7  183.68    8.80
  -5   4   7  194.78   11.50
  -5   4   7  179.18    7.70
   5  -4  -7  161.58   34.30
   5   4   7  162.88   10.40
  -5  -4   7  185.38    9.30
  -5  -4   7  170.58   45.70
   5   4   7  181.48   21.80
   5   4   7  196.58   13.40
  -5  -4   7  183.38    7.10
  -5   5   7  325.57   10.80
  -5   5   7  350.06   41.00
  -5   5   7  315.17   23.70
   5  -5   7  295.97   10.90
   5   5  -7  319.67    9.90
   5  -5   7  298.17   22.00
  -5   5   7  310.07   15.20
   5  -5   7  310.67   10.90
  -5  -5  -7  326.77   25.00
  -5  -5  -7  305.67   41.80
  -5   5  -7  238.18   47.50
   5   5   7  308.17   14.70
   5  -5  -7  283.47   14.20
  -5  -5   7  305.77    9.50
   5   5   7  303.87   22.40
   5  -5  -7  291.27   40.60
  -5  -5   7  298.97   10.80
  -5  -5   7  327.97   52.69
   5   5   7  321.67   13.60
   5  -6   7  117.29    6.10
   5  -6   7  115.59    4.90
  -5   6   7  120.79   24.80
  -5   6   7  111.69    6.10
  -5   6   7  106.49    9.50
  -5  -6  -7  113.29   19.40
  -5  -6  -7   85.09   28.90
   5  -6   7  107.69   15.10
  -5   6  -7   92.79   27.80
  -5  -6   7  110.09    5.10
   5   6   7   93.39    9.20
   5   6   7  114.89    8.10
   5   6   7  125.39   13.20
   5  -6  -7  111.59    9.00
   5   6   7  126.59    9.90
  -5  -6   7   99.39   38.40
   5  -6  -7   62.09   22.60
  -5   7   7  112.29   20.80
  -5  -7  -7  107.59   32.30
  -5  -7  -7   85.29   16.60
  -5   7   7  112.59    6.10
  -5   7   7  125.19   19.00
   5   7   7  100.69   11.60
  -5  -7   7  105.89    6.60
   5   7   7  102.79    7.80
   5   7   7   97.29   10.40
  -5  -7   7   79.49   34.50
   5   7   7  102.89    8.90
   5  -7  -7   59.39   26.60
  -5  -7   7  108.69    5.40
  -5  -8  -7   17.80   10.10
  -5  -8  -7   -1.90   17.10
  -5   8   7    4.20    4.00
  -5   8   7    4.70    2.00
   5   8   7    5.00    3.80
   5  -8  -7   10.80   16.80
  -5  -8   7    6.10    2.20
   5  -8  -7   -3.20    9.10
  -5  -8   7  -17.10   37.90
  -5   9   7    4.60    4.50
  -5  -9  -7   -0.60   20.50
   5   9   7    7.50    3.80
  -5  -9   7    9.00    2.60
   5  -9  -7    6.30   10.90
  -5 -10  -7   -1.20   23.90
  -5  10   7   -1.80    4.20
  -5 -10  -7   10.40   10.50
   5  10   7   -0.50    3.60
   5 -10  -7    0.70   12.80
  -5 -11  -7    7.60   26.50
  -5 -11  -7   -0.50   12.50
  -5  11   7    9.80    6.80
   5 -11  -7   24.50   17.70
   5  11   7   11.50    6.40
   5   0   8    3.90    2.50
  -5   0   8    6.10   16.90
   5   0  -8  -11.20   15.20
  -5   0   8    1.90    1.30
  -5   0   8    3.00    6.00
   5   0  -8   -1.20    1.80
  -5   0  -8    1.30    3.50
  -5   0  -8    2.50    7.00
   5   0   8   -1.10    4.30
   5   0   8   -0.80    1.70
  -5   0   8   -0.50    1.80
   5   1  -8  105.19    7.00
   5  -1   8  109.49    8.30
  -5   1   8  125.69    9.00
   5  -1   8  103.09   14.50
   5  -1   8  103.49   22.80
  -5   1   8  103.99    6.00
   5   1  -8  102.29   29.40
   5  -1   8  108.39    7.30
  -5   1   8  119.19   23.60
  -5  -1  -8   95.09   17.80
   5   1   8  100.69   13.80
   5   1   8   98.29   20.60
  -5  -1   8  116.19    6.10
   5   1   8  119.19    8.60
  -5  -1   8  108.29    7.70
   5  -1  -8  113.99   35.60
  -5   1  -8  112.89   23.60
   5  -2   8   10.20    2.80
  -5   2   8    9.90    3.20
   5  -2   8   10.40    3.30
  -5  -2  -8    4.00    9.00
   5  -2   8    9.00    4.60
  -5  -2  -8    0.50    6.50
  -5   2   8   -1.80   10.70
  -5   2   8    8.00   11.30
   5  -2   8   -6.30   11.90
   5   2  -8    8.80    2.70
  -5   2   8    6.50    2.30
   5   2  -8   -5.80   15.00
  -5  -2   8   -5.90    6.10
   5  -2  -8    5.10    6.80
  -5  -2   8    8.30    2.00
   5   2   8    8.50    3.50
  -5  -2   8    8.10    3.20
  -5   2  -8   12.30   10.60
   5  -2  -8    8.20    3.20
   5   2   8    2.80    3.10
   5   2   8   12.10    9.30
   5  -2  -8   -2.80   14.80
  -5   3   8    5.90    2.10
   5  -3   8    6.00    2.60
  -5   3   8  -12.70   15.60
   5  -3   8    3.40    5.50
   5  -3   8    8.30    2.30
   5  -3   8    4.60   13.00
   5   3  -8    4.50    2.50
  -5  -3  -8    0.20    5.80
  -5  -3  -8    1.90   11.50
  -5   3   8    2.30    2.20
  -5   3   8   17.40   10.60
   5  -3  -8    1.10    5.80
   5   3   8    8.70    8.40
   5   3   8    5.10    3.30
   5   3   8    5.80    3.10
   5  -3  -8   -5.40   14.70
  -5   3  -8   11.40   12.40
  -5  -3   8    3.50    7.70
   5   3   8   -3.90    3.40
  -5  -3   8    1.50    1.20
  -5  -3   8   44.10   23.70
  -5  -3   8    8.10    3.10
   5  -3  -8    6.00    3.20
  -5   4   8   54.69   14.50
  -5  -4  -8   86.79   18.50
  -5   4   8   31.20   29.70
   5  -4   8   56.29   12.90
   5  -4   8   53.59    6.10
  -5   4   8   59.49    8.00
   5   4  -8   62.89    6.00
   5  -4   8   65.59    5.30
  -5  -4  -8   46.60   20.50
  -5   4   8   54.29    4.50
   5  -4  -8   52.69   24.30
  -5  -4   8   61.99    4.40
   5   4   8   66.89   11.00
  -5  -4   8   58.69    6.20
   5   4   8   69.99    7.00
  -5   4  -8   84.09   26.20
   5   4   8   62.79    7.10
   5   4   8   44.80   12.40
   5  -4  -8   49.40    6.70
  -5  -4   8   28.70   38.20
   5  -5   8   51.79    5.40
   5  -5   8   54.49   13.70
  -5   5   8   53.09   22.40
  -5   5   8   45.10   12.20
  -5  -5  -8   80.99   31.20
  -5   5   8   44.70    7.30
  -5  -5  -8   41.10   13.40
   5   5  -8   54.29    4.50
   5  -5   8   52.29    5.30
   5  -5   8   51.59    4.00
  -5   5   8   57.29    4.80
   5  -5  -8   46.30    6.30
  -5  -5   8   42.30    5.00
   5   5   8   60.69    9.40
  -5  -5   8   61.79    4.30
   5   5   8   53.19    8.90
   5  -5  -8   69.19   22.10
  -5  -5   8   43.70   31.30
  -5   5  -8   26.40   23.70
   5   5   8   58.69   12.90
   5   5   8   36.50    6.20
  -5   6   8  217.28   13.80
  -5  -6  -8  200.98   27.40
   5  -6   8  197.98    9.00
  -5   6   8  223.68   20.70
  -5  -6  -8  167.18   41.70
  -5   6   8  192.68   34.40
  -5   6   8  212.98    8.90
   5  -6   8  179.28   21.60
   5   6   8  194.28   12.50
   5   6   8  199.78   14.20
   5  -6  -8  209.78   40.80
  -5   6  -8  152.18   38.40
  -5  -6   8  192.68    7.50
   5   6   8  213.18   11.70
  -5  -6   8  141.49   40.20
  -5  -7  -8    6.10   20.20
  -5   7   8    1.30    3.90
  -5   7   8    4.30    8.20
  -5   7   8    5.50   12.90
  -5   7   8    2.60    1.80
  -5  -7  -8   -7.60    7.30
   5   7   8    5.10    3.60
  -5  -7   8    1.30    1.40
   5  -7  -8   22.30   18.20
  -5  -7   8   39.40   37.70
   5  -7  -8   -2.00    7.10
  -5   8   8   49.90    4.90
  -5  -8  -8   60.29   35.30
  -5   8   8   47.00    8.10
   5  -8  -8   51.89   22.40
  -5  -8   8   49.99    5.20
   5   8   8   48.10    7.50
  -5   9   8   77.29   10.50
  -5  -9  -8   58.89   17.00
  -5  -9  -8   57.79   33.10
   5   9   8   59.19    9.80
   5  -9  -8    0.30    9.00
  -5  -9   8   66.89    6.00
  -5 -10  -8   60.39   20.00
  -5  10   8   26.20    7.80
  -5 -10  -8    6.10   28.00
   5 -10  -8   14.40   11.40
   5  10   8   39.50    7.80
   5   0   9   -2.00    1.70
  -5   0  -9    6.50   10.40
  -5   0   9    5.30    7.50
   5   0   9   -5.50   10.50
  -5   0   9    1.70    1.60
   5   0   9   -5.40    4.60
   5   0   9    1.40    3.10
   5   0  -9    0.80    2.20
   5   0  -9   18.40   20.80
  -5   0   9   -0.50    1.90
  -5   0   9   -3.40   17.50
  -5   1   9   64.69    5.10
  -5  -1  -9   88.29   21.40
   5  -1   9   61.19   13.10
  -5   1   9   57.99    7.30
   5  -1   9   31.10   17.80
  -5   1   9   49.80   18.20
   5   1  -9   25.40   17.90
   5  -1   9   50.19    6.70
   5  -1   9   51.49    5.50
   5  -1  -9   35.00    5.50
  -5  -1   9   66.59   31.00
  -5   1  -9   66.39   20.10
   5   1   9   55.59    6.20
  -5  -1   9   61.39    6.60
   5   1   9   69.99   19.70
   5  -1  -9   48.50   24.90
   5   1   9   43.50    7.60
  -5  -1   9   51.69    4.50
   5  -2   9  100.09    8.50
   5  -2   9  120.59   28.00
  -5   2   9  123.99    9.70
   5   2  -9   98.49   31.30
   5   2  -9  118.49    7.60
   5  -2   9  123.29    7.90
   5  -2   9  158.58   20.40
  -5   2   9   75.19   23.10
  -5  -2  -9   84.19   19.50
  -5   2   9  141.49   25.10
   5   2   9  123.99    9.20
  -5  -2   9  123.59    8.80
   5   2   9  135.79   16.70
   5   2   9  105.29    9.30
  -5   2  -9  150.28   31.30
  -5  -2   9  135.89   33.60
   5  -2  -9   93.49   35.10
  -5  -2   9  119.19    6.50
  -5   3   9   73.49    5.60
  -5  -3  -9   34.50   13.30
   5   3  -9   63.69    5.90
   5  -3   9   68.69   14.10
  -5   3   9   24.80   26.20
   5  -3   9   64.89    5.60
   5  -3   9   48.10   21.70
  -5   3   9   57.99    7.70
   5  -3   9   63.49    6.60
  -5   3   9   56.89   17.70
   5   3   9   52.79    7.60
  -5  -3   9   91.99   31.80
  -5   3  -9   68.09   23.80
   5   3   9   73.09   18.40
   5  -3  -9   30.60   23.80
  -5  -3   9   56.49    4.80
  -5  -3   9   71.39    7.70
   5  -3  -9   61.09    7.00
   5   3   9   67.89    7.20
   5   3   9   65.39   11.70
  -5   4   9   10.90    4.40
   5  -4   9    0.80    7.10
  -5   4   9    5.60    2.40
  -5  -4  -9   -5.60   10.00
   5  -4   9    2.20   11.30
   5  -4   9    4.80    2.30
   5  -4   9    5.60    3.10
  -5   4   9    2.30   11.20
   5   4  -9    2.00    2.20
  -5  -4  -9    1.30   13.20
  -5   4   9    3.60   22.30
   5  -4  -9    1.00    6.60
   5  -4  -9   -1.30    2.70
  -5   4  -9   -7.40   19.10
  -5  -4   9    7.30    3.10
  -5  -4   9  -43.50   25.60
   5   4   9    2.40    4.70
   5   4   9    6.90    3.60
   5   4   9    5.20    8.00
  -5  -4   9    5.70    2.30
   5  -4  -9   -7.90   20.40
  -5  -4   9    3.00    9.60
   5   4   9    5.20    3.50
  -5   5   9   95.59   31.80
  -5   5   9   44.00    7.00
  -5   5   9   54.09    5.20
   5  -5   9   57.29   13.30
   5  -5   9   66.09    4.60
   5  -5   9   58.59    6.10
  -5  -5  -9   21.20   37.00
   5   5   9   61.09    8.60
   5  -5  -9   47.90   24.10
  -5   5  -9   55.19   27.70
  -5  -5   9   58.99   30.70
  -5  -5   9   58.09    6.20
   5   5   9   64.39    8.40
  -5  -5   9   66.59    4.80
  -5   6   9  151.98    7.90
  -5   6   9  173.88   23.00
  -5   6   9  161.28   41.70
  -5  -6  -9  162.08   27.70
   5  -6   9  141.49    8.70
   5  -6   9  185.78   25.40
   5  -6  -9  161.88   40.70
  -5   6  -9  126.69   41.00
  -5  -6   9  161.78    7.20
   5   6   9  172.08   11.20
  -5  -7  -9   -4.20   22.10
  -5  -7  -9   12.90   12.50
  -5   7   9   27.60    6.40
   5  -7  -9   37.80   26.10
  -5   7  -9   -6.40   24.10
   5   7   9   25.70    6.10
  -5  -8  -9   25.40   13.80
  -5   8   9   12.00    6.00
  -5  -8  -9   -2.70   24.90
  -5   8   9   12.20    3.80
  -5  -8   9   17.00    3.70
   5  -8  -9   14.60   23.50
   5  -8  -9   10.50   10.60
   5   8   9   18.60    6.20
  -5  -9  -9   15.30   14.20
  -5  -9  -9   21.00   28.60
  -5   9   9    8.20    5.60
   5   9   9   14.90    5.70
   5  -9  -9   35.00   15.30
  -5 -10  -9   47.00   22.00
  -5 -10  -9    7.10   33.60
  -5  10   9   21.70    7.20
   5 -10  -9   11.40   12.60
   5  10   9   27.50    7.40
   5   0  10   -9.60   13.90
   5   0 -10   11.90   24.00
  -5   0  10    0.80    2.60
   5   0  10   -0.30    2.30
   5   0  10   -2.00    2.70
  -5   0  10   -2.80   17.80
  -5   0  10    1.60    1.30
  -5   0 -10   -1.00    6.00
   5   0 -10    3.60    2.70
  -5   0 -10  -14.70   12.60
   5   0  10    6.20    6.40
  -5   0  10    2.10    8.00
  -5   1  10  -11.20   15.70
   5   1 -10  -15.60   19.80
   5  -1  10   18.30    4.10
   5  -1  10   13.00    4.60
  -5   1  10   20.10   13.70
   5  -1  10    1.70   17.70
   5  -1  10   14.00    8.80
  -5   1  10   17.30    4.30
  -5  -1 -10    2.20    5.40
  -5  -1 -10   14.50   11.60
   5   1 -10   13.80    3.50
   5   1  10   17.30    4.60
  -5   1 -10    2.70    5.20
   5   1  10   12.70   15.80
  -5   1 -10    5.80   15.50
   5  -1 -10   18.00    4.50
   5   1  10    5.50    3.50
  -5  -1  10    9.40    9.90
  -5  -1  10   15.60   20.80
  -5  -1  10   13.10    3.90
   5  -1 -10   14.70   25.10
   5   1  10    7.50    6.30
  -5  -1  10   14.90    3.10
   5   2 -10  -17.50   24.00
   5  -2  10   12.60    7.50
   5  -2  10    8.00    4.00
   5  -2  10   12.00    3.60
   5  -2  10    8.70   19.50
  -5   2  10  -22.70   16.90
  -5   2  10    9.70    3.90
  -5  -2 -10   -7.90   10.50
  -5  -2 -10    4.70    7.10
  -5   2  10    6.40   14.20
   5  -2 -10   -5.90    7.90
  -5  -2  10   10.40   22.40
  -5   2 -10   30.90   18.10
   5   2  10   14.70   11.70
   5  -2 -10    9.50    4.10
  -5  -2  10    5.30    9.50
   5  -2 -10   20.70   21.90
   5   2  10   16.30    8.10
  -5  -2  10   12.20    3.80
   5   2  10    9.30    3.60
  -5  -2  10   14.10    3.10
   5   2  10   16.90    5.00
  -5  -3 -10    7.80   10.50
   5   3 -10   30.00    4.60
   5  -3  10   62.69   15.30
  -5   3  10   27.60   36.80
   5  -3  10   50.49   25.80
  -5   3  10   72.69   20.50
   5  -3  10   39.00    5.10
  -5   3  10   49.10    7.80
   5  -3  10   36.60    6.20
  -5  -3  10   45.00    4.70
   5   3  10   35.10    6.30
  -5   3 -10   35.20   22.20
   5   3  10   58.19   23.60
  -5  -3  10   55.39   29.00
   5  -3 -10   11.50   21.40
   5  -3 -10   32.20    5.80
   5   3  10   43.60    7.80
   5  -3 -10    2.80   14.00
  -5  -3  10   36.70    5.60
   5  -4  10  170.98    8.50
   5  -4  10  121.49   29.30
  -5   4  10  164.48   12.00
   5  -4  10  137.09   22.00
  -5   4  10  152.58   25.00
  -5  -4 -10  195.48   30.80
   5  -4  10  161.78   10.30
  -5   4 -10  152.98   40.40
  -5  -4  10  163.48   11.30
   5   4  10  162.88   11.20
   5  -4 -10  150.28   37.70
  -5  -4  10  162.18    8.00
  -5  -5 -10   83.39   27.20
  -5   5  10  116.89   21.10
  -5  -5 -10  101.09   32.70
  -5   5  10  130.79   12.70
   5  -5  10  102.79   20.10
   5  -5  10  135.79    9.00
  -5   5  10  124.19    7.70
  -5  -5  10  139.89    7.10
  -5   5 -10  164.88   42.80
   5   5  10  132.79   11.40
   5  -5 -10  118.59   39.90
  -5  -6 -10   35.00   15.40
  -5   6  10   21.40    4.00
  -5  -6 -10   26.60   25.00
  -5   6  10   24.70    6.50
  -5   6  10   24.20   12.00
   5  -6 -10    1.20   10.70
   5   6  10   27.70    6.00
  -5  -6  10   19.60    3.10
   5  -6 -10   55.29   29.50
  -5   6 -10   -2.10   28.80
  -5   7  10    5.20    4.50
  -5   7  10   10.10    4.10
  -5  -7 -10    3.40   24.90
  -5  -7 -10   21.70   16.20
  -5   7 -10   23.50   38.10
  -5  -7  10    5.00    2.20
   5  -7 -10    8.80   11.70
   5   7  10    1.00    3.40
  -5  -8 -10   45.30   20.60
  -5  -8 -10   11.70   28.50
  -5   8  10   32.90    7.80
  -5   8  10   38.00    4.90
   5  -8 -10   20.90   31.40
   5   8  10   28.70    6.20
   5  -8 -10    8.90   13.30
  -5  -9 -10   13.90   15.90
  -5   9  10   30.00    7.00
  -5  -9 -10   47.00   38.30
   5   9  10   20.80    6.20
   5  -9 -10    3.70   12.70
  -5   0 -11    1.90   29.50
   5   0  11    1.90    2.70
  -5   0  11   -0.80    1.60
   5   0 -11   34.20   30.70
  -5   0 -11    1.10    6.50
  -5   0  11    1.70    2.90
   5   0  11    7.20   15.40
   5   0 -11   -1.40    3.00
   5  -1  11   -4.20    8.80
   5   1 -11  -32.60   23.10
   5  -1  11   -5.30   16.00
  -5  -1 -11    4.50    7.60
  -5   1  11   -4.90    2.30
   5  -1  11    1.00    2.20
   5   1 -11   -0.90    2.60
  -5  -1 -11  -17.30   13.10
  -5  -1  11    0.50    2.10
   5   1  11   -7.30   14.70
   5   1  11    3.60    2.30
   5  -1 -11   -0.80    3.10
   5  -1 -11   -5.50   27.20
  -5  -1  11    3.00    3.10
  -5   1 -11    3.50    6.70
  -5   1 -11   18.80   19.10
   5  -2  11   53.39   13.60
   5   2 -11   57.49   37.20
   5  -2  11   58.39   24.00
  -5  -2 -11   48.30   22.20
   5   2 -11   64.39    7.10
   5  -2  11   70.79    6.70
  -5  -2  11   50.59    6.90
  -5   2 -11   36.90   26.00
  -5  -2  11    7.90   13.20
   5  -2 -11  121.99   44.40
   5  -3  11  227.38   10.90
  -5   3  11  213.88   14.10
   5  -3  11  176.58   23.60
   5  -3  11  228.28   14.90
   5   3 -11  213.28   57.09
   5  -3  11  261.77   48.30
   5  -3 -11  219.58   49.99
  -5   3 -11  223.68   47.10
   5   3  11  242.98   14.00
  -5  -3  11  219.68   12.00
   5  -4  11   96.29   18.70
  -5  -4 -11  106.29   23.70
   5  -4  11  132.29   10.50
  -5   4  11  114.89   10.20
  -5   4  11  107.39   10.70
  -5  -4  11  140.39   10.60
  -5  -4  11  137.19    8.40
  -5   4 -11  115.99   35.50
   5   4  11  139.39   10.90
   5  -4 -11  127.49   36.40
  -5   5  11    6.60    4.10
   5  -5  11    7.30    3.70
  -5   5  11   11.00    3.40
  -5  -5 -11   17.50   19.00
   5  -5  11    0.70   12.10
  -5  -5 -11   -2.70   12.30
   5   5  11   17.70    5.10
   5  -5 -11    4.40   23.90
  -5  -5  11   10.80    2.70
   5  -5 -11    2.40   10.70
  -5   5 -11   -0.10   34.70
  -5   6  11   34.40    4.80
  -5   6  11   31.50    7.30
  -5  -6 -11   64.89   21.40
  -5  -6 -11   26.00   23.70
  -5   6 -11   20.20   37.50
  -5  -6  11   38.30    4.80
   5   6  11   24.20    5.60
   5  -6 -11   14.40   29.10
   5  -6 -11    6.10   12.90
  -5   7  11   49.70    5.80
  -5  -7 -11   56.19   21.60
  -5   7  11   31.60    7.50
  -5  -7 -11   -1.40   20.20
   5   7  11   41.20    8.20
   5  -7 -11   31.20   37.50
   5  -7 -11    7.90   14.40
  -5   8  11   25.60    7.10
  -5   8  11    7.20    3.50
  -5  -8 -11    3.10   18.90
  -5  -8 -11    5.90   26.30
   5  -8 -11   26.10   30.30
   5  -8 -11    4.10   14.60
   5   8  11   11.70    5.50
   5   0  12   -1.00    2.50
  -5   0  12    1.10    3.30
   5   0 -12    1.90    3.70
  -5   0 -12   -7.10   20.00
   5   0 -12   -1.20   30.40
  -5   0 -12    3.70    9.30
  -5   0  12   -2.90    1.70
  -5  -1 -12   -4.20    7.80
   5  -1  12   -2.00   22.80
   5   1 -12    8.20    4.30
   5   1 -12   11.70   29.50
  -5   1  12    6.80    4.40
  -5  -1 -12   17.90   19.10
   5  -1  12   10.00    3.50
   5   1  12   11.40    4.40
   5  -1 -12  -13.30   26.80
  -5  -1  12   10.00    3.00
  -5  -1  12    9.40    3.90
   5  -2  12   55.39    6.90
   5   2 -12   40.90   28.00
  -5  -2 -12   65.59   26.30
  -5   2  12   54.99    9.20
   5  -2  12   25.70   28.00
   5  -2 -12   39.30   36.00
  -5   2 -12   96.29   34.90
  -5  -2  12   56.69    8.10
   5   2  12   51.89    8.60
  -5  -2  12   37.40    6.90
  -5   3  12   70.69    9.40
  -5  -3 -12  150.08   37.50
   5   3 -12   69.49   41.30
   5  -3  12   98.39    7.80
  -5  -3  12   92.69    8.70
  -5   3 -12  102.89   38.00
   5   3  12  106.69    9.70
   5  -3 -12   66.79   42.10
  -5   4  12   42.20    8.00
  -5  -4 -12   12.20   17.30
  -5   4  12   48.10    6.00
   5  -4 -12    5.40   26.50
  -5   4 -12   74.79   37.90
   5  -4 -12   -2.90    8.90
  -5   5  12   10.00    3.50
  -5   5  12   18.10    5.90
  -5  -5 -12   -0.80   13.30
  -5  -5 -12   16.20   17.80
  -5   5 -12   15.70   39.60
   5   5  12   13.50    5.10
   5  -5 -12    2.50   12.10
   5  -5 -12   32.70   32.60
  -5  -5  12   15.90    3.50
  -5   6  12   19.10    3.60
  -5  -6 -12    0.60   18.40
  -5  -6 -12   -6.60   15.60
  -5   6  12   25.40    6.70
   5  -6 -12    9.30   14.30
   5  -6 -12    2.00   34.00
  -5  -6  12   19.40    3.90
  -5   6 -12   36.60   41.40
   5   6  12   26.00    6.90
  -5  -7 -12   10.60   17.90
  -5  -7 -12    7.10   18.50
  -5   7  12   17.70    6.70
  -5   7  12   12.20    4.00
   5  -7 -12   14.90   33.80
   5   7  12   21.40    5.10
   5  -7 -12    6.40   15.50
  -5   0  13   -0.70    2.00
  -5   0 -13   -7.40   20.60
   5   0  13   -0.30    3.10
  -5   0  13   -1.40    3.30
   5   0 -13   -5.50   33.80
   5   1 -13   -1.70   33.70
  -5   1  13   20.40    4.00
  -5   1  13   15.90    5.60
  -5  -1 -13   53.49   25.20
   5  -1  13   24.70    5.10
  -5  -1 -13    4.00   12.90
  -5   1 -13   58.09   28.70
   5  -1 -13   46.60   37.00
  -5  -1  13   22.60    6.40
   5   1  13   20.40    5.50
  -5  -1  13   20.50    4.20
  -5  -2 -13   37.10   26.00
   5  -2  13   30.10    5.70
  -5   2  13   33.20    7.00
   5   2 -13   72.19   43.50
  -5  -2  13   36.40    6.70
   5  -2 -13   49.30   39.80
  -5   2 -13   29.80   35.10
  -5  -2  13   34.60    5.50
   5   2  13   27.40    6.10
   5   3 -13   52.29   36.80
  -5   3  13   15.80    5.40
  -5  -3 -13   -7.20   18.20
  -5  -3 -13    0.10   10.40
  -5   3  13   16.90    3.80
   5  -3 -13   28.50   34.80
   5  -3 -13   -3.40   10.60
   5   3  13   15.00    5.30
  -5   3 -13    4.20   29.00
  -5  -3  13   10.10    3.00
  -5   4  13   13.90    5.70
  -5  -4 -13    7.90   22.40
  -5  -4 -13   -3.20    9.90
  -5   4  13   19.20    4.00
  -5   4 -13   45.60   42.40
  -5  -4  13    8.10    3.10
   5   4  13   13.40    5.00
   5  -4 -13    9.40   39.00
   5  -4 -13   13.40   11.90
  -5  -5 -13  117.79   31.80
  -5   5  13  100.09    8.20
  -5   5  13   87.39   11.80
  -5   5 -13  105.99   58.99
   5  -5 -13   86.99   42.90
  -5  -5  13   85.49    6.90
   5   5  13   99.49   12.50
  -5  -6 -13   53.99   26.00
  -5   6  13   52.19   10.10
  -5   6  13   41.40    6.30
  -5  -6 -13    8.40   14.20
   5  -6 -13    7.50   15.20
  -5   6 -13   79.09   52.09
  -5  -6  13   44.90    5.50
   5   6  13   42.80    8.80
   5   0 -14   18.60   43.20
  -5   0 -14   15.80   30.80
  -5   0  14   -1.60    4.20
  -5   1  14    7.10    3.50
  -5  -1 -14   -6.20   27.00
  -5   1  14    4.80    4.30
   5   1 -14   48.70   43.70
   5  -1  14    7.50    4.20
  -5  -1  14    8.90    4.70
  -5   1 -14   10.20   35.40
   5   1  14    3.30    3.90
  -5  -1  14    9.70    3.30
   5  -1 -14  -57.39   39.00
  -5   2  14   12.80    5.50
  -5   2  14   18.50    4.00
  -5  -2 -14   -5.60   25.20
   5   2 -14    0.40   39.90
  -5  -2 -14   -5.30   21.20
  -5  -2  14   20.50    4.60
   5  -2 -14  -30.50   37.00
  -5   2 -14   35.40   39.00
   5   2  14    8.40    5.30
  -5   3  14   36.30    8.00
   5   3 -14   79.39   42.90
  -5  -3 -14    2.90   14.80
  -5   3  14   33.80    5.40
  -5  -3 -14   26.40   30.40
   5  -3 -14  -23.80   43.70
  -5  -3  14   35.50    5.30
   5   3  14   35.00    8.00
   5  -3 -14   -0.80   13.30
  -5   3 -14   26.80   40.50
  -5   4  14    0.40    5.40
  -5  -4 -14    0.00   12.00
  -5  -4 -14   -5.00   29.60
  -5   4  14    5.30    3.20
  -5  -4  14   12.80    3.50
   5  -4 -14    8.20   13.80
  -5   4 -14  -34.30   42.30
   5  -4 -14   42.80   42.00
   5   4  14    8.60    5.50
  -5   5  14   60.29   11.40
  -5  -5 -14   11.30   13.90
  -5   5  14   52.19    7.10
  -5  -5 -14   45.00   28.40
  -5   5 -14   33.80   44.90
   5   5  14   42.20    8.70
   5  -5 -14   45.70   46.50
  -5  -5  14   52.19    6.50
   5   0  15   -1.30    3.80
   5   0 -15   -8.00   43.90
  -5   0  15   -0.50    4.60
  -5   0 -15  -15.90   35.10
  -5   0  15   -0.80    2.60
  -5   1  15   62.89    7.20
  -5   1  15   48.40    9.90
  -5  -1 -15   78.49   34.00
   5   1 -15   95.59   45.40
   5  -1 -15   69.99   59.59
   5   1  15   72.89    9.90
  -5  -1  15   74.59    7.30
  -5   1 -15   66.09   42.60
  -5   2  15   93.09    8.20
   5   2 -15   85.39   52.39
  -5   2  15   83.19   11.60
  -5  -2 -15   70.69   41.10
   5  -2 -15   57.59   53.39
  -5  -2  15  111.89    8.50
   5   2  15   98.19   12.00
  -5   2 -15   36.00   41.20
   6   0   0   88.49    3.40
  -6   0   0   97.09    4.30
  -6   0   0   91.89    6.10
   6   0   0   90.49    4.00
   6   0   0   96.89    6.50
  -6   0   0   97.89    3.50
  -6   1   0   27.40    4.10
   6  -1   0   25.20    1.90
  -6  -1   0   26.40    2.40
  -6   1   0   27.40    1.80
   6   1   0   25.70    4.00
   6  -1   0   27.60    1.90
   6  -1   0   29.40    4.30
   6   1   0   22.40    1.80
   6   1   0   26.80    2.20
  -6   1   0   24.90    2.10
  -6  -1   0   26.70    1.80
   6  -2   0   11.30    3.00
  -6   2   0   12.20    1.40
   6  -2   0   15.80    1.50
  -6  -2   0   17.20    1.60
   6  -2   0   14.50    1.40
  -6  -2   0   16.00    2.00
   6   2   0   15.60    1.50
   6   2   0   17.60    3.50
  -6   2   0   16.40    1.40
   6   2   0   15.60    1.90
  -6   2   0   19.60    3.60
   6  -3   0    2.10    2.90
  -6   3   0    5.30    3.10
   6   3   0    4.30    1.30
  -6  -3   0    3.20    1.20
   6   3   0    4.90    1.00
   6  -3   0    5.00    2.40
   6  -3   0    5.10    1.00
  -6   3   0    7.70    2.60
  -6   3   0    4.20    0.90
  -6  -3   0    3.50    1.00
   6  -3   0    4.60    1.00
   6  -4   0  284.77    7.30
   6   4   0  287.77    7.10
  -6   4   0  273.97    6.70
  -6   4   0  279.37   11.10
   6   4   0  290.47    9.10
   6  -4   0  275.27   11.20
  -6  -4   0  289.57   10.80
  -6  -4   0  276.57    7.60
  -6  -5   0  130.39    5.20
  -6  -5   0  131.69    7.60
   6  -5   0  145.29    4.90
  -6   5   0  133.79    4.20
   6   5   0  134.79    6.10
   6   5   0  142.79    4.60
  -6   5   0  146.39    8.00
   6  -5   0  138.99    7.80
   6  -6   0  122.59    7.60
  -6   6   0  117.79    3.90
   6  -6   0   82.59   15.70
  -6  -6   0  114.39    5.40
   6  -6   0  113.29    4.40
   6   6   0  116.19    5.70
  -6  -6   0  106.59    7.70
  -6   6   0  124.29    7.60
   6   6   0  122.99    4.20
  -6   7   0    5.20    2.70
  -6  -7   0    3.90    1.60
  -6   7   0    3.90    1.00
   6  -7   0    2.10    2.00
  -6  -7   0    4.60    1.80
   6   7   0    2.10    1.30
   6   7   0    4.60    1.10
  -6  -7   0    6.80    3.00
   6  -7   0    6.00    8.80
   6  -8   0  336.17   33.50
  -6  -8   0  335.07   17.60
  -6   8   0  319.77    7.80
   6   8   0  323.07    7.90
   6   8   0  347.07   13.60
   6   8   0  325.37   10.60
   6  -8   0  316.07   13.10
  -6  -8   0  332.17   14.10
  -6  -8   0  319.77   11.50
  -6   8   0  322.97   13.60
   6   9   0   26.00    4.30
   6  -9   0   32.40   17.10
  -6  -9   0   34.60    6.20
  -6  -9   0   37.70    8.40
  -6   9   0   31.50    5.80
  -6 -10   0  139.29   11.00
  -6 -10   0  161.78   16.50
   6  10   0  153.58   14.20
  -6 -11   0    0.90    4.00
  -6 -11   0    7.00    6.00
  -6 -12   0   17.80   10.90
  -6   0  -1   56.09    2.80
  -6   0  -1   54.09    3.30
  -6   0   1   55.09    5.30
   6   0   1   49.80    3.10
   6   0  -1   54.89    5.20
   6   0  -1   57.19    3.20
  -6   0   1   53.89    2.50
  -6   0   1   54.89    3.00
   6   0  -1   59.69    2.80
   6   0   1   54.69    2.60
  -6   0  -1   49.70    4.20
   6   0   1   53.99    5.20
  -6   1   1   44.10    2.30
   6   1  -1   41.00    2.90
  -6   1   1   53.39    5.30
   6   1  -1   37.90    4.60
  -6  -1  -1   37.70    3.70
  -6   1   1   40.20    2.50
   6  -1   1   46.30    5.10
   6  -1   1   42.50    2.60
   6  -1   1   42.30    2.30
  -6  -1  -1   43.80    2.60
   6   1  -1   46.10    2.40
  -6  -1  -1   46.30    3.30
   6   1   1   44.20    2.40
   6   1   1   47.10    5.10
  -6   1  -1   45.60    3.90
  -6   1  -1   44.90    2.50
  -6  -1   1   41.90    2.30
   6  -1  -1   42.90    4.60
  -6  -1   1   44.60    5.00
  -6   1  -1   45.30    3.00
   6  -1  -1   46.10    2.50
   6   1   1   44.40    3.10
  -6  -1   1   41.20    2.80
   6  -1  -1   42.70    2.80
  -6   1  -1   35.80    4.30
  -6   2   1  232.48    6.40
   6   2  -1  235.38    9.60
   6  -2   1  236.28   10.00
  -6   2   1  235.18    6.10
   6   2  -1  242.38    6.40
  -6  -2  -1  243.68   10.20
  -6  -2  -1  221.78    8.00
   6  -2   1  238.88    6.10
  -6  -2  -1  230.98    6.80
   6  -2   1  245.78    6.60
   6   2  -1  239.68    7.70
  -6   2   1  232.08    9.70
   6  -2  -1  236.78    6.50
  -6  -2   1  237.68    6.10
   6   2   1  229.78    8.00
  -6   2  -1  233.58    6.30
  -6   2  -1  224.38    7.40
  -6  -2   1  221.58    7.40
   6   2   1  230.98    6.30
   6  -2  -1  249.48   10.30
  -6   2  -1  227.18    9.20
  -6  -3  -1  198.38    8.10
  -6   3   1  200.38    5.50
   6  -3   1  201.78    5.50
  -6   3   1  207.98    9.50
   6   3  -1  197.38    5.70
  -6   3   1  179.28   18.40
   6   3  -1  202.78    8.80
  -6  -3  -1  201.38    6.70
   6  -3   1  197.08    9.10
  -6   3   1  201.48    5.60
   6  -3   1  212.38    5.50
  -6   3   1  216.28   18.50
  -6   3  -1  211.38    8.80
  -6  -3   1  199.18    7.40
   6  -3  -1  203.18    9.40
   6  -3  -1  201.88    6.00
   6   3   1  193.98    7.50
   6   3   1  200.88    5.70
  -6   3  -1  201.08    5.80
  -6  -3   1  206.98    5.60
   6  -4   1  115.09    3.90
  -6  -4  -1  107.39    5.00
   6  -4   1  121.59    3.70
   6   4  -1  118.89    5.40
   6   4  -1  114.79    4.10
  -6  -4  -1  113.89    6.40
  -6   4   1  111.09    3.60
  -6   4   1  111.59    3.80
  -6   4   1  121.99    8.50
   6   4  -1  114.89    6.90
  -6   4   1  110.19    7.20
  -6   4   1  114.79    7.20
  -6  -4  -1   98.19    7.50
   6  -4   1  123.99    7.40
   6   4   1  121.19    5.80
   6  -4  -1  110.19    4.40
   6   4   1  118.39    4.10
  -6  -4   1  119.09    5.90
  -6   4  -1  111.39    4.10
  -6  -4   1  105.29    3.90
   6  -4  -1  116.69    7.20
  -6   4  -1  108.89    6.50
  -6  -5  -1   48.40    3.60
  -6  -5  -1   56.69    4.70
   6   5  -1   59.39    5.30
   6   5  -1   56.89    3.90
  -6  -5  -1   53.99    6.00
   6  -5   1   48.90    2.50
   6   5  -1   52.29    2.70
   6  -5   1   29.80    8.30
  -6   5   1   46.90    5.10
   6  -5   1   52.89    5.00
  -6   5   1   47.70    2.50
   6   5   1   55.19    4.00
  -6  -5   1   58.99    4.40
  -6  -5   1   46.30    2.70
   6  -5  -1   53.09    3.10
   6  -5  -1   44.00    5.40
   6   5   1   56.99    2.80
  -6   5  -1   57.19    2.80
  -6   5  -1   58.19    5.10
  -6  -6  -1  179.78   12.10
   6  -6   1  172.68    9.60
   6   6  -1  181.98    5.40
   6   6  -1  171.98    7.10
  -6   6   1  159.98    4.80
  -6  -6  -1  175.58    9.30
   6  -6   1  181.08    5.40
  -6  -6  -1  163.78    7.50
  -6  -6   1  168.98    5.80
   6  -6  -1  172.28    9.00
   6   6   1  179.98    7.40
   6   6   1  175.88    5.40
  -6   6  -1  170.68    5.40
  -6  -6   1  171.18    8.60
  -6   6  -1  176.98    8.80
   6   7  -1  149.49    4.80
  -6   7   1  140.39    4.40
   6  -7   1  153.28    8.10
  -6  -7  -1  147.99   12.00
  -6  -7  -1  149.49    9.30
  -6  -7  -1  144.19    7.80
  -6   7   1  154.08    9.30
   6  -7   1  148.59    4.90
   6  -7   1  136.19   17.20
   6   7   1  153.18    4.80
  -6   7  -1  158.28    8.90
  -6   7  -1  146.29    5.20
  -6  -7   1  147.29    8.70
   6  -7  -1  151.28    8.80
   6  -7  -1  106.69   22.20
  -6  -7   1  154.18    6.10
   6   7   1  150.38    6.90
   6   8  -1  347.97    9.10
  -6   8   1  318.97   13.90
   6  -8   1  294.57   26.20
  -6  -8  -1  335.57   15.50
  -6  -8  -1  322.07   20.40
  -6   8   1  309.37    7.30
   6  -8   1  332.17   12.70
   6   8   1  357.46   14.70
  -6  -8   1  316.17   10.00
   6  -8  -1  196.98   40.00
  -6  -8   1  298.87   14.50
  -6   8  -1  292.67   12.40
   6   8   1  339.37    8.20
   6  -8  -1  322.27   13.70
  -6   8  -1  325.67    8.50
  -6  -9  -1    5.20    3.40
  -6   9   1   10.50    3.80
   6  -9   1   18.90   10.60
  -6  -9  -1    4.20    3.30
   6   9  -1   11.80    3.30
  -6  -9   1   10.10    4.10
  -6   9  -1    5.70    4.20
   6  -9  -1    6.40    3.30
  -6  -9   1    7.70    2.20
   6  -9  -1   -3.20   13.20
   6   9   1   11.90    3.80
  -6 -10  -1    4.60    7.10
  -6  10   1    0.20    3.40
  -6 -10  -1    6.90    4.20
  -6 -10   1    6.20    3.20
   6  10   1    7.40    3.60
   6 -10  -1   -9.40   16.30
  -6 -11  -1   31.20   10.50
  -6 -11  -1   14.50    7.20
  -6 -11   1   14.70    4.30
  -6 -12  -1    5.10    9.40
  -6 -12   1   11.80    7.50
  -6   0   2   55.99    2.80
   6   0   2   61.59    4.40
   6   0  -2   66.79    5.30
   6   0   2   62.19    3.10
  -6   0   2   53.39    5.20
   6   0  -2   59.09    3.00
  -6   0  -2   52.19    6.10
  -6   0  -2   51.79    4.30
   6   0   2   66.99    5.60
   6   0   2   62.69    3.60
  -6   0   2   61.99    3.40
  -6  -1  -2  287.27   14.40
   6  -1   2  304.57   10.30
  -6   1   2  287.77    7.40
  -6   1   2  283.57    8.20
   6  -1   2  301.77    8.50
   6   1  -2  301.77    7.70
  -6   1   2  282.87   11.20
  -6  -1  -2  295.07    8.80
   6   1  -2  301.77   11.00
   6  -1   2  284.37    7.40
  -6   1   2  300.67   27.40
  -6  -1  -2  282.47   10.90
   6  -1   2  288.87   11.10
  -6   1  -2  289.17   14.40
   6  -1  -2  293.67    7.90
  -6   1  -2  295.07   10.90
  -6  -1   2  293.97    8.60
   6   1   2  285.67    7.70
  -6  -1   2  296.67    7.40
   6  -1  -2  275.27   11.10
  -6   1  -2  292.87    8.30
   6   1   2  294.87   10.60
  -6  -1   2  288.87   11.00
   6   2  -2  113.99    6.60
   6  -2   2  114.49    6.90
  -6  -2  -2  116.89    6.80
   6  -2   2  105.99    3.90
  -6  -2  -2  109.29    5.30
   6   2  -2  111.49    4.20
  -6  -2  -2  105.19    8.70
   6  -2   2  116.09    4.40
  -6   2   2  114.19    4.10
   6  -2   2  118.79    5.60
  -6   2   2  117.39    7.20
  -6   2   2  112.59    4.50
  -6   2   2   89.69   18.20
  -6  -2   2  117.29    6.80
  -6  -2   2  107.49    4.90
   6   2   2  109.79    4.30
  -6   2  -2  106.99    4.60
  -6   2  -2  111.69    6.80
   6  -2  -2  112.99    4.50
  -6  -2   2  110.89    4.00
   6  -3   2  126.99    7.30
   6  -3   2  130.69    4.20
   6   3  -2  123.79    4.50
  -6   3   2   88.99   16.60
  -6  -3  -2  137.79    6.10
   6   3  -2  129.09    7.10
  -6  -3  -2  118.29    9.60
   6  -3   2  125.79    5.10
  -6   3   2  113.79   15.50
  -6   3   2  128.69    4.80
  -6   3   2  128.39    7.60
  -6  -3  -2  137.89    7.70
   6  -3   2  121.99    4.10
  -6   3   2  123.29    4.30
   6  -3  -2  130.89    7.70
  -6   3  -2  125.79    5.00
  -6   3  -2  123.29    6.60
   6   3   2  124.29    4.70
  -6  -3   2  125.29    4.20
   6   3   2  121.69    6.60
  -6   3  -2  126.99    8.40
  -6  -3   2  126.39    5.60
   6  -3  -2  130.09    5.00
   6  -4   2  236.38    6.20
   6   4  -2  235.48    6.70
  -6   4   2  231.18    6.40
   6  -4   2  243.08   10.10
  -6  -4  -2  220.08    8.50
  -6  -4  -2  234.08   15.30
   6   4  -2  235.38    9.40
  -6   4   2  231.08    6.50
  -6   4   2  222.28   20.10
  -6   4   2  226.18   10.50
  -6   4   2  217.98   14.00
   6   4   2  248.78    7.80
   6  -4  -2  235.68   10.90
   6  -4  -2  226.08    7.30
  -6  -4   2  233.08    8.30
  -6   4  -2  230.08    7.30
  -6  -4   2  217.38    6.10
   6   4   2  226.08    9.20
  -6   4  -2  234.58    9.20
   6   5  -2  177.48    8.40
  -6  -5  -2  185.48   10.30
  -6  -5  -2  190.88    8.40
   6   5  -2  178.28    5.60
  -6   5   2  183.18    5.50
   6  -5   2  174.88    5.10
  -6  -5  -2  177.88   13.30
  -6   5   2  186.28   11.70
   6  -5   2  187.98    8.60
  -6   5   2  177.98    8.10
  -6   5   2  180.98    5.20
  -6  -5   2  173.38    7.50
  -6   5  -2  173.28    6.30
   6   5   2  180.48    8.00
  -6  -5   2  169.58    5.20
  -6   5  -2  176.68    8.10
   6  -5  -2  166.78    9.30
   6   6  -2   51.39    2.90
  -6   6   2   49.20    2.70
  -6   6   2   61.09    6.50
   6  -6   2   54.79    4.80
  -6   6   2   56.89    2.80
   6  -6   2   51.89    2.60
  -6  -6  -2   55.59    9.80
  -6   6   2   55.79    3.20
  -6  -6  -2   48.10    5.80
   6   6  -2   50.59    5.70
  -6  -6  -2   57.89    6.00
  -6   6  -2   50.79    5.10
   6   6   2   51.69    3.00
  -6  -6   2   50.19    4.20
   6   6   2   52.29    4.30
   6  -6  -2   25.90    8.00
  -6  -6   2   54.89    2.80
   6  -6  -2   56.49    5.80
  -6   6  -2   53.89    3.60
   6  -7   2  122.39   10.80
  -6   7   2  132.69    4.60
  -6   7   2  116.99    8.80
  -6  -7  -2  151.98   10.50
   6   7  -2  135.59    4.90
   6  -7   2  141.89    4.50
   6  -7   2  142.89    8.50
  -6  -7  -2  146.09   14.60
  -6  -7   2  130.89    4.90
  -6   7  -2  135.69    5.90
   6   7   2  131.89    4.70
  -6  -7   2  135.49    7.60
   6  -7  -2  104.29   32.60
  -6   7  -2  139.19    7.90
   6  -7  -2  129.19   12.80
   6  -7  -2  125.79    8.50
  -6   8   2  146.09   10.20
   6   8  -2  154.98    8.80
   6  -8   2  137.99    7.40
  -6  -8  -2  140.19   15.80
  -6   8   2  140.09    4.50
  -6  -8  -2  143.79   11.40
   6  -8   2  139.99   13.60
   6  -8  -2   78.49   20.90
   6   8   2  146.89    5.00
   6   8   2  128.09    9.10
  -6  -8   2  145.59    8.80
  -6   8  -2  141.79    8.20
   6   8   2  139.49    9.40
   6  -8  -2  125.49    9.00
  -6  -8   2  136.69    5.60
  -6  -9  -2   87.49   17.30
   6   9  -2   88.39    7.20
  -6  -9  -2   88.99    9.80
  -6   9   2   91.89    8.60
   6   9   2   83.79    5.70
   6   9   2  100.79    8.40
   6  -9  -2   99.99   25.10
  -6  -9   2   92.29    7.90
   6  -9  -2  101.99    8.30
  -6  10   2  109.79    9.80
  -6 -10  -2  113.99   11.20
  -6 -10   2  100.09    9.50
   6 -10  -2   54.29   23.90
  -6 -10   2  111.69    8.10
   6  10   2  109.49    8.90
  -6 -11  -2   -0.40    8.50
  -6 -11  -2    0.30    5.40
  -6 -11   2    7.10    6.80
  -6 -11   2   13.40    4.00
  -6 -12  -2   24.70   13.40
  -6 -12   2   12.10    7.00
  -6   0  -3   64.79    4.40
   6   0   3   68.99    4.80
   6   0  -3   66.69    4.00
  -6   0   3   61.09    5.40
   6   0  -3   65.69    5.40
   6   0   3   66.49    6.20
  -6   0  -3   72.19    9.80
  -6   0  -3   65.09    6.20
  -6   0   3   63.69   17.60
   6   0   3   66.29    3.80
  -6   1   3    7.60   14.70
  -6  -1  -3   18.00    5.20
  -6  -1  -3   10.20    3.10
   6  -1   3   17.90    2.20
   6  -1   3   12.00    3.00
   6   1  -3   10.00    1.60
  -6   1   3    1.20    3.50
   6   1  -3   15.30    3.20
   6  -1   3    8.90    2.90
  -6  -1  -3   12.70    2.50
   6  -1   3   13.30    2.50
  -6   1   3   10.40    1.60
  -6   1   3   12.90    3.10
  -6   1  -3   21.90    7.40
  -6  -1   3   10.10    1.50
  -6   1  -3   16.10    3.70
  -6  -1   3   11.30    3.00
  -6   1  -3    9.70    1.90
   6   1   3    9.00    2.00
   6   1   3   18.20    4.30
  -6  -1   3    9.80    1.80
  -6  -2  -3   22.40    4.40
   6  -2   3   23.60    4.50
  -6  -2  -3   25.60    3.80
  -6  -2  -3   16.20    5.80
   6  -2   3   18.70    2.90
   6   2  -3   24.20    3.90
   6  -2   3   22.50    4.00
   6  -2   3   22.20    2.10
   6   2  -3   22.50    2.10
  -6   2   3    8.40   10.60
  -6   2   3   17.70    3.50
  -6   2   3   23.70    2.00
   6   2   3   25.00    2.50
   6   2   3   28.90    4.90
  -6   2  -3   24.40    5.10
  -6  -2   3   17.60    3.50
  -6   2  -3   19.00    2.80
   6   2   3   23.10    3.40
  -6  -2   3   22.20    1.90
   6  -2  -3   24.90    3.10
   6  -2  -3   27.30    4.50
  -6  -2   3   18.90    2.20
   6  -3   3  123.69    4.50
  -6   3   3  152.48   20.80
  -6  -3  -3  140.49   13.20
  -6  -3  -3  134.69    7.00
  -6  -3  -3  119.19    8.90
  -6   3   3   77.89   17.00
   6  -3   3  121.09    5.90
  -6   3   3  110.29    7.50
  -6   3   3  122.59    4.70
   6  -3   3  120.09    7.80
   6  -3   3  132.39    7.50
   6   3  -3  132.79    5.00
   6   3  -3  118.29    6.80
   6   3   3  125.29    6.50
  -6  -3   3  127.09    4.50
  -6  -3   3  121.49    5.60
  -6   3  -3  119.39    5.80
   6  -3  -3  131.39    5.40
   6   3   3  131.99    8.10
  -6  -3   3  126.89    7.40
   6  -3  -3  126.09   20.30
   6  -3  -3  122.29    7.70
   6   3   3  120.29    5.20
  -6   3  -3  144.99   11.80
  -6  -4  -3   50.09    4.80
   6  -4   3   50.39    3.60
  -6  -4  -3   49.00    6.90
  -6   4   3   52.59    5.70
   6  -4   3   49.10    2.60
  -6   4   3   66.99   17.40
  -6  -4  -3   48.20    9.70
   6   4  -3   48.20    3.00
  -6   4   3   50.19    9.90
   6   4  -3   55.19    4.90
  -6   4   3   47.30    2.90
   6  -4   3   55.39    5.10
  -6   4  -3   41.80    9.30
   6  -4  -3   71.59   16.20
  -6  -4   3   62.19    4.10
   6   4   3   54.79    5.10
  -6   4  -3   59.89    4.10
  -6  -4   3   51.79    2.80
   6   4   3   52.99    3.50
   6  -4  -3   49.70    5.10
   6  -5   3   17.30    3.40
   6  -5   3   13.90    1.60
  -6   5   3   16.70    4.00
  -6   5   3   23.00    5.60
  -6   5   3   11.90    6.40
  -6  -5  -3   22.00    4.60
   6   5  -3   18.30    3.40
  -6  -5  -3   16.20    3.50
  -6  -5  -3   11.70    5.60
  -6   5   3   15.70    1.90
   6   5  -3   15.70    2.10
   6  -5   3   11.80    1.80
  -6   5  -3   16.80    2.70
   6   5   3   21.20    2.50
   6  -5  -3    5.40    4.10
  -6   5  -3   15.30    6.70
   6   5   3   16.20    3.20
  -6   5  -3   15.30    3.00
  -6  -5   3   15.80    2.20
   6  -5  -3   14.50    3.20
  -6  -5   3   16.70    1.80
   6  -5  -3   14.70   10.50
   6   6  -3   10.90    3.10
  -6   6   3   10.50    3.70
  -6   6   3   14.70    1.80
  -6   6   3   15.20    4.60
  -6  -6  -3    9.10    5.50
   6   6  -3   13.90    1.90
  -6  -6  -3    8.70    3.80
  -6   6   3   11.00    3.00
   6  -6   3   10.60    2.70
   6  -6   3   11.90    1.50
   6   6   3   14.20    2.10
   6  -6  -3    6.40    2.50
   6  -6  -3    5.90    6.70
  -6  -6   3   11.90    1.50
   6  -6  -3   26.30   11.50
  -6  -6   3   13.70    2.60
  -6   6  -3   10.50    3.00
  -6   6  -3   10.10    2.40
  -6   7   3   57.59    3.80
  -6  -7  -3   49.10    7.60
  -6   7   3   63.79    5.00
  -6   7   3   60.69    3.00
  -6   7   3   65.89    7.00
  -6   7   3   65.59    3.40
   6  -7   3   60.59    2.90
   6  -7   3   61.79    4.90
   6   7  -3   65.59    6.00
  -6  -7  -3   77.99   15.20
   6   7   3   61.19    5.10
  -6  -7   3   56.09    4.70
   6  -7  -3   30.40   11.60
   6  -7  -3   64.69    6.90
  -6  -7   3   63.69    3.10
   6  -7  -3   50.79   15.70
  -6   7  -3   66.19    5.50
   6   7   3   60.69    3.60
   6   7   3   59.69    6.80
  -6   8   3   37.20    2.60
  -6   8   3   27.10    5.40
  -6  -8  -3   28.90   10.60
  -6  -8  -3   37.50    7.40
   6   8   3   36.30    4.30
  -6  -8   3   34.10    4.10
   6  -8  -3   23.90   12.00
  -6  -8   3   43.60    2.80
   6   8   3   36.00    5.80
   6  -8  -3   26.70   12.50
   6   8   3   39.50    2.80
  -6   8  -3   25.80    4.00
   6  -8  -3   32.10    5.60
  -6  -9  -3   41.20   12.80
  -6  -9  -3   66.49   11.60
  -6   9   3   53.79    8.00
  -6  -9   3   56.29    5.80
   6  -9  -3   20.40   13.50
   6  -9  -3   51.39    7.30
   6   9   3   51.09    6.80
   6   9   3   47.10    4.70
  -6 -10  -3   50.49   15.40
  -6 -10  -3   68.69   12.50
  -6  10   3   59.09    8.30
  -6 -10   3   67.39    7.40
   6  10   3   69.89    9.00
   6 -10  -3   29.30   19.10
  -6  11   3   31.10    6.70
  -6 -11  -3   49.70   18.40
  -6 -11   3   31.80    5.40
   6  11   3   27.10    6.10
  -6 -11   3   30.10    7.80
  -6 -12  -3   17.30   15.20
  -6   0  -4 1453.65   32.10
  -6   0  -4 1403.76   40.20
   6   0   4 1434.56   37.20
  -6   0   4 1412.76   27.10
   6   0  -4 1369.16   32.00
   6   0  -4 1475.75   28.20
   6   0   4 1423.76   41.50
  -6   0   4 1387.46   79.79
   6   0   4 1428.86   29.00
  -6   0  -4 1432.36   55.99
  -6   0   4 1436.16   32.60
  -6   1   4  540.45   45.30
   6  -1   4  579.14   14.50
   6   1  -4  561.24   16.80
  -6   1   4  593.54   13.70
  -6   1   4  597.24   18.00
  -6  -1  -4  581.74   33.90
   6  -1   4  614.14   25.30
  -6  -1  -4  603.94   23.30
   6   1  -4  593.14   14.10
   6  -1   4  597.84   18.90
   6   1   4  587.94   15.10
   6  -1  -4  577.34   17.60
  -6  -1   4  604.14   13.50
   6   1   4  617.64   18.90
  -6   1  -4  577.14   17.10
  -6  -1   4  607.84   50.19
  -6  -1   4  613.94   17.90
  -6   1  -4  596.34   24.60
   6   1   4  602.04   24.30
  -6   2   4  252.47   11.30
  -6  -2  -4  251.67   14.60
   6  -2   4  267.37   10.70
  -6   2   4  285.07   30.20
  -6  -2  -4  275.67   11.30
   6   2  -4  253.97   10.20
   6  -2   4  249.48    8.20
  -6   2   4  264.67    7.80
   6  -2   4  260.17   11.70
   6  -2   4  252.27   15.70
   6   2  -4  256.37    8.00
  -6  -2  -4  249.48   21.40
  -6  -2   4  251.57    7.40
   6  -2  -4  255.87   11.10
   6  -2  -4  250.17   27.60
  -6   2  -4  258.27   10.30
   6   2   4  258.17   11.20
  -6   2  -4  250.67   17.00
   6   2   4  255.27   14.60
   6   2   4  258.37    9.00
  -6  -2   4  247.28   10.70
  -6  -2   4  279.17   38.50
   6  -3   4  143.09    6.40
  -6  -3  -4  125.19    8.00
  -6  -3  -4  139.59   16.50
   6  -3   4  145.09    7.90
  -6   3   4  137.79    5.40
   6  -3   4  144.59   12.00
   6   3  -4  139.19    7.20
   6  -3   4  144.19    8.50
  -6   3   4   79.89   18.60
  -6   3   4  133.89   19.70
  -6   3   4  149.29    8.90
   6   3  -4  133.99    5.50
  -6  -3  -4  116.19   10.10
   6  -3  -4  134.39    8.40
   6   3   4  135.99    6.40
   6  -3  -4  107.69   20.70
  -6  -3   4  170.38   31.90
  -6  -3   4  140.29    6.40
   6   3   4  138.89    7.90
  -6  -3   4  140.59    5.00
  -6   3  -4  134.29   14.20
  -6  -3   4  137.49    7.90
  -6   3  -4  118.59    6.90
  -6   4   4   13.70    2.00
   6   4  -4   17.20    2.40
  -6  -4  -4   14.20    3.50
   6  -4   4   17.00    3.50
   6   4  -4   17.70    3.10
  -6   4   4   23.30    4.70
  -6   4   4   29.30   15.30
  -6  -4  -4   17.80    4.90
  -6   4   4   14.60    7.80
  -6  -4  -4   17.40    6.50
   6  -4   4   23.70    4.60
   6   4   4   16.60    4.10
  -6   4  -4   10.50    7.80
   6   4   4   19.00    3.40
   6  -4  -4   21.00    4.00
  -6  -4   4   19.40    2.50
   6  -4  -4   13.40   13.10
   6   4   4   18.90    3.00
  -6  -4   4   18.50    1.90
  -6   4  -4   21.50    3.80
  -6   5   4   62.09    3.60
  -6   5   4   61.89    9.90
  -6  -5  -4   55.39   13.00
  -6  -5  -4   87.59    9.30
   6  -5   4   77.39    5.70
   6  -5   4   62.69    3.20
   6   5  -4   66.49    5.30
  -6   5   4   66.19    6.70
   6  -5   4   67.69    5.60
  -6   5   4   94.79   19.20
  -6   5  -4   64.59    5.30
  -6   5  -4   58.49   15.30
   6  -5  -4   66.59   18.60
   6  -5  -4   69.59    6.40
  -6  -5   4   64.09    3.20
   6   5   4   65.39    4.40
  -6  -5   4   63.49    4.40
  -6   6   4  167.18   17.20
  -6  -6  -4  169.68   13.40
  -6  -6  -4  157.38   19.40
  -6   6   4  176.38   10.80
  -6   6   4  188.48   11.50
   6  -6   4  147.49    8.10
   6  -6   4  170.28    5.30
   6  -6   4  171.28    7.80
   6   6  -4  163.38    7.90
   6  -6  -4  164.58   10.10
  -6  -6   4  163.38    5.40
   6   6   4  174.48    7.00
   6  -6  -4  158.08   24.30
   6   6   4  166.78    9.60
  -6  -6   4  162.58    7.60
   6  -7   4  122.79    4.30
  -6   7   4  138.89   10.00
   6  -7   4  125.89    6.40
  -6  -7  -4  113.59   11.80
  -6  -7  -4  122.39   21.50
  -6   7   4  145.19    8.40
   6  -7   4  125.39    6.70
   6   7  -4  141.49    7.40
  -6  -7   4  135.69    7.20
   6  -7  -4  134.49    9.70
  -6  -7   4  131.89    4.60
   6   7   4  129.79    5.90
   6  -7  -4  112.59   21.40
   6   7   4  127.59    9.70
   6   7   4  127.19    8.30
  -6  -8  -4   86.69   13.10
  -6  -8  -4   92.99   23.60
  -6   8   4   97.89    5.50
  -6   8   4  100.89    9.00
   6  -8  -4   46.30   15.70
   6  -8  -4   93.39   20.70
  -6  -8   4   95.09    6.40
   6   8   4   95.49    8.60
  -6  -8   4   90.29    3.80
   6  -8  -4   82.59    8.20
   6   8   4   80.09    4.60
   6   8   4   87.59   10.10
  -6  -9  -4   31.40    8.40
  -6  -9  -4   33.60   16.70
  -6   9   4   42.30    6.90
  -6  -9   4   52.39    5.10
   6   9   4   46.00    7.10
   6   9   4   48.50    5.40
   6  -9  -4   38.90    6.50
  -6  10   4   16.80    5.30
  -6 -10  -4   13.30    6.70
  -6 -10  -4    3.60   13.60
   6  10   4   17.30    4.70
  -6 -10   4   14.40    4.00
   6 -10  -4   -6.90   15.20
  -6 -11  -4   20.40    9.70
  -6  11   4   20.40    7.20
  -6 -11  -4    9.50   14.50
  -6 -11   4   11.10    5.00
   6 -11  -4   -8.30   25.80
   6  11   4   16.70    5.10
   6   0   5  654.63   17.40
  -6   0  -5  651.03   28.60
  -6   0  -5  571.14   40.40
   6   0   5  688.03   22.70
  -6   0   5  639.24   54.09
   6   0  -5  634.94   19.10
  -6   0  -5  681.83   21.10
  -6   0   5  648.34   19.10
  -6   0   5  646.74   16.40
  -6   1   5  594.74   47.90
   6   1  -5  592.34   17.40
  -6   1   5  589.14   18.60
   6  -1   5  585.44   16.00
  -6  -1  -5  594.74   40.00
  -6  -1  -5  594.04   27.10
   6  -1   5  577.94   21.00
   6  -1   5  576.64   29.40
  -6   1  -5  597.14   19.30
  -6  -1   5  634.24   55.39
   6   1   5  610.64   16.70
  -6  -1   5  606.54   18.30
  -6  -1   5  598.74   14.10
   6   1   5  606.94   28.40
   6  -1  -5  626.44   18.40
  -6   1  -5  584.34   28.50
   6   1   5  606.14   21.00
   6  -1  -5  600.84   46.50
   6   2  -5  254.37   11.60
  -6   2   5  238.08    8.00
  -6   2   5  249.48   11.70
  -6   2   5  207.58   29.10
   6  -2   5  219.48   12.90
   6  -2   5  234.78    8.70
   6  -2   5  223.78   18.70
  -6  -2  -5  230.68   16.40
  -6  -2  -5  239.08   25.70
   6   2   5  233.28   16.30
  -6  -2   5  248.38   10.80
   6   2   5  239.48    9.50
   6  -2  -5  218.08   33.80
  -6   2  -5  238.08   11.40
   6   2   5  215.48   12.00
   6  -2  -5  249.68   11.30
  -6   2  -5  230.38   19.20
  -6  -2   5  244.08    7.70
   6  -3   5  410.66   13.90
  -6   3   5  431.06   32.80
  -6   3   5  442.96   16.10
  -6   3   5  420.26   11.40
   6   3  -5  425.36   13.30
   6  -3   5  401.16   17.50
   6  -3   5  407.16   11.70
   6  -3   5  422.26   25.50
  -6  -3  -5  437.06   34.50
  -6  -3  -5  405.06   21.50
  -6  -3   5  344.07   49.70
  -6  -3   5  444.76   14.50
  -6   3  -5  403.06   15.20
   6   3   5  424.76   13.50
   6  -3  -5  392.26   40.30
  -6  -3   5  397.46   10.60
  -6   3  -5  396.66   28.50
  -6  -4  -5   25.30   11.90
  -6   4   5   28.20    5.10
   6  -4   5   26.80    5.50
  -6   4   5   33.50   16.30
   6  -4   5   34.40    4.70
   6   4  -5   35.70    4.10
  -6  -4  -5   36.30    7.60
   6  -4   5   33.00    2.90
  -6   4   5   31.70    2.90
  -6   4   5   33.40    9.70
   6  -4   5   21.30    6.50
  -6  -4   5   27.50   19.60
  -6  -4   5   30.40    2.50
  -6   4  -5   30.90   11.00
   6  -4  -5   48.30   15.60
  -6  -4   5   28.00    4.20
   6  -4  -5   32.40    5.10
   6   4   5   34.40    4.40
  -6   5   5   48.10   17.70
   6  -5   5   59.79    3.60
   6   5  -5   58.39    4.90
   6  -5   5   46.00    5.30
   6  -5   5   61.79    8.10
  -6   5   5   58.09    6.50
  -6   5   5   58.59   10.40
  -6   5   5   53.79    3.70
  -6  -5  -5   54.29    9.20
  -6  -5  -5   43.90   14.00
   6   5   5   58.29    7.20
  -6  -5   5   53.79    3.20
   6   5   5   56.99    4.70
  -6   5  -5   33.80   16.50
   6  -5  -5   49.50   16.50
  -6  -5   5   14.90   20.70
  -6  -5   5   52.69    4.30
   6   5   5   54.29    5.70
   6  -5  -5   60.49    6.40
   6  -6   5    6.70    2.30
   6  -6   5    8.00    1.60
  -6   6   5   13.30    5.20
  -6  -6  -5    7.10    8.70
   6  -6   5    5.80    3.60
  -6   6   5   -2.10    7.90
  -6  -6  -5    7.50    4.90
   6   6  -5    6.10    2.50
  -6   6   5    4.60    3.30
  -6   6   5    6.60    1.90
  -6  -6   5  -17.50   19.70
  -6  -6   5    9.80    2.30
   6   6   5    7.90    2.70
  -6  -6   5   12.20    1.80
  -6   6  -5    0.20   13.00
   6  -6  -5    9.00    3.50
   6  -6  -5    5.20   12.40
   6   6   5   11.50    3.80
   6  -6  -5   -1.50    4.50
   6   6   5    8.00    2.60
   6   6   5    4.30    3.20
  -6  -7  -5   40.80   14.40
   6  -7   5   54.89    8.30
  -6   7   5   25.90    5.90
   6  -7   5   37.10    2.70
  -6   7   5   39.90    6.50
  -6  -7  -5   53.79   11.10
  -6   7   5   33.90    3.20
  -6   7   5   45.00   11.40
   6   7   5   45.40    6.90
   6   7   5   38.60    6.10
  -6  -7   5   44.90    4.20
   6  -7  -5   32.80    5.50
  -6  -7   5   42.50    2.80
   6  -7  -5   49.99   18.40
  -6   8   5   47.80    7.50
  -6  -8  -5   54.99   19.50
  -6  -8  -5   68.09   11.60
  -6   8   5   48.80    3.70
   6   8   5   47.90    7.40
   6   8   5   53.19    6.00
  -6  -8   5   54.09    3.00
  -6  -8   5   52.69    4.80
   6  -8  -5   62.09   18.60
  -6  -8   5   74.99   39.00
   6  -8  -5   49.00    7.50
  -6   9   5   -0.70    3.60
  -6  -9  -5   -2.60    6.00
  -6  -9  -5    5.20   12.20
  -6  -9   5    4.30    1.90
   6  -9  -5    3.20   10.10
   6   9   5    5.60    3.80
  -6  -9   5  -11.60   35.60
   6   9   5    4.60    3.10
  -6  10   5   20.10    7.30
  -6 -10  -5   26.00   16.70
   6  10   5   15.70    5.00
   6 -10  -5   11.00   13.30
  -6 -11  -5   -1.50    8.00
  -6  11   5   -3.10    5.40
  -6 -11  -5   -5.70   16.20
   6  11   5    1.00    4.40
   6 -11  -5   -0.80   15.10
   6   0  -6  263.67   11.40
   6   0   6  260.37   14.90
  -6   0  -6  255.27   20.80
   6   0   6  254.97   21.70
   6   0   6  278.77   11.10
   6   0  -6  245.08   39.70
  -6   0   6  211.68   35.10
  -6   0   6  263.67    8.60
  -6  -1  -6  190.08   34.00
  -6   1   6  155.48   28.90
  -6   1   6  181.48   10.00
  -6   1   6  179.08    7.00
  -6  -1  -6  168.88   15.80
   6  -1   6  181.28   12.60
   6  -1   6  172.48    8.40
   6   1  -6  167.48    8.60
  -6  -1   6  134.09   32.00
   6  -1  -6  168.48    9.20
  -6  -1   6  176.48    6.90
   6   1   6  183.28   12.10
   6  -1  -6  174.58   30.40
  -6  -1   6  184.18    9.50
   6   1   6  162.68   17.10
  -6   1  -6  191.48   18.20
  -6   2   6  451.25   12.40
  -6  -2  -6  469.75   27.10
   6  -2   6  430.66   30.70
   6  -2   6  437.06   20.40
   6   2  -6  456.65   14.50
   6  -2   6  421.46   13.60
  -6   2   6  453.85   16.70
  -6   2   6  439.86   38.90
  -6  -2  -6  434.06   39.80
   6   2   6  446.76   26.30
  -6   2  -6  463.25   31.30
  -6  -2   6  431.56   11.90
   6  -2  -6  446.96   60.99
   6   2   6  443.26   15.00
   6  -2  -6  417.26   17.90
  -6  -2   6  452.15   15.70
   6  -3   6  181.48   13.20
   6  -3   6  168.58    7.70
  -6   3   6  185.48    7.30
   6  -3   6  158.78   19.90
  -6  -3  -6  169.68   15.80
  -6   3   6  110.39   30.30
  -6   3   6  208.08   27.30
  -6   3   6  182.48   10.60
  -6  -3  -6  177.18   31.80
  -6   3  -6  195.48   26.30
  -6  -3   6  174.18    6.60
  -6  -3   6  124.39   37.90
  -6  -3   6  185.28    9.70
  -6  -4  -6    5.80    4.60
   6  -4   6    2.30    7.30
  -6   4   6    4.50    2.80
   6  -4   6    5.90    2.90
  -6   4   6    0.90    9.00
   6  -4   6    4.80    1.80
  -6   4   6    4.30    1.40
  -6  -4  -6   -1.80    7.00
   6   4  -6    2.90    2.10
   6  -4   6    5.40    3.90
  -6  -4   6    0.90    2.50
   6   4   6    1.40    2.60
   6  -4  -6    9.10   16.90
   6  -4  -6    0.90    5.40
  -6   4  -6   -1.80   10.70
  -6  -4   6    3.10    1.40
  -6  -4   6   26.60   23.50
  -6   5   6   41.60    3.70
   6  -5   6   36.90    4.80
  -6   5   6   40.90   11.70
  -6  -5  -6   32.70   13.50
  -6  -5  -6   38.00    9.70
   6   5  -6   40.60    4.10
  -6   5   6   29.20    5.70
   6  -5   6   37.20    3.40
   6   5   6   41.80    6.20
   6  -5  -6   40.50    6.20
  -6  -5   6   38.80    3.00
  -6  -5   6   23.70   26.20
   6   5   6   44.00    7.00
   6   5   6   34.90    7.40
  -6   5  -6   35.50   18.20
   6   6  -6  256.57    9.10
  -6  -6  -6  280.27   21.50
   6  -6   6  238.38    9.10
  -6   6   6  255.97   18.80
   6  -6   6  259.77    8.40
  -6  -6  -6  272.67   34.80
   6  -6   6  250.97   16.40
  -6   6   6  272.67   14.90
  -6   6   6  270.57    9.20
   6   6   6  279.57   11.10
   6   6   6  265.27   14.00
   6   6   6  256.67   16.10
   6   6   6  268.47   13.00
   6  -6  -6  242.68   13.30
  -6  -6   6  263.77   10.70
  -6   6  -6  249.18   35.40
  -6   7   6   85.89   11.70
  -6   7   6   72.69    4.70
  -6   7   6   72.99    9.20
  -6  -7  -6   62.89   12.80
  -6  -7   6   74.89    5.60
  -6  -7   6   73.79    4.00
   6   7   6   82.89    7.10
   6   7   6   82.79    6.30
   6  -7  -6   74.09    8.20
   6   7   6   75.69    8.80
   6   7   6   74.09    9.30
  -6  -7   6   66.39   35.60
   6  -7  -6  128.39   31.40
  -6   8   6  118.09    5.90
  -6   8   6  110.89   10.60
   6   8   6  102.69    9.80
  -6  -8   6   83.49   43.10
  -6  -8   6  113.29    7.10
   6   8   6  112.39   11.10
   6  -8  -6  205.88   34.20
  -6  -9  -6   99.99   30.50
  -6   9   6   98.69   13.70
  -6  -9  -6   68.49   15.60
  -6  -9   6   98.29    7.00
   6   9   6   91.09    9.80
  -6  10   6   43.80    8.30
  -6 -10  -6   49.99   23.30
   6 -10  -6    0.20   11.70
  -6 -10   6   49.20    6.10
   6  10   6   48.60    7.80
  -6 -11  -6    0.10   10.00
  -6  11   6    2.00    6.20
  -6 -11  -6   -6.30   18.80
   6  11   6    8.90    5.60
   6 -11  -6   -2.30   13.60
   6   0  -7  171.08    9.30
  -6   0  -7  209.48   21.50
   6   0  -7  164.78   33.30
  -6   0   7  204.68   10.80
   6   0   7  192.68    9.90
  -6   0   7  191.38    7.70
   6   0   7  205.28   22.30
   6   0   7  174.08   13.70
   6  -1   7    7.40    7.50
   6  -1   7   10.00    2.60
   6  -1   7   10.40    4.60
   6   1  -7   11.10    3.10
  -6   1   7   10.30    2.20
  -6  -1  -7   11.40    6.70
   6   1  -7  -10.80   12.80
  -6   1   7    7.40    3.20
  -6   1  -7    2.10    3.60
  -6   1  -7    5.20    7.30
  -6  -1   7   14.10    2.50
  -6  -1   7   11.80    3.40
   6   1   7   19.50    4.80
   6  -1  -7  -12.20   14.20
  -6  -1   7    8.50    6.40
   6   1   7   24.60    9.80
  -6   2   7   64.79    4.50
  -6   2   7   60.59    6.60
   6  -2   7   51.39    8.50
   6   2  -7   50.99    5.10
  -6  -2  -7   82.69   15.50
  -6  -2  -7   54.59   21.20
   6  -2   7   63.69   17.60
   6  -2   7   55.59    5.20
  -6   2   7   47.10   17.10
  -6   2   7   26.40   12.20
  -6   2  -7   48.40   13.60
  -6  -2   7   58.09    6.40
   6   2   7   54.89    5.60
   6   2   7   53.19   13.00
  -6  -2   7   65.49    4.30
   6  -2  -7   54.39    6.10
   6  -2  -7   87.09   29.80
  -6  -3  -7   84.69   27.50
   6   3  -7   81.39    6.00
   6  -3   7   77.59    5.90
  -6   3   7   84.69    7.70
   6  -3   7   78.49   19.60
   6  -3   7   71.59   11.20
  -6   3   7   83.69    5.20
  -6  -3  -7   78.99   15.20
  -6   3   7   81.09   18.70
  -6   3   7   57.39   21.70
  -6  -3   7   82.89    7.40
   6   3   7   73.49    6.50
   6  -3  -7   78.99    7.60
  -6  -3   7   79.19   32.40
   6   3   7   86.89   14.90
  -6   3  -7   90.99   21.60
  -6  -3   7   80.79    4.70
   6  -3  -7  112.49   28.80
   6  -4   7   52.09    9.40
  -6   4   7   73.69    5.00
  -6  -4  -7   81.29   16.10
  -6   4   7   73.69   28.50
   6  -4   7   69.69    5.40
   6  -4   7   64.19    6.40
  -6  -4  -7   71.59   24.20
   6  -4   7   55.09   14.10
  -6   4   7   73.19   15.20
  -6   4   7   60.09    7.90
  -6  -4   7   58.29    4.00
   6   4   7   52.89   12.40
  -6  -4   7   62.59    6.40
   6   4   7   59.49    7.60
   6   4   7   69.79    9.20
   6  -4  -7   83.89   29.50
  -6  -4   7   43.00   27.80
   6   4   7   82.39    6.80
   6  -5   7   20.70    3.20
   6  -5   7    2.00    5.30
  -6   5   7    5.60    8.40
   6  -5   7   18.50    7.00
  -6  -5  -7   30.10   18.70
  -6   5   7   26.40   20.80
  -6   5   7   10.10    4.10
  -6  -5  -7   13.10    7.80
  -6   5   7   16.10    2.90
   6  -5   7   16.10    3.90
   6   5  -7   19.60    3.20
  -6  -5   7   80.79   37.30
   6   5   7   12.20    4.10
   6  -5  -7    7.60   15.70
  -6  -5   7   15.80    2.40
   6   5   7   15.40    6.20
   6   5   7   11.70    4.10
   6  -5  -7   12.90    3.70
  -6   5  -7    4.90   16.80
  -6  -5   7   14.50    3.60
   6  -5  -7   -2.80    6.40
   6   5   7   20.30    4.80
  -6   6   7  244.28   24.90
  -6  -6  -7  181.08   37.90
   6  -6   7  228.08   18.00
   6  -6   7  230.28    8.50
  -6   6   7  239.88    9.10
  -6   6   7  221.68   36.50
  -6   6   7  229.38   13.90
  -6  -6  -7  207.38   22.00
   6   6   7  209.58   12.90
   6   6   7  225.88   16.90
  -6   6  -7  187.38   38.20
  -6  -6   7  209.88   50.39
  -6  -6   7  218.68    9.90
  -6  -6   7  233.28    8.00
   6   6   7  219.58   10.90
   6   6   7  220.08   12.90
   6  -6  -7  234.08   13.20
   6  -6  -7  241.08   40.80
  -6   7   7   30.70    4.00
  -6   7   7   33.40    6.80
  -6   7   7   37.20   16.20
  -6  -7  -7   15.70   14.40
   6   7   7   38.90    6.70
  -6  -7   7   28.10    3.80
  -6  -7   7   29.20    2.80
   6  -7  -7   65.99   22.40
  -6  -7   7  -20.10   35.30
  -6  -8  -7   21.60    9.50
  -6   8   7   46.20   10.80
  -6  -8  -7   63.59   24.90
  -6   8   7   28.40    3.60
   6  -8  -7   18.80   19.60
   6   8   7   31.70    6.60
   6  -8  -7   -0.60    8.20
  -6  -8   7   30.30    4.20
  -6  -9  -7   14.70   22.50
  -6   9   7   16.30    6.10
  -6  -9  -7   -4.60    8.50
   6   9   7    6.50    3.80
  -6  -9   7   12.80    3.30
   6  -9  -7    6.80   10.20
  -6  10   7   60.59   10.00
  -6 -10  -7   69.99   29.40
  -6 -10  -7  102.59   21.40
   6  10   7   72.29    9.80
  -6 -10   7   75.09    7.00
  -6 -11  -7   36.10   30.40
  -6  11   7   21.40    8.30
  -6 -11  -7   24.40   14.10
   6 -11  -7    3.00   13.20
   6  11   7   18.10    6.30
   6   0   8  261.97   28.10
   6   0   8  283.67   18.80
  -6   0  -8  284.17   28.20
  -6   0   8  280.47   42.30
   6   0  -8  284.87   47.10
  -6   0   8  295.57   13.90
  -6   0   8  302.07   10.60
   6   0   8  269.17   12.60
  -6  -1  -8  149.19   22.60
   6  -1   8  222.08   11.20
   6  -1   8  221.88   27.70
  -6   1   8  219.08   11.90
  -6   1   8  208.78   34.40
   6   1  -8  206.98   10.40
   6  -1   8  202.48   16.50
  -6   1   8  198.88    8.50
   6   1  -8  268.37   44.70
  -6  -1   8  215.48   11.40
   6  -1  -8  213.98   11.30
  -6  -1   8  185.58   38.20
   6   1   8  215.68   16.20
  -6  -1   8  209.08    8.50
   6   1   8  197.18   23.80
  -6   1  -8  174.38   27.70
   6  -1  -8  175.78   41.80
  -6  -2  -8   89.09   23.70
  -6  -2  -8  113.29   22.00
  -6   2   8  106.79    8.60
  -6   2   8   84.19   21.40
  -6   2   8  117.79    6.40
   6  -2   8  140.59   26.20
   6   2  -8   99.59    7.10
   6  -2   8   96.79    7.30
   6  -2   8   99.99   14.10
   6  -2  -8  107.79    8.40
   6  -2  -8   93.29   30.30
  -6  -2   8  110.79    8.40
   6   2   8  115.09   11.60
   6   2   8  109.09    8.30
  -6   2  -8  120.09   24.30
  -6  -2   8  107.09    5.90
   6   2   8  129.19   21.30
  -6  -2   8  112.09   28.90
   6   2   8  105.99    8.40
  -6   3   8   25.20    5.60
  -6   3   8   14.00   12.60
  -6  -3  -8    3.10    8.00
   6  -3   8   14.60    3.60
   6  -3   8    4.50   12.70
   6  -3   8   15.80    6.50
  -6   3   8   10.30   16.40
  -6   3   8   19.40    3.20
   6   3  -8   13.20    3.20
  -6  -3  -8   -1.50   11.90
   6  -3  -8   24.90    5.90
  -6   3  -8   38.20   15.20
   6  -3  -8   28.70   18.80
   6  -3  -8    7.10    6.40
   6   3   8   20.00    4.50
  -6  -3   8    0.50    8.20
   6   3   8   21.00    5.90
  -6  -3   8   14.50    2.50
  -6  -3   8   18.10    4.10
   6   3   8   16.90    4.40
   6  -4   8  214.08   32.50
  -6   4   8  259.97   51.79
  -6  -4  -8  252.07   25.20
  -6  -4  -8  306.27   54.39
   6   4  -8  271.87   10.60
   6  -4   8  265.87   11.20
  -6   4   8  248.68   10.00
  -6   4   8  309.87   28.80
  -6   4   8  268.47   14.50
   6  -4   8  250.47   11.60
   6  -4   8  261.07   19.90
   6  -4  -8  302.17   46.90
  -6  -4   8  267.27   52.79
   6  -4  -8  269.27   14.20
   6   4   8  248.48   13.50
   6   4   8  263.47   22.60
  -6  -4   8  275.17   12.10
  -6  -4   8  281.87    9.60
   6   4   8  278.17   16.60
   6   4   8  273.97   14.10
  -6   4  -8  225.48   39.00
   6  -5   8   96.79    6.60
  -6   5   8   73.59   16.00
  -6   5   8  109.39    6.40
   6  -5   8   51.99   13.90
  -6  -5  -8   71.09   14.70
   6  -5   8  100.29   15.20
  -6   5   8   51.89   23.50
   6   5  -8  100.79    7.40
  -6   5   8   93.19    9.30
  -6  -5  -8  105.59   33.70
   6  -5   8   81.69    6.60
  -6  -5   8   99.49    7.30
  -6  -5   8  103.99    5.50
  -6   5  -8  132.29   31.70
   6   5   8  108.39   17.20
   6   5   8   78.39    7.50
   6  -5  -8   76.79   27.60
   6   5   8  119.49   11.00
  -6  -5   8  108.79   40.30
   6   5   8   97.09    8.90
   6  -5  -8   83.49    8.30
  -6  -6  -8  104.59   21.40
  -6  -6  -8   64.09   30.40
   6  -6   8   77.09   14.10
  -6   6   8   93.89    9.40
  -6   6   8  111.99   16.90
  -6   6   8  118.89   30.20
  -6   6   8   72.49    5.40
   6  -6   8   86.49    5.70
  -6  -6   8   59.49   38.50
  -6  -6   8   93.39    5.00
   6  -6  -8   83.99   30.60
   6   6   8   95.39    9.30
  -6   6  -8  111.59   36.10
   6   6   8   93.89    8.10
  -6   7   8   68.19   21.60
  -6   7   8   77.69    5.70
  -6   7   8   89.59   11.40
  -6  -7  -8   98.29   20.20
  -6  -7  -8   71.19   26.20
  -6  -7   8   85.99    6.40
   6   7   8   83.59    8.00
  -6  -7   8   77.49    4.60
   6  -7  -8  127.29   34.60
  -6   7  -8   60.19   28.60
   6   7   8   76.89    8.80
  -6   8   8   53.69    5.00
  -6  -8  -8   24.90   20.70
  -6  -8  -8   71.39   16.40
  -6   8   8   51.99    8.80
  -6  -8   8   61.49    5.70
   6   8   8   64.19    8.80
   6  -8  -8   70.29   26.90
  -6  -9  -8   64.79   17.00
  -6   9   8   71.79   10.50
  -6  -9  -8   96.19   37.10
  -6  -9   8   55.39    5.80
   6  -9  -8   15.50   11.30
   6   9   8   64.59    9.40
  -6  10   8   49.60    9.50
  -6 -10  -8   47.50   17.40
  -6 -10  -8   30.00   27.90
   6 -10  -8    7.30   13.70
   6  10   8   60.59    9.80
  -6   0   9   33.00   23.10
   6   0  -9   25.20    4.50
   6   0   9   29.00    4.90
  -6   0   9    1.40    8.70
   6   0   9   30.00   14.90
  -6   0   9   20.80    3.30
   6   0  -9   26.90   20.60
  -6   0  -9   35.40   14.50
   6   0   9   10.10    6.90
   6   0   9   32.70    5.30
  -6   0   9   28.60    5.30
  -6   1   9   17.10    3.30
   6  -1   9   16.10    5.20
   6  -1   9   12.00   11.70
   6   1  -9  -10.40   15.00
  -6  -1  -9    2.60    5.10
  -6   1   9   15.60    4.20
   6  -1   9    4.20    5.60
  -6   1   9   -4.80    8.40
   6  -1   9   12.20    3.80
  -6  -1  -9   14.80   13.80
   6  -1  -9   36.60   23.90
   6   1   9   15.30   10.50
  -6  -1   9   12.20    4.00
   6   1   9   17.30    4.50
  -6   1  -9    3.30    5.20
  -6  -1   9    5.90    2.00
   6   1   9    9.70    3.50
  -6   1  -9   -1.40    9.30
  -6  -1   9   16.40   22.00
   6  -1  -9   13.30    3.90
   6   1   9   18.40    7.00
   6   2  -9   41.80    5.50
  -6  -2  -9   16.70    9.90
  -6   2   9   44.60    7.00
  -6  -2  -9   49.50   14.50
  -6   2   9   25.70   17.10
   6  -2   9   40.60    9.60
  -6   2   9   28.80    4.40
   6  -2   9   40.40    5.50
   6  -2   9   48.40   17.80
   6   2   9   47.40   10.00
  -6   2  -9   49.99   19.90
   6   2   9   31.60    5.60
  -6  -2   9   33.10    4.00
   6   2   9   44.00   14.30
   6  -2  -9   39.60    6.20
   6  -2  -9   19.10   22.20
  -6  -2   9   40.70   27.90
  -6  -2   9   46.20    6.50
   6   2   9   44.30    6.80
   6  -3   9  134.79    8.80
  -6  -3  -9  182.78   28.40
   6  -3   9  136.69    8.30
   6  -3   9  101.39   26.80
   6  -3   9  154.68   19.10
  -6   3   9   89.69   31.20
  -6  -3  -9   74.79   27.40
  -6   3   9  139.19   11.00
  -6   3   9  137.69    7.40
   6   3  -9  132.79    8.00
  -6  -3   9  146.49    9.60
   6   3   9  138.59   10.40
  -6  -3   9  160.58   40.20
  -6  -3   9  131.19    6.90
   6   3   9  132.09   13.00
  -6   3  -9  153.78   31.00
   6   3   9  131.99   10.10
   6  -3  -9  121.19    9.70
   6   3   9  125.79   21.90
   6  -3  -9  158.48   40.00
   6  -4   9  146.89    8.20
   6   4  -9  132.69    7.50
   6  -4   9  142.09   18.90
  -6  -4  -9  134.29   38.30
   6  -4   9  142.79   31.70
  -6   4   9  151.28    7.80
  -6  -4  -9  165.68   27.30
  -6   4   9  142.09   11.90
   6  -4   9  126.09    8.20
  -6   4   9  104.79   31.50
  -6  -4   9  141.39    7.10
   6   4   9  124.99   13.40
   6   4   9  138.09   10.10
   6  -4  -9  107.69   37.00
   6   4   9  134.29   23.20
   6  -4  -9  140.09   11.60
  -6  -4   9  133.29    9.20
  -6   4  -9  183.08   37.50
   6   4   9  148.49   11.90
  -6  -4   9  162.08   42.60
  -6   5   9  132.59   11.00
  -6   5   9  149.49    8.10
  -6   5   9  147.79   27.10
   6  -5   9  154.78   19.80
  -6  -5  -9  142.89   23.70
  -6  -5  -9  199.38   49.20
   6  -5   9  121.19    7.90
   6  -5   9  137.69    7.20
  -6   5   9  128.09   37.20
  -6  -5   9  133.89    8.40
  -6  -5   9  144.09    6.90
  -6   5  -9  151.48   37.10
   6   5   9  158.38   10.50
   6  -5  -9  108.39   30.90
   6   5   9  121.39   10.50
  -6   6   9   93.09   10.10
  -6   6   9   99.79    6.90
  -6  -6  -9   99.59   33.00
  -6   6   9   90.89   18.00
  -6  -6  -9   82.59   33.20
   6   6   9   92.89    9.40
  -6   6  -9   70.49   36.40
   6  -6  -9   25.20   14.20
   6  -6  -9   59.99   29.40
  -6  -6   9  100.79    5.70
  -6  -7  -9   60.39   15.50
  -6  -7  -9   80.99   35.10
  -6   7   9   50.09    6.50
  -6   7   9   55.19    8.80
   6  -7  -9   18.70   26.60
   6  -7  -9   -0.80   11.40
   6   7   9   49.00    7.90
  -6  -7   9   56.39    4.30
  -6   8   9   59.69    9.70
  -6   8   9   61.39    5.90
  -6  -8  -9   48.10   16.70
  -6  -8  -9   40.80   30.30
   6   8   9   47.50    8.40
   6  -8  -9  105.09   64.79
  -6  -8   9   52.89    5.80
  -6  -9  -9   24.90   15.80
  -6  -9  -9   16.00   28.70
  -6   9   9   12.50    6.60
   6   9   9   12.30    5.10
   6  -9  -9  -10.40   12.80
  -6 -10  -9   86.59   39.80
  -6 -10  -9   61.79   20.40
   6 -10  -9    2.70   13.40
   6  10   9   59.19   10.50
   6   0 -10   24.60    5.60
   6   0  10   28.90    5.90
  -6   0  10   22.60    5.20
   6   0  10   35.50   10.70
  -6   0  10   24.90    3.90
  -6   0  10    8.00    9.30
   6   0 -10   -7.10   22.00
  -6   0 -10   20.10   12.80
   6   0  10   25.80    5.10
  -6   0 -10    1.50    7.40
  -6   0  10   25.50   24.60
  -6   1  10    4.20    1.90
  -6   1  10    2.30    3.30
  -6   1  10   12.90   18.50
  -6  -1 -10    8.40   11.80
   6   1 -10    9.70    3.50
  -6  -1 -10   -8.10    5.50
   6  -1  10    9.20    7.50
   6   1 -10  -44.10   19.60
   6  -1  10   12.60    3.60
   6  -1  10    6.80   13.10
   6  -1  10    8.90    3.60
  -6   1  10    8.80   11.30
  -6   1 -10    0.20    5.50
   6   1  10    1.30    2.70
   6   1  10    0.10    6.30
  -6  -1  10    7.00   23.40
  -6  -1  10    8.50   10.60
  -6  -1  10    3.70    3.60
  -6  -1  10    6.30    2.50
   6  -1 -10    6.10    3.50
   6   1  10    9.00   11.30
   6   1  10    8.80    4.00
  -6   1 -10  -19.30   11.90
   6  -1 -10   11.30   24.50
  -6   2  10   90.89    9.30
  -6   2  10   69.69   21.80
   6  -2  10  104.09    8.60
  -6  -2 -10   82.99   23.50
   6  -2  10  103.59   17.60
   6  -2  10  104.49   27.70
  -6   2  10   94.79    7.40
   6   2 -10   91.19    8.70
  -6   2  10   47.30   29.00
   6  -2  10   89.09    7.20
  -6   2 -10   71.89   26.50
   6  -2 -10   81.59    8.20
   6  -2 -10   34.90   25.70
   6   2  10   66.69   17.80
  -6  -2  10   86.29    5.90
  -6  -2  10  102.39    8.70
   6   2  10   81.09   12.30
   6   2  10   93.19    8.70
  -6  -2  10   86.69   36.90
   6   2  10   77.79   14.40
   6  -3  10  127.19    8.10
  -6  -3 -10  121.69   24.70
   6  -3  10  108.69    9.00
   6  -3  10   89.49   26.60
  -6   3  10  122.19   25.10
   6  -3  10  146.99   19.50
  -6   3  10  111.09    8.40
  -6   3 -10  133.69   33.30
  -6  -3  10  115.49    6.80
  -6  -3  10  128.29    9.80
   6  -3 -10  113.29   37.20
  -6   4  10  204.38    9.60
  -6   4  10  225.88   29.30
   6  -4  10  219.88   10.40
  -6  -4 -10  264.97   38.70
   6  -4  10  207.18   11.40
  -6   4  10  235.68   14.50
  -6  -4 -10  102.99   37.10
   6  -4  10  233.28   22.90
  -6  -4  10  211.28   11.60
   6   4  10  234.58   14.10
  -6  -4  10  206.08    9.10
  -6   4 -10  232.68   46.60
   6  -4 -10  234.68   53.29
   6  -5  10  140.29   23.70
   6  -5  10   90.89    7.50
  -6   5  10   94.09   19.50
  -6   5  10   85.49    6.50
  -6   5  10   89.19    9.90
  -6  -5 -10   62.69   19.50
   6  -5 -10   49.60   32.70
  -6  -5  10   83.09    5.70
  -6   5 -10   91.39   34.50
   6   5  10   83.49    9.00
  -6   6  10   38.60    7.80
  -6  -6 -10   43.50   15.60
  -6   6  10   24.40   13.00
  -6   6  10   32.10    5.00
  -6  -6 -10   28.00   26.80
  -6   6 -10   73.19   37.60
   6   6  10   33.40    6.50
  -6  -6  10   32.50    4.20
   6  -6 -10   22.80   23.60
  -6  -7 -10    6.60   25.50
  -6  -7 -10   77.29   19.90
  -6   7  10   44.30    5.30
  -6   7  10   61.29    9.90
   6  -7 -10    7.10   12.80
  -6  -7  10   62.69    5.20
   6   7  10   69.49    9.80
  -6  -8 -10  -18.40   29.60
  -6   8  10   16.20    6.40
  -6  -8 -10   14.20   15.10
  -6   8  10    8.80    3.30
  -6  -8  10   20.20    6.40
   6   8  10    8.30    4.50
   6  -8 -10   -1.30   13.50
  -6  -9 -10   26.80   18.60
  -6   9  10   17.30    7.10
  -6  -9 -10   16.20   32.20
   6   9  10   23.90    6.40
   6  -9 -10   -4.30   14.30
   6   0  11  294.07   14.80
  -6   0 -11  334.17   50.99
   6   0 -11  305.77   14.90
  -6   0  11  265.77   11.40
  -6   0  11  297.07   15.80
   6   0  11  306.97   38.50
   6   0 -11  209.98   57.19
   6  -1  11   34.10    5.70
  -6   1  11   30.60    4.60
  -6   1  11   25.30    5.80
   6   1 -11   17.70   27.40
   6  -1  11   27.40   18.80
   6   1 -11   21.90    4.90
  -6  -1 -11   45.20   21.20
  -6  -1 -11    7.30    8.00
  -6  -1  11   24.90    5.50
   6  -1 -11   21.20    4.80
   6  -1 -11   51.69   35.30
  -6  -1  11   27.50    4.30
   6   1  11   23.80   15.90
   6   1  11   21.00    4.80
  -6  -2 -11   -4.20   16.60
   6  -2  11    6.80    3.10
  -6   2  11    3.90    2.70
   6   2 -11   -0.30   27.20
  -6   2  11    1.40    3.40
   6  -2  11   -8.40    7.40
  -6  -2 -11    1.60    7.80
   6  -2  11   10.70   19.70
   6   2 -11    0.70    3.50
  -6   2 -11   28.30   17.90
  -6  -2  11    1.60    2.90
   6  -2 -11    2.70   25.60
  -6  -2  11    0.30    1.70
   6   2  11    0.30    3.20
  -6  -3 -11   30.10   15.50
   6  -3  11   39.70   12.40
  -6   3  11   59.39    7.40
  -6   3  11   64.09   12.20
   6  -3  11   51.09   32.80
   6  -3  11   50.79    6.30
   6   3  11   76.89   11.40
  -6   3 -11   53.49   26.30
  -6  -3  11   55.89    5.20
  -6  -3  11   57.39    7.80
   6  -3 -11    5.10   29.20
  -6  -4 -11   37.10   18.70
  -6   4  11   33.30    4.70
  -6  -4 -11   10.30   12.40
  -6   4  11   30.40    6.70
   6  -4  11   41.30   13.50
  -6   4 -11   43.50   32.90
  -6  -4  11   34.80    7.80
   6   4  11   39.00    6.70
  -6  -4  11   31.80    4.50
   6  -4 -11   26.10   31.60
  -6   5  11   12.40    5.60
  -6  -5 -11  -14.00   16.30
  -6  -5 -11   -4.40   12.30
  -6   5  11    8.30    2.70
   6   5  11    7.20    4.10
  -6  -5  11    1.90    2.20
   6  -5 -11    6.10   10.50
  -6   5 -11    7.50   32.40
   6  -5 -11   17.80   27.70
  -6   6  11    3.70    4.80
  -6  -6 -11   15.70   17.40
  -6   6  11    2.30    2.30
  -6  -6 -11    7.10   19.40
   6  -6 -11   -7.40   10.40
   6  -6 -11   24.20   33.60
  -6   6 -11   22.00   38.30
   6   6  11    3.00    3.50
  -6   7  11   15.00    3.60
  -6  -7 -11   18.90   26.50
  -6  -7 -11   15.40   16.50
  -6   7  11   13.60    6.60
   6  -7 -11    5.10   13.30
   6   7  11   16.50    5.50
   6  -7 -11  -11.90   33.20
  -6  -8 -11   11.40   17.50
  -6  -8 -11   22.10   28.50
  -6   8  11   32.20    4.90
  -6   8  11   21.70    6.60
   6   8  11   28.20    6.10
   6  -8 -11    9.20   14.90
  -6   0  12   64.09   12.60
   6   0  12   62.19    9.10
  -6   0 -12   92.29   31.70
   6   0 -12   30.50   34.90
  -6   0  12   70.49    6.00
  -6   1  12   86.09    6.70
  -6   1  12  102.39   10.30
   6  -1  12   99.69    8.70
   6  -1  12   92.59   32.50
  -6  -1 -12   75.89   26.70
   6   1 -12   78.19   44.30
   6   1 -12   64.79    7.60
   6  -1 -12  107.59   39.30
   6   1  12  101.69    9.70
  -6   1 -12  127.19   42.50
  -6  -1  12   82.89    6.50
  -6  -1  12   84.69    9.40
  -6   2  12   48.00    5.90
  -6  -2 -12   73.09   24.60
   6  -2  12   52.39    6.80
   6  -2  12   71.59   30.00
  -6   2  12   58.99    9.00
   6   2 -12   36.80   31.20
  -6   2 -12  109.49   49.40
  -6  -2  12   43.60    5.20
  -6  -2  12   46.50    7.80
   6  -2 -12   52.89   31.40
   6   2  12   57.19    8.90
  -6   3  12    9.70    3.30
   6  -3  12    9.30    3.60
  -6  -3 -12    4.90   16.70
  -6   3  12    3.30    3.80
  -6  -3 -12   -1.20    8.60
  -6   3 -12   41.80   33.70
   6  -3 -12   -4.00   11.20
  -6  -3  12   11.20    3.30
   6   3  12   14.00    4.80
   6  -3 -12    7.60   31.90
  -6  -3  12   10.80    4.30
  -6  -4 -12   -3.70    9.90
  -6   4  12   12.50    5.60
  -6  -4 -12    7.30   18.00
  -6   4  12   11.80    3.30
   6  -4 -12    8.40   11.10
  -6   4 -12    3.40   29.50
   6  -4 -12   38.00   34.70
   6   4  12    8.40    4.10
  -6  -4  12   13.30    3.20
  -6  -5 -12   40.30   21.80
  -6  -5 -12    4.00   13.50
  -6   5  12   39.70    5.70
  -6   5  12   35.10    7.70
  -6  -5  12   34.40    4.70
   6  -5 -12   -9.40   29.60
  -6   5 -12   69.19   47.90
   6  -5 -12   -1.60   10.70
  -6   6  12   21.70    4.10
  -6  -6 -12    6.40   19.00
  -6   6  12   15.30    6.40
  -6  -6 -12    3.10   18.50
   6  -6 -12    7.10   13.80
   6   6  12   18.30    5.60
  -6  -6  12   18.10    4.40
   6  -6 -12   13.40   39.90
  -6   6 -12   58.39   46.50
  -6   7  12    8.20    3.40
  -6   7  12   12.20    6.00
  -6  -7 -12   -4.50   17.40
  -6  -7 -12    9.10   22.70
   6  -7 -12   -5.20   36.60
   6   7  12   15.20    5.50
   6  -7 -12    3.70   14.70
  -6   0  13    1.00    4.50
   6   0 -13    3.00   34.20
  -6   0 -13   15.90   20.00
   6   0  13    8.20    3.30
  -6   0  13    9.90    2.90
   6  -1  13   24.50    6.70
  -6   1  13   12.10    5.00
  -6  -1 -13   -1.20   11.20
  -6   1  13   25.10    4.60
   6   1 -13   -1.20   34.40
  -6  -1 -13   16.30   19.70
  -6   1 -13   16.40   24.00
   6   1  13   10.80    4.10
  -6  -1  13   10.90    5.20
   6  -1 -13   27.80   36.40
  -6  -1  13   16.50    4.10
  -6   2  13    8.40    5.80
   6  -2  13   17.50    4.30
  -6  -2 -13    1.60   12.90
  -6   2  13   10.80    3.70
  -6  -2 -13   78.09   29.20
   6   2 -13  -11.00   29.80
  -6   2 -13    1.50   29.40
   6  -2 -13   18.30   35.30
   6   2  13   24.00    6.10
  -6  -2  13   13.40    4.90
  -6  -2  13    9.60    2.80
  -6  -3 -13   10.50   11.10
  -6   3  13   42.20    5.50
  -6  -3 -13   44.00   22.30
  -6   3  13   20.00    6.10
   6  -3 -13   45.40   42.60
   6  -3 -13    7.20   12.40
  -6   3 -13   59.29   37.00
  -6  -3  13   36.70    5.40
   6   3  13   44.50    8.10
  -6   4  13   13.50    3.80
  -6   4  13   10.00    6.10
  -6  -4 -13   -4.60    9.10
  -6  -4 -13   12.60   22.40
   6   4  13   14.90    5.20
  -6   4 -13   12.90   36.40
   6  -4 -13    1.50   12.50
   6  -4 -13    6.80   41.90
  -6  -4  13   14.20    3.30
  -6   5  13   -4.60    4.30
  -6  -5 -13   15.10   22.70
  -6  -5 -13    9.30   11.60
  -6   5  13    2.50    3.00
  -6  -5  13    0.00    2.60
   6  -5 -13   -6.10   13.50
  -6   5 -13  -72.69   40.80
   6   5  13    0.10    4.10
   6  -5 -13  -11.70   35.00
  -6  -6 -13    3.40   15.90
  -6  -6 -13   26.90   26.50
  -6   6  13   17.60    4.30
  -6   6  13   13.90    7.30
   6  -6 -13   -4.60   14.10
   6   6  13   20.30    7.00
   6  -6 -13   13.50   40.50
  -6  -6  13   13.40    3.20
  -6   0 -14   83.09   38.20
  -6   0  14   55.99    8.80
  -6   0  14   81.59    7.30
   6   0 -14  -25.60   34.90
  -6   1  14   16.90    4.20
  -6   1  14   12.90    5.80
  -6  -1 -14   45.20   30.80
   6  -1  14   15.60    6.20
   6   1 -14   -8.10   34.80
  -6   1 -14   43.60   31.80
   6   1  14   17.00    5.70
  -6  -1  14   11.80    3.20
   6  -1 -14   45.50   44.10
  -6  -1  14   10.70    5.50
  -6   2  14   67.19   11.00
   6   2 -14   10.80   44.00
  -6  -2 -14   99.69   38.20
  -6   2  14   67.79    7.00
  -6  -2  14   84.69    7.60
  -6   2 -14   41.70   41.00
   6   2  14   77.39   10.60
   6  -2 -14   72.19   47.10
  -6  -3 -14   88.29   33.70
  -6   3  14   96.89    7.90
  -6   3  14   94.39   12.00
  -6   3 -14   49.80   46.70
  -6  -3  14   90.19    7.70
   6  -3 -14   64.69   45.20
   6   3  14  104.89   11.00
  -6   4  14    9.00    3.30
  -6   4  14   23.10    7.20
  -6  -4 -14    8.70   26.30
  -6  -4 -14   -6.10   13.40
  -6   4 -14   16.00   41.50
   6  -4 -14    0.10   47.00
  -6  -4  14   17.60    3.60
   6   4  14   12.80    5.00
   6  -4 -14   -8.70   13.20
  -6   0 -15  159.58   45.70
  -6   0  15  153.78    9.90
   6   0  15  160.18   13.20
  -6   0  15  171.88   14.60
   6   0 -15  134.29   64.89
  -6   1  15   67.59    8.00
  -6  -1 -15   48.60   34.00
   6   1 -15   -2.40   48.80
  -6   1  15   54.79    9.20
   6  -1 -15  132.59   55.99
  -6   1 -15   44.40   49.00
  -6  -1  15   48.10    6.10
   6   1  15   64.89    9.70
   6   2 -15   55.39   45.50
  -6   2  15    2.00    5.40
  -6   2  15   13.50    4.70
  -6  -2 -15  -31.30   33.60
  -6   2 -15    2.70   45.80
   6   2  15    4.90    5.50
   6  -2 -15  -39.90   46.30
  -6  -2  15   12.00    4.00
   7   0   0    0.80    0.50
   7   0   0    0.30    2.10
  -7   0   0    1.50    0.80
   7   0   0    1.20    0.80
  -7   0   0   -1.10    1.80
  -7   0   0    0.80    0.60
   7  -1   0   94.59    6.90
   7   1   0  103.09    3.90
  -7   1   0   91.69    3.60
   7  -1   0   96.69    4.20
  -7   1   0   91.09    4.40
   7   1   0   87.49    6.40
   7   1   0   98.59    4.70
   7  -1   0   95.79    3.80
  -7  -1   0   95.39    3.70
  -7   1   0   94.39    6.50
  -7  -1   0   93.39    4.90
  -7   2   0  401.96   10.20
   7  -2   0  401.56   10.00
   7  -2   0  411.26    9.60
  -7   2   0  407.46    9.30
  -7   2   0  400.06   13.70
   7   2   0  404.56   15.50
   7   2   0  410.86    9.50
   7  -2   0  383.06   15.80
   7   2   0  417.76   11.40
  -7  -2   0  386.26   12.10
  -7  -2   0  412.26    9.60
  -7  -3   0  645.24   13.70
  -7   3   0  638.54   18.40
  -7   3   0  568.44   27.10
   7  -3   0  662.33   14.50
   7   3   0  671.33   18.80
   7   3   0  668.53   16.30
   7  -3   0  688.43   20.30
  -7   3   0  638.04   14.20
   7   3   0  661.83   14.60
   7  -3   0  672.03   14.10
  -7   3   0  643.14   13.10
  -7  -3   0  623.04   17.20
   7  -4   0   18.90    3.80
  -7  -4   0   25.70    3.20
   7  -4   0   23.20    2.00
  -7   4   0   19.30    1.80
  -7  -4   0   18.70    2.00
  -7   4   0   23.30    4.10
   7   4   0   22.30    2.60
   7  -5   0  237.18   11.30
  -7  -5   0  243.88   11.20
   7  -5   0  262.77    7.40
  -7   5   0  254.27   11.50
  -7   5   0  256.67    6.70
   7   5   0  264.37    9.20
  -7  -5   0  256.17    8.10
   7  -6   0  110.69    4.50
  -7   6   0   99.69    3.90
  -7  -6   0  108.89    5.30
  -7   6   0  103.09    8.80
   7   6   0  111.29    5.90
   7   6   0  102.09    6.00
   7  -6   0  106.79    7.40
  -7  -6   0  116.69    8.30
  -7   7   0    3.00    1.10
   7  -7   0    8.00    8.10
  -7  -7   0    1.40    1.30
  -7   7   0    2.50    2.60
  -7  -7   0    3.20    1.60
   7   7   0    2.70    2.00
   7  -7   0    3.20    1.20
   7  -7   0    1.20    2.10
  -7  -7   0    6.70    2.80
  -7  -8   0   18.30    5.10
  -7  -8   0   17.80    4.00
   7  -8   0   17.10   11.30
   7  -8   0   22.00    4.50
  -7  -8   0   18.90    3.40
  -7   8   0   16.60    5.10
  -7   9   0   28.00    5.60
  -7  -9   0   34.50    7.80
   7   9   0   20.80    4.70
  -7  -9   0   28.80    5.70
  -7 -10   0   20.30    7.40
  -7 -10   0   16.90    5.60
  -7 -11   0   33.80    9.80
  -7 -12   0    9.80    9.60
  -7   0   1    0.30    2.20
   7   0   1    0.20    0.60
   7   0  -1    0.60    2.10
  -7   0  -1    0.70    0.70
  -7   0  -1    1.10    1.10
   7   0   1    0.30    0.50
  -7   0   1    0.40    0.50
   7   0  -1    0.40    0.70
  -7   0   1    0.60    0.60
  -7   0  -1   -0.80    0.50
   7   0  -1    0.40    0.60
   7   0   1    1.20    2.40
   7  -1   1  358.56    8.40
  -7   1   1  330.67    8.10
   7  -1   1  352.26   13.00
  -7   1   1  334.87   12.50
  -7  -1  -1  346.57   10.30
   7   1  -1  347.47   11.20
   7   1  -1  347.27    8.70
  -7   1   1  340.57    9.00
  -7  -1  -1  343.27    8.90
   7  -1   1  342.27    9.40
  -7  -1  -1  314.27   11.90
   7   1  -1  345.97   12.70
  -7   1  -1  326.37   11.60
  -7   1  -1  342.47    8.60
   7   1   1  334.27    8.40
  -7  -1   1  334.67    8.20
  -7  -1   1  336.27    9.70
   7  -1  -1  349.57    8.70
   7   1   1  350.16   10.30
   7  -1  -1  339.97    9.60
   7   1   1  315.97   15.00
  -7   1  -1  310.67   11.70
  -7  -1   1  316.37   12.10
  -7   1  -1  326.87    9.60
   7  -2   1   72.19    3.50
  -7   2   1   70.19    3.10
   7   2  -1   68.19    3.30
  -7  -2  -1   69.89    4.40
  -7  -2  -1   70.29    5.50
   7  -2   1   72.49    6.00
   7   2  -1   73.59    4.20
  -7   2   1   68.79    3.30
  -7  -2  -1   68.19    3.60
   7  -2   1   74.39    3.20
  -7   2   1   77.69    6.30
   7   2  -1   66.89    5.70
  -7   2  -1   69.49    5.10
   7   2   1   71.19    4.30
  -7   2  -1   74.99    3.40
  -7   2  -1   70.59    3.90
   7  -2  -1   75.19    6.20
  -7  -2   1   71.19    3.20
  -7  -2   1   71.79    4.20
  -7   2  -1   73.49    5.80
   7  -2  -1   73.29    3.50
   7  -3   1  330.67    8.30
   7   3  -1  359.06    9.50
  -7   3   1  370.66   27.10
  -7  -3  -1  320.97   13.40
   7  -3   1  331.27    8.30
   7  -3   1  344.57   13.50
  -7   3   1  313.17    8.00
  -7   3   1  329.37    8.20
  -7  -3  -1  347.07    9.60
  -7   3   1  335.37   12.80
  -7  -3  -1  334.67   11.30
   7   3  -1  338.77   10.40
   7   3   1  341.67    9.60
  -7   3  -1  320.67   11.90
  -7   3  -1  323.97    9.80
   7  -3  -1  337.27   13.50
   7  -3  -1  364.86    9.90
   7   3   1  350.96   10.90
  -7  -3   1  343.17    8.30
  -7   3  -1  332.47    8.40
  -7  -3   1  329.27   10.50
   7   4  -1  428.36   14.20
   7   4  -1  443.26   11.00
  -7  -4  -1  431.96   16.80
  -7  -4  -1  409.06   13.60
  -7   4   1  417.16   14.80
   7  -4   1  422.46    9.60
   7   4  -1  422.76   12.20
   7  -4   1  412.26    9.70
   7  -4   1  430.36   17.30
  -7  -4  -1  391.56   11.20
  -7   4   1  418.26   18.90
  -7   4   1  406.96    8.90
  -7   4   1  410.36    9.40
  -7   4   1  394.76   19.60
   7  -4  -1  450.85   11.70
  -7  -4   1  407.16   12.80
   7   4   1  406.66   12.50
  -7  -4   1  405.86    9.70
   7  -4  -1  404.56   15.10
  -7   4  -1  407.76   13.90
   7   4   1  425.56   10.00
  -7   4  -1  416.16    9.90
   7  -5   1  121.39    4.30
  -7  -5  -1  108.79    8.70
   7   5  -1  132.19    8.00
   7  -5   1  125.29    7.90
  -7  -5  -1  107.79    5.70
   7  -5   1  114.99    4.40
  -7   5   1  111.79    4.10
  -7  -5  -1  107.99    6.90
   7   5  -1  113.49    5.90
   7   5   1  120.69    4.50
  -7   5  -1  113.69    4.40
  -7  -5   1  124.09    4.70
  -7   5  -1  104.49    7.10
   7   5   1  121.49    6.20
   7  -5  -1  103.39    7.50
  -7  -5   1  125.09    6.80
  -7   6   1   74.29    3.30
  -7  -6  -1   69.99    5.00
   7   6  -1   74.99    4.90
  -7  -6  -1   80.69    6.40
  -7   6   1   82.29    7.30
  -7  -6  -1   74.69    8.00
   7  -6   1   88.39    6.90
   7  -6   1   77.09    3.60
   7   6  -1   90.89    7.30
   7   6   1   73.09    3.50
  -7  -6   1   80.39    4.00
  -7   6  -1   69.29    3.50
  -7   6  -1   73.69    6.60
  -7  -6   1   80.59    6.00
   7  -6  -1   70.49    6.40
  -7  -7  -1   22.40    5.60
   7  -7   1   13.40    3.50
  -7   7   1   18.20    2.00
   7  -7   1   21.40    2.10
   7   7  -1   17.50    2.50
   7  -7   1   21.10    8.90
  -7   7   1   17.80    4.20
  -7  -7  -1   14.50    2.80
  -7  -7  -1   16.00    4.00
  -7  -7   1   17.50    3.70
  -7   7  -1   19.90    2.30
   7   7   1   20.90    2.20
   7  -7  -1   11.40    7.60
  -7  -7   1   17.80    2.50
   7  -7  -1   17.60    4.30
  -7   7  -1   18.60    4.30
  -7  -8  -1  206.88   12.30
  -7  -8  -1  184.18   15.50
  -7   8   1  205.68    5.80
   7  -8   1  210.78   10.40
  -7   8   1  191.08   11.20
   7  -8   1  162.38   26.40
  -7  -8  -1  202.48   10.10
   7   8   1  197.68    9.50
   7  -8  -1  222.98   11.60
  -7  -8   1  200.98    8.10
   7   8   1  213.28    6.80
  -7   8  -1  212.58   10.80
[truncated: 443,523 more chars]
