# Supplementary material for: Strain‐Release‐Driven Friedel–Crafts Spirocyclization of Azabicyclo[1.1.0]butanes
Source: Angew Chem Int Ed Engl. 2021 Dec 3;61(3):e202114235. doi: 10.1002/anie.202114235 (PMC9299780; doi:10.1002/anie.202114235)
Supplement: Supplementary file 1 — Supporting Information [file ANIE-61-0-s001.zip › 8m.cif]

data_jt495_1_a_a
_audit_creation_date               2021-09-23
_audit_creation_method
;
Olex2 1.2
(compiled 2018.05.29 svn.r3508 for OlexSys, GUI svn.r5506)
;
_shelx_SHELXL_version_number       '2017/1'
_audit_contact_author_address      ?
_audit_contact_author_email        ?
_audit_contact_author_name         ''
_audit_contact_author_phone        ?
_publ_contact_author_id_orcid      ?
_publ_section_references
;
Dolomanov, O.V., Bourhis, L.J., Gildea, R.J, Howard, J.A.K. & Puschmann, H.
 (2009), J. Appl. Cryst. 42, 339-341.

Sheldrick, G.M. (2015). Acta Cryst. A71, 3-8.

Sheldrick, G.M. (2015). Acta Cryst. C71, 3-8.
;
_chemical_name_common              ?
_chemical_name_systematic          ?
_chemical_formula_moiety           'C25 H28 N O2, B F4'
_chemical_formula_sum              'C25 H28 B F4 N O2'
_chemical_formula_weight           461.29
_chemical_melting_point            ?
loop_
  _atom_type_symbol
  _atom_type_description
  _atom_type_scat_dispersion_real
  _atom_type_scat_dispersion_imag
  _atom_type_scat_source
 'C' 'C' 0.0181 0.0091 'International Tables Vol C Tables 4.2.6.8 and 6.1.1.4'
 'H' 'H' 0.0000 0.0000 'International Tables Vol C Tables 4.2.6.8 and 6.1.1.4'
 'B' 'B' 0.0090 0.0039 'International Tables Vol C Tables 4.2.6.8 and 6.1.1.4'
 'F' 'F' 0.0727 0.0534 'International Tables Vol C Tables 4.2.6.8 and 6.1.1.4'
 'N' 'N' 0.0311 0.0180 'International Tables Vol C Tables 4.2.6.8 and 6.1.1.4'
 'O' 'O' 0.0492 0.0322 'International Tables Vol C Tables 4.2.6.8 and 6.1.1.4'

_shelx_space_group_comment
;
The symmetry employed for this shelxl refinement is uniquely defined
by the following loop, which should always be used as a source of
symmetry information in preference to the above space-group names.
They are only intended as comments.
;
_space_group_crystal_system        'triclinic'
_space_group_IT_number             2
_space_group_name_H-M_alt          'P -1'
_space_group_name_Hall             '-P 1'
loop_
  _space_group_symop_operation_xyz
 'x, y, z'
 '-x, -y, -z'

_cell_length_a                     9.3356(3)
_cell_length_b                     10.1259(3)
_cell_length_c                     13.0958(4)
_cell_angle_alpha                  82.8910(10)
_cell_angle_beta                   79.3670(10)
_cell_angle_gamma                  63.3710(10)
_cell_volume                       1086.46(6)
_cell_formula_units_Z              2
_cell_measurement_reflns_used      9989
_cell_measurement_temperature      100
_cell_measurement_theta_max        72.44
_cell_measurement_theta_min        3.44
_shelx_estimated_absorpt_T_max     0.880
_shelx_estimated_absorpt_T_min     0.736
_exptl_absorpt_coefficient_mu      0.935
_exptl_absorpt_correction_T_max    0.7536
_exptl_absorpt_correction_T_min    0.2671
_exptl_absorpt_correction_type     multi-scan
_exptl_absorpt_process_details    
 'SADABS-2016/2 (Bruker,2016/2) was used for absorption correction. wR2(int) was 0.1480 before and 0.0659 after correction. The Ratio of minimum to maximum transmission is 0.3544. The \l/2 correction factor is Not present.'
_exptl_absorpt_special_details     ?
_exptl_crystal_colour              'clear colourless'
_exptl_crystal_colour_lustre       clear
_exptl_crystal_colour_modifier     .
_exptl_crystal_colour_primary      colourless
_exptl_crystal_density_diffrn      1.410
_exptl_crystal_density_meas        ?
_exptl_crystal_density_method      ?
_exptl_crystal_description         irregular
_exptl_crystal_F_000               484
_exptl_crystal_recrystallization_method  'Et2O/DCM solvent system'
_exptl_crystal_size_max            0.349
_exptl_crystal_size_mid            0.161
_exptl_crystal_size_min            0.14
_exptl_transmission_factor_max     ?
_exptl_transmission_factor_min     ?
_diffrn_reflns_av_R_equivalents    0.0351
_diffrn_reflns_av_unetI/netI       0.0331
_diffrn_reflns_Laue_measured_fraction_full  0.996
_diffrn_reflns_Laue_measured_fraction_max  0.995
_diffrn_reflns_limit_h_max         11
_diffrn_reflns_limit_h_min         -11
_diffrn_reflns_limit_k_max         11
_diffrn_reflns_limit_k_min         -12
_diffrn_reflns_limit_l_max         15
_diffrn_reflns_limit_l_min         -15
_diffrn_reflns_number              14448
_diffrn_reflns_point_group_measured_fraction_full  0.996
_diffrn_reflns_point_group_measured_fraction_max  0.995
_diffrn_reflns_theta_full          67.679
_diffrn_reflns_theta_max           68.243
_diffrn_reflns_theta_min           3.437
_diffrn_ambient_temperature        100.0
_diffrn_detector                   'Bruker PHOTON III C7'
_diffrn_detector_area_resol_mean   ?
_diffrn_detector_type              CPAD
_diffrn_measured_fraction_theta_full  0.996
_diffrn_measured_fraction_theta_max  0.995
_diffrn_measurement_device         'Bruker D8 Venture dual source kappa CPAD'
_diffrn_measurement_device_type   
 'Bruker D8 Venture dual (Cu) source kappa CPAD'
_diffrn_measurement_method         '\f and \w-scan'
_diffrn_radiation_monochromator    'focusing mirrors'
_diffrn_radiation_probe            X-ray
_diffrn_radiation_type             CuK\a
_diffrn_radiation_wavelength       1.54178
_diffrn_source                     'microfocus sealed X-ray tube'
_diffrn_source_type                'Incoatec I\uS microsource'
_diffrn_standards_number           0
_reflns_Friedel_coverage           0.000
_reflns_Friedel_fraction_full      .
_reflns_Friedel_fraction_max       .
_reflns_number_gt                  3692
_reflns_number_total               3964
_reflns_special_details
;
 Reflections were merged by SHELXL according to the crystal
 class for the calculation of statistics and refinement.
 
 _reflns_Friedel_fraction is defined as the number of unique
 Friedel pairs measured divided by the number that would be
 possible theoretically, ignoring centric projections and
 systematic absences.
;
_reflns_threshold_expression       'I > 2\s(I)'
_computing_cell_refinement         'SAINT v8.39.0 (Bruker, 2018)'
_computing_data_collection         'Bruker SC-XRD Suite'
_computing_data_reduction          'SAINT v8.39.0 (Bruker, 2018)'
_computing_molecular_graphics      'Olex2 (Dolomanov et al., 2009)'
_computing_publication_material    'Olex2 (Dolomanov et al., 2009)'
_computing_structure_refinement    'ShelXL (Sheldrick, 2015)'
_computing_structure_solution      'ShelXT (Sheldrick, 2015)'
_refine_diff_density_max           0.396
_refine_diff_density_min           -0.380
_refine_diff_density_rms           0.065
_refine_ls_extinction_coef         .
_refine_ls_extinction_method       none
_refine_ls_goodness_of_fit_ref     1.038
_refine_ls_hydrogen_treatment      mixed
_refine_ls_matrix_type             full
_refine_ls_number_parameters       354
_refine_ls_number_reflns           3964
_refine_ls_number_restraints       220
_refine_ls_R_factor_all            0.0476
_refine_ls_R_factor_gt             0.0446
_refine_ls_restrained_S_all        1.022
_refine_ls_shift/su_max            0.000
_refine_ls_shift/su_mean           0.000
_refine_ls_structure_factor_coef   Fsqd
_refine_ls_weighting_details      
 'w=1/[\s^2^(Fo^2^)+(0.0813P)^2^+0.3911P] where P=(Fo^2^+2Fc^2^)/3'
_refine_ls_weighting_scheme        calc
_refine_ls_wR_factor_gt            0.1214
_refine_ls_wR_factor_ref           0.1239
_refine_special_details
;
 BF4 counterion shows disorder and has been modelled in two positions with a
 refined occupancy ratio of 0.75:0.25(4). Equivalent atom distances in the
 major and minor component (e.g. B1-F1 and B1A-F1A) have been restrained to be
 the same (SADI). Due to proximity equivalent atoms (e.g. B1 and B1A) have been 
 restrained to have the same ADP (SIMU).

 Hydrogen atoms on the nitrogen were found by difference map after all other
 atoms had been refined. All other hydrogens were placed geometrically and
 refined using a riding model.
;
_olex2_refinement_description
;
1. Fixed Uiso
 At 1.2 times of:
  All C(H) groups, All C(H,H) groups
 At 1.5 times of:
  All C(H,H,H) groups
2. Restrained distances
 B1-F1 \\sim B1A-F1A \\sim B1-F2 \\sim B1A-F2A \\sim B1-F3 \\sim B1A-F3A \\sim
B1-F4 \\sim B1A-F4A
 with sigma of 0.01
 F1-F2 \\sim F1A-F2A \\sim F1-F3 \\sim F1A-F3A \\sim F1-F4 \\sim F1A-F4A \\sim
F2-F3 \\sim F2A-F3A \\sim F3-F4
 \\sim F3A-F4A \\sim F4-F2 \\sim F4A-F2A
 with sigma of 0.01
3. Uiso/Uaniso restraints and constraints
B1 \\sim F1 \\sim F2 \\sim F3 \\sim F4 \\sim B1A \\sim F1A \\sim F2A \\sim F3A
\\sim F4A: within 2A with sigma of 0.01 and sigma for terminal atoms of 0.02
4. Others
 Sof(B1A)=Sof(F1A)=Sof(F2A)=Sof(F3A)=Sof(F4A)=1-FVAR(1)
 Sof(B1)=Sof(F1)=Sof(F2)=Sof(F3)=Sof(F4)=FVAR(1)
5.a Secondary CH2 refined with riding coordinates:
 C1(H1A,H1B), C2(H2A,H2B), C5(H5A,H5B), C6(H6A,H6B), C17(H17A,H17B)
5.b Aromatic/amide H refined with riding coordinates:
 C8(H8), C9(H9), C11(H11), C13(H13), C14(H14), C19(H19), C20(H20), C21(H21),
 C22(H22), C23(H23)
5.c Idealised Me refined as rotating group:
 C24(H24A,H24B,H24C), C25(H25A,H25B,H25C)
;
_atom_sites_solution_hydrogens     mixed
_atom_sites_solution_primary       dual
_atom_sites_solution_secondary     difmap
loop_
  _atom_site_label
  _atom_site_type_symbol
  _atom_site_fract_x
  _atom_site_fract_y
  _atom_site_fract_z
  _atom_site_U_iso_or_equiv
  _atom_site_adp_type
  _atom_site_occupancy
  _atom_site_site_symmetry_order
  _atom_site_calc_flag
  _atom_site_refinement_flags_posn
  _atom_site_refinement_flags_adp
  _atom_site_refinement_flags_occupancy
  _atom_site_disorder_assembly
  _atom_site_disorder_group
 C1 C 0.52527(16) 0.46865(14) 0.25116(11) 0.0166(3) Uani 1 1 d . . . . .
 H1A H 0.638161 0.422162 0.266193 0.020 Uiso 1 1 calc R . . . .
 H1B H 0.511752 0.542264 0.192026 0.020 Uiso 1 1 calc R . . . .
 C2 C 0.31284(16) 0.44135(14) 0.32356(10) 0.0164(3) Uani 1 1 d . . . . .
 H2A H 0.211246 0.503614 0.294459 0.020 Uiso 1 1 calc R . . . .
 H2B H 0.294545 0.377881 0.383371 0.020 Uiso 1 1 calc R . . . .
 C3 C 0.45957(15) 0.35502(14) 0.23991(10) 0.0140(3) Uani 1 1 d . . . . .
 C4 C 0.56365(16) 0.20069(14) 0.28894(11) 0.0159(3) Uani 1 1 d . . . . .
 C5 C 0.71247(17) 0.12016(15) 0.21104(11) 0.0206(3) Uani 1 1 d . . . . .
 H5A H 0.787050 0.027246 0.244058 0.025 Uiso 1 1 calc R . . . .
 H5B H 0.770190 0.182666 0.188118 0.025 Uiso 1 1 calc R . . . .
 C6 C 0.66146(18) 0.08537(16) 0.11752(12) 0.0236(3) Uani 1 1 d . . . . .
 H6A H 0.753970 0.054818 0.060422 0.028 Uiso 1 1 calc R . . . .
 H6B H 0.633353 0.001289 0.136843 0.028 Uiso 1 1 calc R . . . .
 C7 C 0.51796(17) 0.21597(15) 0.07901(11) 0.0194(3) Uani 1 1 d . . . . .
 C8 C 0.47736(18) 0.19869(16) -0.01625(11) 0.0222(3) Uani 1 1 d . . . . .
 H8 H 0.540142 0.108873 -0.050881 0.027 Uiso 1 1 calc R . . . .
 C9 C 0.35077(18) 0.30763(16) -0.05910(11) 0.0205(3) Uani 1 1 d . . . . .
 H9 H 0.319912 0.290221 -0.119447 0.025 Uiso 1 1 calc R . . . .
 C10 C 0.26500(16) 0.44708(15) -0.01363(11) 0.0175(3) Uani 1 1 d . . . . .
 C11 C 0.14220(17) 0.56373(16) -0.06444(11) 0.0192(3) Uani 1 1 d . . . . .
 H11 H 0.113298 0.545408 -0.125261 0.023 Uiso 1 1 calc R . . . .
 C12 C 0.06561(17) 0.70213(16) -0.02606(11) 0.0193(3) Uani 1 1 d . . . . .
 C13 C 0.11032(17) 0.72907(16) 0.06378(11) 0.0208(3) Uani 1 1 d . . . . .
 H13 H 0.060116 0.825964 0.089030 0.025 Uiso 1 1 calc R . . . .
 C14 C 0.22541(17) 0.61674(15) 0.11480(11) 0.0188(3) Uani 1 1 d . . . . .
 H14 H 0.252212 0.637861 0.175451 0.023 Uiso 1 1 calc R . . . .
 C15 C 0.30658(16) 0.46920(15) 0.08032(11) 0.0162(3) Uani 1 1 d . . . . .
 C16 C 0.42847(16) 0.34518(15) 0.13117(10) 0.0159(3) Uani 1 1 d . . . . .
 C17 C 0.67148(17) 0.11818(15) 0.45422(11) 0.0186(3) Uani 1 1 d . . . . .
 H17A H 0.737101 0.023210 0.419834 0.022 Uiso 1 1 calc R . . . .
 H17B H 0.580801 0.109569 0.502599 0.022 Uiso 1 1 calc R . . . .
 C18 C 0.77487(16) 0.15124(14) 0.51366(11) 0.0173(3) Uani 1 1 d . . . . .
 C19 C 0.86075(16) 0.23090(15) 0.46777(11) 0.0199(3) Uani 1 1 d . . . . .
 H19 H 0.853254 0.267259 0.397573 0.024 Uiso 1 1 calc R . . . .
 C20 C 0.95746(16) 0.25793(16) 0.52345(12) 0.0212(3) Uani 1 1 d . . . . .
 H20 H 1.014786 0.313102 0.491270 0.025 Uiso 1 1 calc R . . . .
 C21 C 0.97049(16) 0.20456(15) 0.62590(12) 0.0205(3) Uani 1 1 d . . . . .
 H21 H 1.036778 0.222699 0.663898 0.025 Uiso 1 1 calc R . . . .
 C22 C 0.88562(17) 0.12427(15) 0.67241(11) 0.0208(3) Uani 1 1 d . . . . .
 H22 H 0.894202 0.087144 0.742394 0.025 Uiso 1 1 calc R . . . .
 C23 C 0.78806(17) 0.09818(15) 0.61662(12) 0.0197(3) Uani 1 1 d . . . . .
 H23 H 0.730018 0.043742 0.649020 0.024 Uiso 1 1 calc R . . . .
 C24 C 0.46423(17) 0.11209(15) 0.32180(11) 0.0201(3) Uani 1 1 d . . . . .
 H24A H 0.385871 0.153933 0.383718 0.030 Uiso 1 1 calc GR . . . .
 H24B H 0.536869 0.008715 0.337642 0.030 Uiso 1 1 calc GR . . . .
 H24C H 0.406467 0.117034 0.265041 0.030 Uiso 1 1 calc GR . . . .
 C25 C -0.10809(18) 0.79909(18) -0.15585(12) 0.0253(3) Uani 1 1 d . . . . .
 H25A H -0.019864 0.770294 -0.214524 0.038 Uiso 1 1 calc GR . . . .
 H25B H -0.199380 0.890327 -0.175254 0.038 Uiso 1 1 calc GR . . . .
 H25C H -0.143035 0.720123 -0.137786 0.038 Uiso 1 1 calc GR . . . .
 N1 N 0.40029(14) 0.52707(13) 0.34567(9) 0.0171(3) Uani 1 1 d . . . . .
 O1 O 0.60955(11) 0.23513(10) 0.37799(7) 0.0169(2) Uani 1 1 d . . . . .
 O2 O -0.05274(12) 0.82317(12) -0.06847(8) 0.0238(2) Uani 1 1 d . . . . .
 B1 B 0.6953(5) 0.6447(6) 0.3741(4) 0.0191(11) Uani 0.75(4) 1 d D U P A 1
 F1 F 0.7207(9) 0.7352(10) 0.4327(5) 0.0259(8) Uani 0.75(4) 1 d D U P A 1
 F2 F 0.8395(7) 0.5481(8) 0.3201(5) 0.0373(14) Uani 0.75(4) 1 d D U P A 1
 F3 F 0.6246(7) 0.5634(7) 0.4419(5) 0.0222(11) Uani 0.75(4) 1 d D U P A 1
 F4 F 0.5870(5) 0.7303(6) 0.3053(4) 0.0258(10) Uani 0.75(4) 1 d D U P A 1
 B1A B 0.7016(18) 0.6312(19) 0.3738(10) 0.022(3) Uani 0.25(4) 1 d D U P A 2
 F1A F 0.747(3) 0.702(4) 0.4377(16) 0.031(3) Uani 0.25(4) 1 d D U P A 2
 F2A F 0.8380(17) 0.531(2) 0.3138(12) 0.023(3) Uani 0.25(4) 1 d D U P A 2
 F3A F 0.620(2) 0.556(2) 0.4352(16) 0.021(3) Uani 0.25(4) 1 d D U P A 2
 F4A F 0.600(2) 0.7365(19) 0.3085(14) 0.047(4) Uani 0.25(4) 1 d D U P A 2
 H1C H 0.345(2) 0.626(3) 0.3470(16) 0.030(5) Uiso 1 1 d . . . . .
 H1D H 0.445(3) 0.492(2) 0.4069(17) 0.034(5) Uiso 1 1 d . . . . .

loop_
  _atom_site_aniso_label
  _atom_site_aniso_U_11
  _atom_site_aniso_U_22
  _atom_site_aniso_U_33
  _atom_site_aniso_U_23
  _atom_site_aniso_U_13
  _atom_site_aniso_U_12
 C1 0.0169(6) 0.0145(6) 0.0193(7) 0.0006(5) -0.0031(5) -0.0078(5)
 C2 0.0154(6) 0.0159(6) 0.0185(7) -0.0007(5) -0.0035(5) -0.0071(5)
 C3 0.0122(6) 0.0128(6) 0.0169(6) 0.0020(5) -0.0037(5) -0.0055(5)
 C4 0.0165(6) 0.0128(6) 0.0188(7) 0.0014(5) -0.0060(5) -0.0060(5)
 C5 0.0165(7) 0.0166(7) 0.0247(7) 0.0018(5) -0.0048(5) -0.0036(5)
 C6 0.0225(7) 0.0169(7) 0.0262(8) -0.0034(5) -0.0040(6) -0.0034(6)
 C7 0.0210(7) 0.0173(7) 0.0206(7) 0.0013(5) -0.0039(5) -0.0092(6)
 C8 0.0271(7) 0.0169(7) 0.0219(7) -0.0034(5) -0.0017(6) -0.0091(6)
 C9 0.0274(7) 0.0224(7) 0.0166(7) 0.0009(5) -0.0044(5) -0.0152(6)
 C10 0.0185(6) 0.0197(7) 0.0176(7) 0.0032(5) -0.0027(5) -0.0121(6)
 C11 0.0204(7) 0.0247(7) 0.0168(7) 0.0042(5) -0.0048(5) -0.0143(6)
 C12 0.0160(6) 0.0211(7) 0.0202(7) 0.0061(5) -0.0047(5) -0.0085(5)
 C13 0.0201(7) 0.0175(7) 0.0220(7) 0.0005(5) -0.0040(5) -0.0057(6)
 C14 0.0196(7) 0.0179(7) 0.0190(7) 0.0015(5) -0.0051(5) -0.0082(5)
 C15 0.0154(6) 0.0177(7) 0.0173(7) 0.0025(5) -0.0031(5) -0.0092(5)
 C16 0.0160(6) 0.0161(6) 0.0180(7) 0.0020(5) -0.0035(5) -0.0093(5)
 C17 0.0191(7) 0.0138(6) 0.0231(7) 0.0041(5) -0.0075(5) -0.0070(5)
 C18 0.0137(6) 0.0106(6) 0.0243(7) 0.0001(5) -0.0057(5) -0.0015(5)
 C19 0.0152(6) 0.0184(7) 0.0230(7) 0.0004(5) -0.0027(5) -0.0049(5)
 C20 0.0142(6) 0.0186(7) 0.0300(8) -0.0001(6) -0.0030(5) -0.0067(5)
 C21 0.0138(6) 0.0169(7) 0.0293(8) -0.0025(5) -0.0071(5) -0.0037(5)
 C22 0.0202(7) 0.0163(7) 0.0241(7) 0.0015(5) -0.0086(5) -0.0050(5)
 C23 0.0193(7) 0.0138(6) 0.0261(7) 0.0029(5) -0.0062(5) -0.0072(5)
 C24 0.0226(7) 0.0155(6) 0.0253(7) 0.0037(5) -0.0078(6) -0.0104(6)
 C25 0.0242(7) 0.0296(8) 0.0253(7) 0.0094(6) -0.0124(6) -0.0138(6)
 N1 0.0174(6) 0.0134(6) 0.0206(6) -0.0005(4) -0.0044(5) -0.0063(5)
 O1 0.0193(5) 0.0131(5) 0.0197(5) 0.0033(4) -0.0091(4) -0.0069(4)
 O2 0.0206(5) 0.0233(5) 0.0248(5) 0.0046(4) -0.0103(4) -0.0061(4)
 B1 0.0196(16) 0.0167(15) 0.0225(18) 0.0017(14) 0.0000(16) -0.0110(13)
 F1 0.0275(16) 0.0265(19) 0.0325(12) -0.0022(11) -0.0045(9) -0.0193(15)
 F2 0.0281(17) 0.0362(16) 0.043(2) -0.0094(12) 0.0057(12) -0.0122(12)
 F3 0.0278(16) 0.0208(15) 0.0235(17) 0.0018(11) -0.0079(12) -0.0146(12)
 F4 0.0323(15) 0.0262(15) 0.0196(15) 0.0054(11) -0.0092(10) -0.0130(12)
 B1A 0.027(5) 0.025(5) 0.019(5) -0.005(4) -0.010(4) -0.011(4)
 F1A 0.042(6) 0.039(7) 0.027(3) -0.004(5) -0.003(4) -0.031(5)
 F2A 0.017(4) 0.030(4) 0.014(4) -0.001(3) 0.003(2) -0.007(3)
 F3A 0.026(4) 0.034(5) 0.016(4) -0.002(3) 0.003(4) -0.026(4)
 F4A 0.064(7) 0.023(5) 0.039(6) -0.004(4) -0.017(5) -0.003(5)

_geom_special_details
;
 All esds (except the esd in the dihedral angle between two l.s. planes)
 are estimated using the full covariance matrix.  The cell esds are taken
 into account individually in the estimation of esds in distances, angles
 and torsion angles; correlations between esds in cell parameters are only
 used when they are defined by crystal symmetry.  An approximate (isotropic)
 treatment of cell esds is used for estimating esds involving l.s. planes.
;
loop_
  _geom_bond_atom_site_label_1
  _geom_bond_atom_site_label_2
  _geom_bond_distance
  _geom_bond_site_symmetry_2
  _geom_bond_publ_flag
 C1 H1A 0.9900 . ?
 C1 H1B 0.9900 . ?
 C1 C3 1.5587(18) . ?
 C1 N1 1.5076(18) . ?
 C2 H2A 0.9900 . ?
 C2 H2B 0.9900 . ?
 C2 C3 1.5654(18) . ?
 C2 N1 1.5128(17) . ?
 C3 C4 1.5554(17) . ?
 C3 C16 1.5282(18) . ?
 C4 C5 1.5176(19) . ?
 C4 C24 1.5346(18) . ?
 C4 O1 1.4437(16) . ?
 C5 H5A 0.9900 . ?
 C5 H5B 0.9900 . ?
 C5 C6 1.524(2) . ?
 C6 H6A 0.9900 . ?
 C6 H6B 0.9900 . ?
 C6 C7 1.5145(19) . ?
 C7 C8 1.421(2) . ?
 C7 C16 1.381(2) . ?
 C8 H8 0.9500 . ?
 C8 C9 1.361(2) . ?
 C9 H9 0.9500 . ?
 C9 C10 1.417(2) . ?
 C10 C11 1.4231(19) . ?
 C10 C15 1.4272(19) . ?
 C11 H11 0.9500 . ?
 C11 C12 1.368(2) . ?
 C12 C13 1.413(2) . ?
 C12 O2 1.3695(17) . ?
 C13 H13 0.9500 . ?
 C13 C14 1.370(2) . ?
 C14 H14 0.9500 . ?
 C14 C15 1.427(2) . ?
 C15 C16 1.4516(18) . ?
 C17 H17A 0.9900 . ?
 C17 H17B 0.9900 . ?
 C17 C18 1.5103(19) . ?
 C17 O1 1.4282(16) . ?
 C18 C19 1.392(2) . ?
 C18 C23 1.394(2) . ?
 C19 H19 0.9500 . ?
 C19 C20 1.391(2) . ?
 C20 H20 0.9500 . ?
 C20 C21 1.389(2) . ?
 C21 H21 0.9500 . ?
 C21 C22 1.392(2) . ?
 C22 H22 0.9500 . ?
 C22 C23 1.394(2) . ?
 C23 H23 0.9500 . ?
 C24 H24A 0.9800 . ?
 C24 H24B 0.9800 . ?
 C24 H24C 0.9800 . ?
 C25 H25A 0.9800 . ?
 C25 H25B 0.9800 . ?
 C25 H25C 0.9800 . ?
 C25 O2 1.4269(18) . ?
 N1 H1C 0.90(2) . ?
 N1 H1D 0.93(2) . ?
 B1 F1 1.386(3) . ?
 B1 F2 1.381(3) . ?
 B1 F3 1.411(3) . ?
 B1 F4 1.395(3) . ?
 B1A F1A 1.392(6) . ?
 B1A F2A 1.390(6) . ?
 B1A F3A 1.396(6) . ?
 B1A F4A 1.393(6) . ?

loop_
  _geom_angle_atom_site_label_1
  _geom_angle_atom_site_label_2
  _geom_angle_atom_site_label_3
  _geom_angle
  _geom_angle_site_symmetry_1
  _geom_angle_site_symmetry_3
  _geom_angle_publ_flag
 H1A C1 H1B 110.9 . . ?
 C3 C1 H1A 113.6 . . ?
 C3 C1 H1B 113.6 . . ?
 N1 C1 H1A 113.6 . . ?
 N1 C1 H1B 113.6 . . ?
 N1 C1 C3 90.09(10) . . ?
 H2A C2 H2B 111.0 . . ?
 C3 C2 H2A 113.7 . . ?
 C3 C2 H2B 113.7 . . ?
 N1 C2 H2A 113.7 . . ?
 N1 C2 H2B 113.7 . . ?
 N1 C2 C3 89.65(10) . . ?
 C1 C3 C2 87.19(10) . . ?
 C4 C3 C1 111.13(10) . . ?
 C4 C3 C2 108.23(10) . . ?
 C16 C3 C1 116.24(11) . . ?
 C16 C3 C2 119.23(10) . . ?
 C16 C3 C4 112.32(11) . . ?
 C5 C4 C3 108.66(11) . . ?
 C5 C4 C24 111.71(11) . . ?
 C24 C4 C3 110.83(11) . . ?
 O1 C4 C3 103.75(10) . . ?
 O1 C4 C5 110.34(11) . . ?
 O1 C4 C24 111.24(11) . . ?
 C4 C5 H5A 109.8 . . ?
 C4 C5 H5B 109.8 . . ?
 C4 C5 C6 109.53(11) . . ?
 H5A C5 H5B 108.2 . . ?
 C6 C5 H5A 109.8 . . ?
 C6 C5 H5B 109.8 . . ?
 C5 C6 H6A 109.1 . . ?
 C5 C6 H6B 109.1 . . ?
 H6A C6 H6B 107.8 . . ?
 C7 C6 C5 112.61(12) . . ?
 C7 C6 H6A 109.1 . . ?
 C7 C6 H6B 109.1 . . ?
 C8 C7 C6 115.79(13) . . ?
 C16 C7 C6 123.79(13) . . ?
 C16 C7 C8 120.42(13) . . ?
 C7 C8 H8 119.2 . . ?
 C9 C8 C7 121.62(13) . . ?
 C9 C8 H8 119.2 . . ?
 C8 C9 H9 120.0 . . ?
 C8 C9 C10 119.93(13) . . ?
 C10 C9 H9 120.0 . . ?
 C9 C10 C11 119.18(13) . . ?
 C9 C10 C15 119.50(12) . . ?
 C11 C10 C15 121.30(13) . . ?
 C10 C11 H11 119.9 . . ?
 C12 C11 C10 120.28(13) . . ?
 C12 C11 H11 119.9 . . ?
 C11 C12 C13 119.60(13) . . ?
 C11 C12 O2 125.67(13) . . ?
 O2 C12 C13 114.72(13) . . ?
 C12 C13 H13 119.7 . . ?
 C14 C13 C12 120.59(13) . . ?
 C14 C13 H13 119.7 . . ?
 C13 C14 H14 118.8 . . ?
 C13 C14 C15 122.49(13) . . ?
 C15 C14 H14 118.8 . . ?
 C10 C15 C16 119.14(13) . . ?
 C14 C15 C10 115.61(12) . . ?
 C14 C15 C16 125.22(13) . . ?
 C7 C16 C3 119.82(12) . . ?
 C7 C16 C15 118.57(13) . . ?
 C15 C16 C3 121.61(12) . . ?
 H17A C17 H17B 108.3 . . ?
 C18 C17 H17A 109.9 . . ?
 C18 C17 H17B 109.9 . . ?
 O1 C17 H17A 109.9 . . ?
 O1 C17 H17B 109.9 . . ?
 O1 C17 C18 108.97(11) . . ?
 C19 C18 C17 121.76(13) . . ?
 C19 C18 C23 118.74(13) . . ?
 C23 C18 C17 119.48(13) . . ?
 C18 C19 H19 119.6 . . ?
 C20 C19 C18 120.81(13) . . ?
 C20 C19 H19 119.6 . . ?
 C19 C20 H20 119.9 . . ?
 C21 C20 C19 120.23(13) . . ?
 C21 C20 H20 119.9 . . ?
 C20 C21 H21 120.3 . . ?
 C20 C21 C22 119.43(13) . . ?
 C22 C21 H21 120.3 . . ?
 C21 C22 H22 119.9 . . ?
 C21 C22 C23 120.19(13) . . ?
 C23 C22 H22 119.9 . . ?
 C18 C23 H23 119.7 . . ?
 C22 C23 C18 120.60(13) . . ?
 C22 C23 H23 119.7 . . ?
 C4 C24 H24A 109.5 . . ?
 C4 C24 H24B 109.5 . . ?
 C4 C24 H24C 109.5 . . ?
 H24A C24 H24B 109.5 . . ?
 H24A C24 H24C 109.5 . . ?
 H24B C24 H24C 109.5 . . ?
 H25A C25 H25B 109.5 . . ?
 H25A C25 H25C 109.5 . . ?
 H25B C25 H25C 109.5 . . ?
 O2 C25 H25A 109.5 . . ?
 O2 C25 H25B 109.5 . . ?
 O2 C25 H25C 109.5 . . ?
 C1 N1 C2 91.00(10) . . ?
 C1 N1 H1C 115.7(13) . . ?
 C1 N1 H1D 111.9(13) . . ?
 C2 N1 H1C 117.7(13) . . ?
 C2 N1 H1D 111.0(14) . . ?
 H1C N1 H1D 108.7(18) . . ?
 C17 O1 C4 117.04(10) . . ?
 C12 O2 C25 116.57(12) . . ?
 F1 B1 F3 108.5(3) . . ?
 F1 B1 F4 110.0(3) . . ?
 F2 B1 F1 110.9(3) . . ?
 F2 B1 F3 109.4(3) . . ?
 F2 B1 F4 110.2(3) . . ?
 F4 B1 F3 107.7(3) . . ?
 F1A B1A F3A 109.4(6) . . ?
 F1A B1A F4A 109.3(6) . . ?
 F2A B1A F1A 110.0(6) . . ?
 F2A B1A F3A 109.6(6) . . ?
 F2A B1A F4A 109.2(6) . . ?
 F4A B1A F3A 109.4(6) . . ?

loop_
  _geom_torsion_atom_site_label_1
  _geom_torsion_atom_site_label_2
  _geom_torsion_atom_site_label_3
  _geom_torsion_atom_site_label_4
  _geom_torsion
  _geom_torsion_site_symmetry_1
  _geom_torsion_site_symmetry_2
  _geom_torsion_site_symmetry_3
  _geom_torsion_site_symmetry_4
  _geom_torsion_publ_flag
 C1 C3 C4 C5 -81.99(13) . . . . ?
 C1 C3 C4 C24 154.89(11) . . . . ?
 C1 C3 C4 O1 35.41(14) . . . . ?
 C1 C3 C16 C7 115.64(14) . . . . ?
 C1 C3 C16 C15 -64.17(16) . . . . ?
 C2 C3 C4 C5 -176.13(11) . . . . ?
 C2 C3 C4 C24 60.76(14) . . . . ?
 C2 C3 C4 O1 -58.72(12) . . . . ?
 C2 C3 C16 C7 -142.04(13) . . . . ?
 C2 C3 C16 C15 38.15(17) . . . . ?
 C3 C1 N1 C2 -11.06(10) . . . . ?
 C3 C2 N1 C1 11.02(10) . . . . ?
 C3 C4 C5 C6 -66.65(14) . . . . ?
 C3 C4 O1 C17 164.60(11) . . . . ?
 C4 C3 C16 C7 -13.92(17) . . . . ?
 C4 C3 C16 C15 166.27(11) . . . . ?
 C4 C5 C6 C7 45.54(16) . . . . ?
 C5 C4 O1 C17 -79.17(14) . . . . ?
 C5 C6 C7 C8 171.71(13) . . . . ?
 C5 C6 C7 C16 -8.7(2) . . . . ?
 C6 C7 C8 C9 179.81(13) . . . . ?
 C6 C7 C16 C3 -7.3(2) . . . . ?
 C6 C7 C16 C15 172.47(13) . . . . ?
 C7 C8 C9 C10 5.7(2) . . . . ?
 C8 C7 C16 C3 172.23(12) . . . . ?
 C8 C7 C16 C15 -8.0(2) . . . . ?
 C8 C9 C10 C11 174.59(13) . . . . ?
 C8 C9 C10 C15 -3.5(2) . . . . ?
 C9 C10 C11 C12 -175.39(13) . . . . ?
 C9 C10 C15 C14 173.92(12) . . . . ?
 C9 C10 C15 C16 -4.21(19) . . . . ?
 C10 C11 C12 C13 0.7(2) . . . . ?
 C10 C11 C12 O2 179.29(12) . . . . ?
 C10 C15 C16 C3 -170.31(12) . . . . ?
 C10 C15 C16 C7 9.88(19) . . . . ?
 C11 C10 C15 C14 -4.15(19) . . . . ?
 C11 C10 C15 C16 177.71(12) . . . . ?
 C11 C12 C13 C14 -2.3(2) . . . . ?
 C11 C12 O2 C25 4.8(2) . . . . ?
 C12 C13 C14 C15 0.7(2) . . . . ?
 C13 C12 O2 C25 -176.56(12) . . . . ?
 C13 C14 C15 C10 2.5(2) . . . . ?
 C13 C14 C15 C16 -179.49(13) . . . . ?
 C14 C15 C16 C3 11.7(2) . . . . ?
 C14 C15 C16 C7 -168.06(13) . . . . ?
 C15 C10 C11 C12 2.7(2) . . . . ?
 C16 C3 C4 C5 50.16(14) . . . . ?
 C16 C3 C4 C24 -72.95(14) . . . . ?
 C16 C3 C4 O1 167.57(10) . . . . ?
 C16 C7 C8 C9 0.2(2) . . . . ?
 C17 C18 C19 C20 -178.90(12) . . . . ?
 C17 C18 C23 C22 178.53(12) . . . . ?
 C18 C17 O1 C4 156.34(11) . . . . ?
 C18 C19 C20 C21 0.5(2) . . . . ?
 C19 C18 C23 C22 -0.1(2) . . . . ?
 C19 C20 C21 C22 -0.2(2) . . . . ?
 C20 C21 C22 C23 -0.2(2) . . . . ?
 C21 C22 C23 C18 0.3(2) . . . . ?
 C23 C18 C19 C20 -0.3(2) . . . . ?
 C24 C4 C5 C6 55.93(14) . . . . ?
 C24 C4 O1 C17 45.40(14) . . . . ?
 N1 C1 C3 C2 10.70(9) . . . . ?
 N1 C1 C3 C4 -97.78(11) . . . . ?
 N1 C1 C3 C16 132.09(11) . . . . ?
 N1 C2 C3 C1 -10.66(9) . . . . ?
 N1 C2 C3 C4 100.68(11) . . . . ?
 N1 C2 C3 C16 -129.34(11) . . . . ?
 O1 C4 C5 C6 -179.78(11) . . . . ?
 O1 C17 C18 C19 -30.50(17) . . . . ?
 O1 C17 C18 C23 150.92(12) . . . . ?
 O2 C12 C13 C14 178.89(12) . . . . ?

_shelx_res_file
;
TITL test1_a.res in P-1
    jt495_1_a_a.res
    created by SHELXL-2017/1 at 16:35:16 on 23-Sep-2021
REM Old TITL test1 in P-1
REM SHELXT solution in P-1
REM R1 0.116, Rweak 0.005, Alpha 0.039, Orientation as input
REM Formula found by SHELXT: C25 B N O2 F4
CELL 1.54178 9.3356 10.1259 13.0958 82.891 79.367 63.371
ZERR 2 0.0003 0.0003 0.0004 0.001 0.001 0.001
LATT 1
SFAC C H B F N O
UNIT 50 56 2 8 2 4
SADI 0.01 B1 F1 B1A F1A B1 F2 B1A F2A B1 F3 B1A F3A B1 F4 B1A F4A
SADI 0.01 F1 F2 F1A F2A F1 F3 F1A F3A F1 F4 F1A F4A F2 F3 F2A F3A F3 F4 F3A =
 F4A F4 F2 F4A F2A
SIMU 0.01 0.02 2 B1 > F4A

L.S. 8
PLAN  5
SIZE 0.14 0.161 0.349
TEMP -173.15
BOND $H
conf
list 4
fmap 2 53
acta
REM <olex2.extras>
REM <HklSrc "%.\\JT495_1_A_a.hkl">
REM </olex2.extras>

WGHT    0.081300    0.391100
FVAR       0.68856   0.75096
C1    1    0.525265    0.468645    0.251155    11.00000    0.01692    0.01449 =
         0.01935    0.00062   -0.00306   -0.00779
AFIX  23
H1A   2    0.638161    0.422162    0.266193    11.00000   -1.20000
H1B   2    0.511752    0.542264    0.192026    11.00000   -1.20000
AFIX   0
C2    1    0.312836    0.441348    0.323560    11.00000    0.01541    0.01587 =
         0.01853   -0.00068   -0.00351   -0.00710
AFIX  23
H2A   2    0.211246    0.503614    0.294459    11.00000   -1.20000
H2B   2    0.294545    0.377881    0.383371    11.00000   -1.20000
AFIX   0
C3    1    0.459567    0.355023    0.239909    11.00000    0.01217    0.01279 =
         0.01689    0.00196   -0.00370   -0.00546
C4    1    0.563647    0.200686    0.288938    11.00000    0.01649    0.01277 =
         0.01882    0.00138   -0.00603   -0.00604
C5    1    0.712467    0.120162    0.211044    11.00000    0.01653    0.01662 =
         0.02470    0.00177   -0.00483   -0.00364
AFIX  23
H5A   2    0.787050    0.027246    0.244058    11.00000   -1.20000
H5B   2    0.770190    0.182666    0.188118    11.00000   -1.20000
AFIX   0
C6    1    0.661458    0.085366    0.117517    11.00000    0.02247    0.01689 =
         0.02625   -0.00336   -0.00405   -0.00336
AFIX  23
H6A   2    0.753970    0.054818    0.060422    11.00000   -1.20000
H6B   2    0.633353    0.001289    0.136843    11.00000   -1.20000
AFIX   0
C7    1    0.517963    0.215970    0.079014    11.00000    0.02105    0.01728 =
         0.02059    0.00133   -0.00392   -0.00915
C8    1    0.477361    0.198692   -0.016253    11.00000    0.02706    0.01693 =
         0.02188   -0.00340   -0.00169   -0.00909
AFIX  43
H8    2    0.540142    0.108873   -0.050881    11.00000   -1.20000
AFIX   0
C9    1    0.350771    0.307625   -0.059105    11.00000    0.02735    0.02239 =
         0.01665    0.00093   -0.00444   -0.01522
AFIX  43
H9    2    0.319912    0.290221   -0.119447    11.00000   -1.20000
AFIX   0
C10   1    0.265002    0.447075   -0.013631    11.00000    0.01851    0.01966 =
         0.01755    0.00320   -0.00265   -0.01210
C11   1    0.142204    0.563728   -0.064436    11.00000    0.02045    0.02471 =
         0.01675    0.00416   -0.00479   -0.01427
AFIX  43
H11   2    0.113298    0.545408   -0.125261    11.00000   -1.20000
AFIX   0
C12   1    0.065610    0.702129   -0.026057    11.00000    0.01596    0.02111 =
         0.02018    0.00611   -0.00468   -0.00848
C13   1    0.110320    0.729072    0.063779    11.00000    0.02012    0.01747 =
         0.02201    0.00053   -0.00398   -0.00574
AFIX  43
H13   2    0.060116    0.825964    0.089030    11.00000   -1.20000
AFIX   0
C14   1    0.225411    0.616742    0.114802    11.00000    0.01963    0.01791 =
         0.01904    0.00153   -0.00508   -0.00820
AFIX  43
H14   2    0.252212    0.637861    0.175451    11.00000   -1.20000
AFIX   0
C15   1    0.306585    0.469195    0.080318    11.00000    0.01543    0.01768 =
         0.01731    0.00247   -0.00311   -0.00925
C16   1    0.428473    0.345181    0.131174    11.00000    0.01595    0.01609 =
         0.01798    0.00205   -0.00349   -0.00931
C17   1    0.671476    0.118176    0.454221    11.00000    0.01906    0.01380 =
         0.02307    0.00409   -0.00751   -0.00695
AFIX  23
H17A  2    0.737101    0.023210    0.419834    11.00000   -1.20000
H17B  2    0.580801    0.109569    0.502599    11.00000   -1.20000
AFIX   0
C18   1    0.774870    0.151236    0.513661    11.00000    0.01374    0.01061 =
         0.02432    0.00015   -0.00574   -0.00147
C19   1    0.860754    0.230896    0.467773    11.00000    0.01524    0.01837 =
         0.02298    0.00039   -0.00272   -0.00489
AFIX  43
H19   2    0.853254    0.267259    0.397573    11.00000   -1.20000
AFIX   0
C20   1    0.957462    0.257935    0.523446    11.00000    0.01417    0.01859 =
         0.03005   -0.00008   -0.00297   -0.00672
AFIX  43
H20   2    1.014786    0.313102    0.491270    11.00000   -1.20000
AFIX   0
C21   1    0.970493    0.204557    0.625898    11.00000    0.01381    0.01695 =
         0.02933   -0.00249   -0.00710   -0.00367
AFIX  43
H21   2    1.036778    0.222699    0.663898    11.00000   -1.20000
AFIX   0
C22   1    0.885618    0.124270    0.672411    11.00000    0.02016    0.01626 =
         0.02414    0.00154   -0.00855   -0.00499
AFIX  43
H22   2    0.894202    0.087144    0.742394    11.00000   -1.20000
AFIX   0
C23   1    0.788061    0.098176    0.616615    11.00000    0.01933    0.01381 =
         0.02615    0.00292   -0.00624   -0.00725
AFIX  43
H23   2    0.730018    0.043742    0.649020    11.00000   -1.20000
AFIX   0
C24   1    0.464232    0.112088    0.321804    11.00000    0.02259    0.01545 =
         0.02531    0.00368   -0.00782   -0.01044
AFIX 137
H24A  2    0.385871    0.153933    0.383718    11.00000   -1.50000
H24B  2    0.536869    0.008715    0.337642    11.00000   -1.50000
H24C  2    0.406467    0.117034    0.265041    11.00000   -1.50000
AFIX   0
C25   1   -0.108088    0.799093   -0.155851    11.00000    0.02417    0.02961 =
         0.02531    0.00944   -0.01242   -0.01383
AFIX 137
H25A  2   -0.019864    0.770294   -0.214524    11.00000   -1.50000
H25B  2   -0.199380    0.890327   -0.175254    11.00000   -1.50000
H25C  2   -0.143035    0.720123   -0.137786    11.00000   -1.50000
AFIX   0
N1    5    0.400288    0.527069    0.345671    11.00000    0.01739    0.01342 =
         0.02056   -0.00046   -0.00444   -0.00633
O1    6    0.609548    0.235127    0.377990    11.00000    0.01927    0.01307 =
         0.01968    0.00328   -0.00911   -0.00691
O2    6   -0.052735    0.823170   -0.068471    11.00000    0.02060    0.02332 =
         0.02485    0.00460   -0.01030   -0.00606

PART 1
B1    3    0.695313    0.644650    0.374133    21.00000    0.01962    0.01673 =
         0.02254    0.00172    0.00002   -0.01101
F1    4    0.720677    0.735235    0.432702    21.00000    0.02749    0.02646 =
         0.03252   -0.00222   -0.00447   -0.01932
F2    4    0.839519    0.548071    0.320132    21.00000    0.02814    0.03620 =
         0.04300   -0.00941    0.00568   -0.01218
F3    4    0.624610    0.563386    0.441925    21.00000    0.02780    0.02085 =
         0.02351    0.00176   -0.00795   -0.01461
F4    4    0.586984    0.730328    0.305285    21.00000    0.03228    0.02621 =
         0.01964    0.00538   -0.00920   -0.01300

PART 0
PART 2
B1A   3    0.701570    0.631161    0.373818   -21.00000    0.02671    0.02524 =
         0.01904   -0.00548   -0.01021   -0.01106
F1A   4    0.746990    0.701529    0.437699   -21.00000    0.04197    0.03932 =
         0.02721   -0.00419   -0.00284   -0.03055
F2A   4    0.837984    0.531447    0.313798   -21.00000    0.01737    0.03008 =
         0.01408   -0.00117    0.00283   -0.00670
F3A   4    0.619728    0.556145    0.435190   -21.00000    0.02615    0.03428 =
         0.01603   -0.00184    0.00340   -0.02622
F4A   4    0.599639    0.736489    0.308453   -21.00000    0.06385    0.02313 =
         0.03931   -0.00351   -0.01704   -0.00280

PART 0
H1C   2    0.345180    0.625771    0.346960    11.00000    0.02984
H1D   2    0.444534    0.491630    0.406892    11.00000    0.03421
HKLF 4


REM  test1_a.res in P-1
REM R1 =  0.0446 for    3692 Fo > 4sig(Fo)  and  0.0476 for all    3964 data
REM    354 parameters refined using    220 restraints

END

WGHT      0.0813      0.3911

REM Highest difference peak  0.396,  deepest hole -0.380,  1-sigma level  0.065
Q1    1   0.5101  0.2751  0.2593  11.00000  0.05    0.40
Q2    1   0.5041  0.4043  0.2385  11.00000  0.05    0.33
Q3    1   0.2751  0.5373  0.0975  11.00000  0.05    0.31
Q4    1   0.5386  0.0580  0.1776  11.00000  0.05    0.29
Q5    1   0.5322  0.1354  0.2919  11.00000  0.05    0.28
;
_shelx_res_checksum                6618
_shelx_hkl_file
;
  -1   0   0 1715.53   68.49
  -1   0   0 1665.33   68.29
   1   0   0 1862.71   68.59
  -2   0   0   11.90    0.90
  -2   0   0   13.70    0.80
   2   0   0   10.40    2.10
   2   0   0   14.10    1.20
  -3   0   0   21.00    1.10
  -3   0   0   21.10    1.50
   3   0   0   20.90    1.60
  -4   0   0   78.79    3.40
  -4   0   0   77.19    3.70
   4   0   0   80.59    3.90
  -5   0   0   52.59    2.50
  -5   0   0   51.69    2.80
   5   0   0   48.30    3.00
  -6   0   0   18.90    2.00
  -6   0   0   19.00    1.50
   6   0   0   16.70    2.00
  -7   0   0   21.00    2.60
   7   0   0   19.90    1.10
   7   0   0   18.90    2.50
   7   0   0   20.10    1.40
   7   0   0   19.10    1.40
   8   0   0    1.50    0.80
   8   0   0    0.50    0.30
   8   0   0    0.50    0.40
   8   0   0    0.30    0.40
   9   0   0    1.20    0.40
   9   0   0    0.20    0.80
   9   0   0    0.60    0.40
   9  -1   0   11.30    0.70
   9  -1   0   14.00    0.90
   9  -1   0   13.30    1.00
   8  -1   0    0.80    0.40
   8  -1   0    1.10    1.00
   8  -1   0    1.30    0.40
   8  -1   0    0.20    0.30
   7  -1   0   24.40    2.10
   7  -1   0   24.90    1.20
   7  -1   0   24.10    1.40
   7  -1   0   23.90    1.40
   6  -1   0  103.69    5.20
   6  -1   0  107.69    4.60
   6  -1   0  107.29    4.60
   6  -1   0  110.89    4.40
  -6   1   0  110.09    5.20
   5  -1   0    0.60    0.80
  -5   1   0    0.20    0.50
  -5   1   0   -0.90    0.80
   4  -1   0  127.79    5.60
  -4   1   0  129.29    5.30
  -4   1   0  127.49    5.50
   3  -1   0    2.10    0.50
  -3   1   0    1.80    0.50
   2  -1   0  496.95   18.70
   2  -1   0  454.15   18.90
  -2   1   0  462.15   18.50
  -2   1   0  471.95   18.70
   1  -1   0  114.09    4.60
   0  -1   0 1117.99   43.90
  -1  -1   0  798.42   31.70
  -1  -1   0  823.22   31.60
  -1  -1   0  795.62   31.60
  -2  -1   0 2248.48   88.79
  -2  -1   0 2213.18   88.89
   2   1   0 2343.87   89.39
  -3  -1   0    1.40    0.50
  -3  -1   0    1.10    0.40
   3   1   0   -5.00    3.80
   3   1   0    0.20    2.70
  -4  -1   0  185.58    7.80
  -4  -1   0  196.78    8.00
  -5  -1   0   66.29    3.20
  -5  -1   0   65.19    3.40
   5   1   0   69.19    4.00
  -6  -1   0   48.20    3.00
  -6  -1   0   48.60    2.60
   6   1   0   52.59    3.40
  -7  -1   0  141.19    6.10
  -7  -1   0  135.29    6.50
   7   1   0  141.29    6.00
   7   1   0  135.79    5.50
   7   1   0  128.09    6.70
   8   1   0   13.70    1.20
   8   1   0   15.20    1.20
   8   1   0   14.10    1.20
   9   1   0  138.39    5.50
   9   1   0  134.29    5.50
   9   1   0  133.29    5.60
   9   1   0  128.09    5.70
  10   1   0   48.40    2.00
  10   1   0   43.90    2.50
  10   1   0   48.10    2.10
   9  -2   0    6.80    0.70
   9  -2   0    6.80    0.80
   8  -2   0    1.60    0.30
   8  -2   0    1.80    0.50
   8  -2   0    0.80    0.50
   7  -2   0    3.80    1.30
   7  -2   0    4.50    0.60
   7  -2   0    4.50    0.60
   7  -2   0    5.30    0.60
   6  -2   0  274.07   11.20
   6  -2   0  268.37   11.60
   6  -2   0  272.47   11.20
   6  -2   0  287.57   11.10
   6  -2   0  297.07   11.00
  -6   2   0  270.47   11.60
   5  -2   0   40.00    2.40
   5  -2   0   39.80    1.80
   5  -2   0   40.90    1.70
   5  -2   0   38.10    1.90
   5  -2   0   38.50    1.90
  -5   2   0   40.70    2.40
   4  -2   0   17.60    1.40
  -4   2   0   18.70    1.40
   3  -2   0   13.50    2.00
   3  -2   0   14.60    1.10
   2  -2   0   11.70    1.50
   2  -2   0   11.30    0.90
   1  -2   0 4164.58  163.18
   0  -2   0 1316.27   50.99
   0  -2   0 1283.07   50.69
   0   2   0 1286.57   50.69
  -1  -2   0 1111.49   47.60
  -1  -2   0 1315.77   47.50
  -2  -2   0 5950.60  232.68
   2   2   0 5943.11  232.98
  -3  -2   0  289.17   11.40
  -3  -2   0  298.67   11.50
  -3  -2   0  289.87   11.80
   3   2   0  299.97   13.20
   3   2   0  244.28   13.40
  -4  -2   0    0.10    0.50
  -4  -2   0    1.00    0.40
   4   2   0    3.10    3.70
  -5  -2   0   46.70    2.40
  -5  -2   0   48.30    2.70
  -6  -2   0   75.99    4.00
  -6  -2   0   75.49    3.60
   6   2   0   80.99    5.00
  -7  -2   0    9.70    1.70
  -7  -2   0   10.20    1.40
   7   2   0   12.30    1.50
   7   2   0   10.10    2.20
   7   2   0   11.30    0.80
  -8  -2   0    1.90    1.30
  -8  -2   0    3.00    1.80
   8   2   0    2.90    0.80
   8   2   0    3.40    0.40
   8   2   0    3.10    2.30
   9   2   0   16.00    0.80
   9   2   0   14.10    1.10
   9   2   0   14.70    1.50
  10   2   0   54.79    2.30
  10   2   0   50.39    2.40
  10   2   0   56.79    2.60
  10   2   0   54.39    2.60
   8  -3   0   10.50    0.60
   8  -3   0   11.00    0.90
   8  -3   0    8.80    0.90
   7  -3   0   14.20    1.10
   7  -3   0   15.50    0.90
   7  -3   0   14.80    1.20
   6  -3   0   19.20    1.00
   6  -3   0   20.20    1.20
   6  -3   0   18.20    1.30
   6  -3   0   17.00    2.10
   6  -3   0   18.40    0.90
   5  -3   0    4.80    0.40
   5  -3   0    4.80    0.70
   5  -3   0    4.90    1.20
   5  -3   0    5.10    0.60
   5  -3   0    4.50    0.60
   5  -3   0    5.80    1.60
   4  -3   0    1.20    0.70
   3  -3   0  443.16   17.50
   3  -3   0  428.96   18.40
   2  -3   0   24.90    2.40
   2  -3   0   23.00    1.30
   1  -3   0   75.89    3.80
   1  -3   0   73.99    3.20
   0  -3   0 2315.47   91.39
   0  -3   0 2329.17   90.89
  -1  -3   0   64.49    2.50
  -1  -3   0   57.49    3.10
  -2  -3   0  115.49    4.80
   2   3   0  109.09    7.30
   2   3   0   97.59    5.50
  -3  -3   0  150.88    5.90
  -3  -3   0  143.69    5.80
  -3  -3   0  134.69    6.20
   3   3   0  131.49    7.40
  -4  -3   0    7.90    0.80
  -4  -3   0    8.90    1.50
   4   3   0   13.10    3.70
   4   3   0    4.40    4.20
  -5  -3   0   29.10    1.70
  -5  -3   0   29.50    2.00
   5   3   0   35.50    6.70
  -6  -3   0   82.09    3.90
  -6  -3   0   82.69    4.20
  -7  -3   0   46.90    2.70
  -7  -3   0   49.99    4.60
   7   3   0   49.90    2.00
   7   3   0   48.50    2.30
   7   3   0   42.40    4.60
   7   3   0   50.69    4.00
  -8  -3   0  133.49    6.20
  -8  -3   0  131.59    6.80
   8   3   0  122.09    7.50
   8   3   0  146.69    5.40
   8   3   0  139.49    7.00
   9   3   0    0.30    0.60
   9   3   0   -0.10    0.30
  10   3   0    6.00    0.50
  10   3   0    5.80    0.70
  10   3   0    5.90    0.70
   7  -4   0    9.10    0.90
   7  -4   0    7.20    0.80
   7  -4   0    7.90    0.60
   6  -4   0   14.80    1.30
   6  -4   0   15.20    0.90
   6  -4   0   14.30    1.20
   5  -4   0   65.19    3.10
   5  -4   0   65.59    2.80
   5  -4   0   67.89    2.70
   5  -4   0   65.89    3.00
   4  -4   0  636.84   24.50
   4  -4   0  607.34   24.40
   4  -4   0  583.24   25.10
   4  -4   0  641.24   24.60
   4  -4   0  633.94   24.30
   3  -4   0   21.80    1.60
   2  -4   0    3.10    0.60
   2  -4   0    3.60    1.50
   1  -4   0   87.29    4.50
   1  -4   0   79.99    3.50
   0  -4   0  283.97   11.50
   0  -4   0  292.07   12.30
  -1  -4   0  123.09    5.70
  -2  -4   0 1091.19   43.40
  -3  -4   0   15.60    0.90
  -3  -4   0   11.20    1.90
   3   4   0   10.10    2.90
   3   4   0   12.30    5.30
  -4  -4   0  168.68    6.60
   4   4   0  135.09   12.60
   4   4   0  157.98    9.70
  -5  -4   0   20.80    1.40
   5   4   0   19.60    7.20
   6   4   0   -3.80    8.90
  -7  -4   0  115.59    5.60
   7   4   0  118.19    5.80
   7   4   0  118.39    5.20
   7   4   0  132.69    5.00
  -8  -4   0   33.10    2.60
   8   4   0   34.50    2.60
   8   4   0   38.10    1.50
   8   4   0   23.30    4.10
   8   4   0   35.40    1.70
   9   4   0  412.36   16.50
   9   4   0  421.06   17.00
  10   4   0   13.60    1.00
  10   4   0   11.80    0.90
  10   4   0   13.00    0.70
   7  -5   0    8.60    0.60
   7  -5   0    7.30    1.10
   6  -5   0    0.50    0.50
   6  -5   0    0.50    0.30
   6  -5   0    0.40    0.60
   5  -5   0    0.50    0.30
   5  -5   0    1.30    0.60
   5  -5   0    0.60    0.70
   4  -5   0   77.89    3.20
   3  -5   0  619.54   24.70
   3  -5   0  639.24   24.90
   3  -5   0  609.04   24.70
   3  -5   0  643.84   25.00
   2  -5   0   56.79    4.90
   2  -5   0   58.49    2.80
   1  -5   0  279.87   12.60
   1  -5   0  282.87   11.40
   0  -5   0   81.29    3.50
   0  -5   0   77.89    4.50
   1   5   0   17.90    3.20
   1   5   0   27.90    5.10
  -2  -5   0  381.86   14.20
   2   5   0  277.37   15.90
  -3  -5   0  405.96   15.80
   3   5   0  376.76   22.20
   3   5   0  346.67   18.30
  -4  -5   0    3.00    1.20
   4   5   0    4.70    4.80
   4   5   0   -4.70    8.10
  -5  -5   0  154.98    6.50
   5   5   0  169.28   14.00
   5   5   0  116.19   16.20
  -6  -5   0    0.20    0.80
   6   5   0    0.50    9.50
  -7  -5   0   37.50    2.50
   7   5   0   37.60    1.90
   7   5   0   41.10    2.70
  -8  -5   0    8.50    1.60
   8   5   0   10.20    1.10
   8   5   0    8.40    3.70
   8   5   0   11.70    1.70
   9   5   0   15.80    0.90
   9   5   0   15.80    1.70
 -10  -5   0    0.40    0.20
  10   5   0    1.20    0.50
  10   5   0    0.70    0.30
  10   5   0    0.70    0.50
 -11  -5   0    0.20    0.10
  11   5   0    0.30    0.30
  11   5   0    0.40    0.30
   6  -6   0   28.30    2.00
   6  -6   0   28.90    1.30
   6  -6   0   29.00    1.60
   5  -6   0    3.10    0.70
   5  -6   0    2.50    0.30
   5  -6   0    2.60    0.80
   4  -6   0  124.79    5.40
   4  -6   0  126.29    5.10
   4  -6   0  123.69    5.50
   2  -6   0  274.67   14.20
   2  -6   0  293.87   11.50
   2  -6   0  290.67   11.90
   2  -6   0  283.67   11.30
   1  -6   0   25.90    1.20
   1  -6   0   26.10    1.50
   1  -6   0   27.80    2.40
   1  -6   0   27.80    1.70
   1  -6   0   25.90    4.30
   0  -6   0  169.98    8.60
  -1  -6   0  109.99    6.00
  -2  -6   0   32.50    3.00
   2   6   0   31.00   11.90
  -3  -6   0  163.18    7.40
   3   6   0  135.39   17.00
   3   6   0  129.99   12.90
  -4  -6   0   15.60    2.60
   4   6   0   12.00   12.50
   4   6   0   17.20    7.50
   5   6   0   29.80    8.60
   5   6   0    8.50   13.60
  -6  -6   0   14.10    0.70
  -6  -6   0   12.90    1.00
  -6  -6   0   13.80    2.10
   6   6   0   16.60    1.80
   6   6   0   21.00   14.70
  -7  -6   0   15.30    0.80
  -7  -6   0   16.00    1.00
   7   6   0   16.60    2.00
   7   6   0   17.20    1.10
   7   6   0   23.10   15.30
   8   6   0    1.90    1.00
   8   6   0    1.40    0.40
   9   6   0  100.49    4.80
   9   6   0   95.49    4.10
 -10  -6   0   17.60    0.80
  10   6   0   16.90    1.30
  10   6   0   17.80    0.90
 -11  -6   0    6.60    0.40
  11   6   0    6.00    0.60
  11   6   0    7.20    0.50
   4  -7   0   14.90    1.50
   3  -7   0   16.00    1.40
   3  -7   0   16.50    1.90
   2  -7   0   47.80    2.00
   2  -7   0   48.00    2.00
   2  -7   0   48.60    2.20
   2  -7   0   46.70    2.90
   1  -7   0  547.65   21.80
   1  -7   0  545.75   21.80
   1  -7   0  596.84   21.80
   1  -7   0  534.65   24.60
   1  -7   0  564.14   22.00
   1  -7   0  540.15   22.40
   0  -7   0    9.50    0.60
   0  -7   0   10.80    1.40
   0  -7   0    9.10    0.60
   0  -7   0   12.70    2.80
   0  -7   0    9.60    0.90
  -1  -7   0   85.69    5.70
  -1  -7   0   84.69    3.70
  -1  -7   0   86.79    4.00
  -1  -7   0   86.19    3.50
  -1  -7   0   85.19    3.50
  -1  -7   0   91.99    4.40
  -1  -7   0   87.99    3.50
  -2  -7   0  356.16   15.70
  -3  -7   0   66.09    4.50
   3   7   0   41.20   11.20
   3   7   0   37.90   11.80
  -4  -7   0  404.16   16.10
   4   7   0  286.07   30.50
   4   7   0  334.77   26.00
  -5  -7   0   84.49    5.70
  -5  -7   0   80.89    3.30
  -5  -7   0   82.49    3.40
   5   7   0   49.00   14.70
   5   7   0   71.99   32.20
  -6  -7   0   55.89    2.40
  -6  -7   0   55.29    4.40
  -6  -7   0   58.99    2.50
   6   7   0   59.39    3.20
   6   7   0   30.80   21.40
   7   7   0   -8.10   28.20
  -8  -7   0   43.20    1.90
  -8  -7   0   41.20    1.80
   8   7   0   43.80    2.00
   8   7   0   46.10    2.80
  -9  -7   0   47.20    2.10
   9   7   0   49.80    2.20
   9   7   0   53.89    3.00
  10   7   0   47.10    2.00
  10   7   0   47.00    2.40
   2  -8   0  116.89    4.60
   2  -8   0  112.79    5.30
   2  -8   0  113.29    4.70
   2  -8   0  113.39    4.60
   1  -8   0    6.20    1.30
   1  -8   0    7.30    0.50
   1  -8   0    6.30    0.70
   1  -8   0    6.70    0.50
   0  -8   0    0.50    0.20
   0  -8   0    4.40    3.70
   0  -8   0    0.90    0.40
   0  -8   0    0.70    1.20
   0  -8   0    0.20    0.20
   0  -8   0    0.70    0.30
   0  -8   0    1.10    0.30
  -1  -8   0   21.00    2.20
  -1  -8   0   23.60    1.00
  -1  -8   0   23.30    1.10
  -1  -8   0   26.90    3.80
  -1  -8   0   21.90    1.30
  -1  -8   0   23.90    1.00
  -1  -8   0   23.20    1.10
  -1  -8   0   21.00    3.60
   1   8   0   13.10    6.30
  -2  -8   0   35.20    2.00
  -2  -8   0   31.40    4.80
  -2  -8   0   36.80    2.50
  -2  -8   0   36.10    1.60
  -2  -8   0   34.60    1.60
  -2  -8   0   36.10    1.80
  -2  -8   0   36.50    1.50
  -2  -8   0   42.60    5.30
  -3  -8   0   60.79    2.60
  -3  -8   0   61.39    2.60
  -3  -8   0   53.89    5.10
  -3  -8   0   61.69    2.90
  -3  -8   0   68.19    6.00
  -3  -8   0   63.19    2.70
  -3  -8   0   65.79    3.50
  -3  -8   0   61.89    2.50
   3   8   0   26.60   12.90
   3   8   0   30.40   14.00
  -4  -8   0   37.80    4.00
  -4  -8   0   30.50    4.60
  -4  -8   0   34.20    1.50
  -4  -8   0   34.60    1.50
  -4  -8   0   33.10    1.80
  -4  -8   0   32.70    1.50
   4   8   0   18.90   16.90
   4   8   0   21.60   17.40
  -5  -8   0    4.20    2.40
  -5  -8   0    4.80    0.60
  -5  -8   0    5.20    0.40
   5   8   0    8.90   23.20
   5   8   0    9.10   19.10
  -6  -8   0  171.48    6.90
  -6  -8   0  166.08    6.80
  -6  -8   0  179.38    8.70
   6   8   0  160.68   58.79
  -7  -8   0   81.49    3.30
  -7  -8   0   82.79    3.40
  -7  -8   0   77.79    4.70
   7   8   0   83.89    4.20
  -8  -8   0   46.00    2.00
  -8  -8   0   45.50    2.00
   8   8   0   49.99    2.80
  -9  -8   0    2.20    0.30
  -9  -8   0    2.00    0.20
   9   8   0    2.30    0.40
   9   8   0    1.40    0.80
 -10  -8   0   59.09    2.40
  10   8   0   57.49    2.80
  10   8   0   58.69    2.50
   2  -9   0    4.10    0.50
   2  -9   0    4.10    1.10
   2  -9   0    5.10    0.40
   1  -9   0   91.69    4.30
   1  -9   0   91.09    3.80
   1  -9   0   89.99    3.70
   1  -9   0   89.79    3.70
   0  -9   0  229.78    9.40
   0  -9   0  237.18    9.30
   0  -9   0  234.48    9.30
   0  -9   0  234.18    9.20
   0  -9   0  228.38    9.90
  -1  -9   0   80.99    4.20
  -1  -9   0   84.89    3.40
  -1  -9   0   82.89    3.60
  -1  -9   0   84.29    3.40
  -1  -9   0   80.59    6.20
  -1  -9   0   84.99    3.40
  -1  -9   0   84.09    3.40
  -2  -9   0   10.40    3.00
  -2  -9   0    6.80    0.50
  -2  -9   0    6.80    0.80
  -2  -9   0    7.00    0.40
  -2  -9   0    6.90    0.50
  -2  -9   0    6.80    0.40
  -2  -9   0    6.20    1.30
  -3  -9   0    2.50    0.30
  -3  -9   0    5.40    2.50
  -3  -9   0   -0.80    3.90
  -3  -9   0    2.60    0.30
  -3  -9   0    2.50    0.30
  -3  -9   0    2.00    1.10
  -3  -9   0    2.10    0.20
  -3  -9   0    2.60    0.50
   3   9   0    3.20   13.40
  -4  -9   0   24.90    3.50
  -4  -9   0   29.00    1.50
  -4  -9   0   26.60    1.20
  -4  -9   0   26.40    1.30
   4   9   0    9.40   19.50
  -5  -9   0   43.80    4.40
  -5  -9   0   49.10    2.00
  -5  -9   0   49.30    2.00
  -5  -9   0   47.00    2.10
  -6  -9   0  314.97   13.70
  -6  -9   0  306.17   12.20
  -6  -9   0  303.87   12.10
  -6  -9   0  302.27   12.10
  -7  -9   0   14.60    1.90
  -7  -9   0   14.90    0.80
  -7  -9   0   15.20    0.80
  -8  -9   0    3.20    0.30
  -8  -9   0    3.40    0.30
   8   9   0    4.30    1.00
  -9  -9   0   50.89    2.00
  -9  -9   0   46.50    2.00
   9   9   0   47.90    2.60
 -10  -9   0    2.70    0.20
  10   9   0    1.90    0.50
  10   9   0    2.20    0.30
   1 -10   0    3.00    0.40
   1 -10   0    3.30    0.30
   1 -10   0    3.00    0.30
   1 -10   0    5.10    1.00
   0 -10   0   11.90    1.30
   0 -10   0   13.20    0.70
   0 -10   0   13.70    0.70
   0 -10   0   12.30    0.90
  -1 -10   0   46.10    1.90
  -1 -10   0   45.30    2.70
  -1 -10   0   45.50    1.90
  -1 -10   0   44.50    1.90
  -1 -10   0   45.40    2.10
  -2 -10   0   66.59    2.70
  -2 -10   0   66.39    2.60
  -2 -10   0   65.99    2.70
  -2 -10   0   64.19    3.40
  -2 -10   0   65.99    2.70
  -2 -10   0   65.29    2.90
  -2 -10   0   58.89    5.20
  -3 -10   0    5.50    0.40
  -3 -10   0    4.60    0.50
  -3 -10   0    5.00    0.40
  -3 -10   0    5.20    0.50
  -4 -10   0   73.89    3.00
  -4 -10   0   72.79    3.00
  -4 -10   0   75.89    3.00
  -4 -10   0   63.19    5.20
  -4 -10   0   75.19    3.20
  -5 -10   0   13.30    0.70
  -5 -10   0   13.80    0.80
  -5 -10   0   11.00    2.80
  -6 -10   0   28.30    1.30
  -6 -10   0   29.60    1.30
  -6 -10   0   29.10    1.20
  -6 -10   0   26.10    3.00
  -7 -10   0   65.59    3.90
  -7 -10   0   66.89    2.70
  -7 -10   0   66.59    2.70
  -8 -10   0   66.89    2.70
  -8 -10   0   64.19    2.70
  -9 -10   0   26.00    1.10
  -9 -10   0   25.60    1.10
  -1 -11   0   13.40    0.80
  -1 -11   0   14.20    0.70
  -1 -11   0   13.80    0.70
  -2 -11   0   51.89    2.50
  -2 -11   0   52.59    2.10
  -2 -11   0   54.59    2.20
  -3 -11   0   18.70    0.90
  -3 -11   0   17.80    1.00
  -3 -11   0   18.20    0.80
  -3 -11   0   17.20    0.90
  -3 -11   0   18.60    0.90
  -4 -11   0    8.10    1.80
  -4 -11   0    9.70    0.50
  -4 -11   0    9.60    0.60
  -4 -11   0    9.50    0.50
  -4 -11   0    9.60    0.60
  -4 -11   0    9.10    0.70
  -4 -11   0   10.20    0.50
  -5 -11   0   17.10    0.80
  -5 -11   0   16.90    0.80
  -5 -11   0   18.00    0.80
  -5 -11   0   15.40    2.10
  -5 -11   0   16.90    0.80
  -6 -11   0    1.50    1.10
  -6 -11   0    1.40    0.20
  -6 -11   0    1.90    0.40
  -6 -11   0    1.50    0.20
  -7 -11   0   19.30    0.90
  -7 -11   0   20.30    0.90
  -7 -11   0   21.30    1.00
  -8 -11   0   11.30    0.50
  -8 -11   0   10.80    0.50
  -4 -12   0    9.00    0.50
  -4 -12   0    9.00    0.50
  -4 -12   0    8.70    0.60
  -5 -12   0    0.20    0.10
  -5 -12   0    0.00    0.10
  -5 -12   0    0.40    0.20
  -5 -12   0    0.00    0.10
  -5 -12   0   -0.10    1.70
  -6 -12   0    0.20    0.10
  -6 -12   0    0.10    0.10
  -6 -12   0   -0.10    0.10
  -6 -12   0    0.10    0.10
   8  11  -1    4.60    1.70
  -8 -11   1    2.50    0.20
  -8 -11   1    2.30    0.20
  -8 -11   1    2.10    0.20
  -7 -11   1    1.50    0.20
  -7 -11   1    2.00    0.20
  -6 -11   1   12.40    0.60
  -6 -11   1   12.00    0.60
  -5 -11   1   17.80    0.80
  -5 -11   1   18.00    0.80
  -5 -11   1   18.40    0.80
  -5 -11   1   18.70    0.80
  -4 -11   1    3.20    0.40
  -4 -11   1    3.50    0.30
  -4 -11   1    4.30    0.30
  -4 -11   1    3.90    0.30
  -4 -11   1    4.10    0.30
  -3 -11   1   23.00    1.00
  -3 -11   1   22.20    1.10
  -3 -11   1   22.50    1.00
  -3 -11   1   21.70    1.00
  -3 -11   1   22.00    1.00
  -2 -11   1   37.30    1.60
  -2 -11   1   37.40    1.50
  -2 -11   1   38.30    1.50
  -2 -11   1   38.10    1.70
  -2 -11   1   37.50    1.70
  -1 -11   1    7.50    0.40
  -1 -11   1    6.60    0.60
  -1 -11   1    7.60    0.40
  -1 -11   1    7.20    0.40
  -9 -10   1   15.40    0.70
  -9 -10   1   14.50    0.70
  -8 -10   1   22.30    1.00
  -8 -10   1   21.90    1.00
  -7 -10   1    2.00    0.20
  -7 -10   1    1.90    0.20
  -6 -10   1   22.60    2.60
  -6 -10   1   25.20    1.10
  -6 -10   1   24.70    1.10
  -5 -10   1    9.20    2.00
  -5 -10   1    8.50    0.60
  -5 -10   1    8.10    0.50
  -4 -10   1   47.00    2.10
  -4 -10   1   42.80    4.40
  -4 -10   1   48.30    2.20
  -4 -10   1   48.40    2.00
  -3 -10   1   23.80    1.00
  -3 -10   1   22.20    1.10
  -3 -10   1   21.10    1.30
  -3 -10   1   21.30    1.00
  -3 -10   1   20.40    1.00
  -2 -10   1   12.90    0.70
  -2 -10   1   13.10    0.90
  -2 -10   1   13.00    0.60
  -2 -10   1   12.60    0.60
  -2 -10   1   12.70    0.70
  -1 -10   1   72.49    2.90
  -1 -10   1   72.19    2.90
  -1 -10   1   71.59    2.90
  -1 -10   1   71.99    3.10
  -1 -10   1   70.29    2.90
   0 -10   1  177.28    7.30
   0 -10   1  183.98    7.30
   0 -10   1  183.08    7.30
   0 -10   1  184.38    7.20
   0 -10   1  185.18    7.40
   1 -10   1    7.20    0.40
   1 -10   1    7.70    0.40
   1 -10   1    7.10    0.60
  10   9  -1    0.60    0.30
  10   9  -1    1.20    0.30
 -10  -9   1    1.10    0.10
   9   9  -1   26.20    1.70
  -9  -9   1   28.80    1.20
  -9  -9   1   28.60    1.20
  -8  -9   1    8.80    0.50
  -8  -9   1    8.20    0.50
  -7  -9   1   46.20    1.90
  -7  -9   1   45.00    1.90
  -6  -9   1   26.80    1.20
  -6  -9   1   25.00    3.10
  -6  -9   1   26.90    1.20
  -5  -9   1    4.50    0.40
  -5  -9   1    4.80    0.40
  -5  -9   1    3.40    2.00
  -5  -9   1    5.20    0.40
  -4  -9   1  209.78    8.40
  -4  -9   1  202.68    8.30
  -4  -9   1  213.78    8.30
  -4  -9   1  205.88   10.30
  -3  -9   1   25.40    1.10
  -3  -9   1   26.10    3.70
  -3  -9   1   25.50    1.20
  -3  -9   1   25.40    1.40
  -3  -9   1   25.90    1.10
  -3  -9   1   25.00    1.20
  -2  -9   1    0.80    0.20
  -2  -9   1    0.40    0.20
  -2  -9   1    0.80    1.00
  -2  -9   1    0.70    0.20
  -2  -9   1    0.70    0.40
  -2  -9   1    0.70    0.20
  -2  -9   1    0.70    0.20
  -1  -9   1  153.88    6.20
  -1  -9   1  155.88    6.10
  -1  -9   1  147.49    6.80
  -1  -9   1  155.98    6.10
  -1  -9   1  153.08    6.20
  -1  -9   1  155.28    6.30
   0  -9   1   49.70    3.10
   0  -9   1   51.19    2.20
   0  -9   1   52.39    2.20
   0  -9   1   54.39    2.20
   0  -9   1   52.09    2.40
   0  -9   1   52.49    2.20
   1  -9   1    3.20    0.40
   1  -9   1    3.60    0.40
   1  -9   1    3.90    1.10
   1  -9   1    3.90    0.30
   1  -9   1    3.80    0.30
   1  -9   1    3.40    0.40
   2  -9   1    0.00    0.30
   2  -9   1    0.10    0.20
   2  -9   1   -0.10    0.20
  10   8  -1   43.10    1.90
  10   8  -1   44.10    2.10
 -10  -8   1   46.30    1.80
   9   8  -1    1.00    0.70
   9   8  -1    0.60    0.30
  -9  -8   1    0.20    0.10
   8   8  -1    0.90    1.30
  -8  -8   1    1.40    0.20
   7   8  -1   99.69    4.80
  -7  -8   1   98.99    4.00
  -7  -8   1   98.69    4.10
   6   8  -1  -12.90   29.60
  -6  -8   1    0.20    0.20
  -6  -8   1    0.00    0.20
   5   8  -1  165.48   31.00
   5   8  -1  180.88   25.70
  -5  -8   1  261.57   11.90
  -5  -8   1  274.17   10.10
  -5  -8   1  261.87   10.10
  -4  -8   1  146.49    9.20
  -4  -8   1  167.48    6.50
  -4  -8   1  168.28    6.50
  -4  -8   1  176.58    9.00
  -4  -8   1  161.18    6.60
  -3  -8   1   73.69    3.10
  -3  -8   1   63.99    6.00
  -3  -8   1   76.09    3.30
  -3  -8   1   80.59    3.90
  -3  -8   1   77.89    3.10
  -3  -8   1   75.89    3.20
  -3  -8   1   90.29    6.60
   2   8  -1   17.40   11.20
  -2  -8   1   39.50    1.80
  -2  -8   1   41.20    1.80
  -2  -8   1   41.50    1.70
  -2  -8   1   29.80    4.70
  -2  -8   1   43.20    2.80
  -2  -8   1   42.60    1.70
  -2  -8   1   42.20    2.00
  -1  -8   1  360.46   14.60
  -1  -8   1  369.16   14.30
  -1  -8   1  373.06   14.30
  -1  -8   1  368.36   15.00
  -1  -8   1  363.26   14.40
  -1  -8   1  353.36   14.40
   0  -8   1  629.14   24.30
   0  -8   1  624.94   24.70
   0  -8   1  533.75   27.00
   0  -8   1  605.54   24.10
   0  -8   1  619.44   24.10
   0  -8   1  629.84   24.00
   0  -8   1  641.74   24.00
   1  -8   1   10.60    0.80
   1  -8   1   11.30    0.70
   1  -8   1   11.20    0.50
   1  -8   1   10.70    0.60
   1  -8   1   10.90    0.50
   1  -8   1    8.10    1.40
   2  -8   1   73.99    3.10
   2  -8   1   75.19    3.10
   2  -8   1   75.99    3.20
   2  -8   1   74.79    3.00
   2  -8   1   76.49    3.00
   2  -8   1   72.49    3.70
   3  -8   1   39.00    1.60
   3  -8   1   38.10    1.60
  10   7  -1    4.20    0.50
   9   7  -1   14.90    1.50
   9   7  -1   12.90    0.80
  -9  -7   1   12.30    0.70
   8   7  -1   40.40    1.90
   8   7  -1   42.70    2.70
  -8  -7   1   38.70    1.80
   7   7  -1   38.30   21.90
  -7  -7   1   48.70    2.30
   6   7  -1   13.30   20.40
   6   7  -1   12.00    2.30
  -6  -7   1   10.80    0.60
  -6  -7   1   10.90    0.70
  -6  -7   1   12.70    2.20
   5   7  -1  256.77   35.50
  -5  -7   1  345.77   13.60
  -5  -7   1  360.36   13.60
   4   7  -1   -8.70   10.50
   4   7  -1    1.40   16.40
  -4  -7   1    0.30    0.30
  -4  -7   1    1.40    1.90
   3   7  -1    3.10    9.50
   3   7  -1    0.50   12.30
  -3  -7   1    4.50    2.10
  -2  -7   1   89.79    4.00
  -2  -7   1   90.09    4.50
  -2  -7   1  104.29    4.80
  -2  -7   1   97.79    5.90
  -1  -7   1   26.80    1.20
  -1  -7   1   26.70    1.50
  -1  -7   1   28.00    1.20
  -1  -7   1   28.40    2.40
  -1  -7   1   27.30    1.30
   0  -7   1    5.40    0.40
   0  -7   1    4.80    0.60
   0  -7   1    6.60    2.60
   0  -7   1    5.30    0.50
   0  -7   1    4.70    0.40
   0  -7   1    6.00    1.30
   0  -7   1    5.10    0.40
   1  -7   1  380.36   14.50
   1  -7   1  381.36   14.80
   1  -7   1  364.56   14.60
   1  -7   1  373.46   14.60
   1  -7   1  342.27   17.40
   1  -7   1  381.56   14.50
   1  -7   1  360.86   15.20
   2  -7   1    8.40    0.50
   2  -7   1    7.10    0.80
   2  -7   1    7.90    0.50
   2  -7   1    8.60    0.50
   2  -7   1    8.50    0.60
   2  -7   1    8.50    1.50
   3  -7   1    5.90    0.50
   3  -7   1    6.40    0.40
   3  -7   1    6.60    0.40
   4  -7   1    9.20    0.50
  10   6  -1    3.90    0.60
  10   6  -1    3.20    0.40
 -10  -6   1    3.70    0.40
   9   6  -1  122.09    5.20
   9   6  -1  124.29    6.10
  -9  -6   1  128.59    5.00
   8   6  -1   -0.30    1.00
   8   6  -1    0.10    0.30
  -8  -6   1    1.00    0.20
   7   6  -1    1.10    1.10
   7   6  -1    0.40    0.40
   7   6  -1    2.10   15.40
  -7  -6   1    1.30    0.30
   6   6  -1   54.29   17.00
   6   6  -1   66.69    3.40
  -6  -6   1   52.99    2.30
  -6  -6   1   53.39    2.50
   5   6  -1  174.58   14.30
   5   6  -1  130.49   22.00
   4   6  -1  352.76   27.50
   4   6  -1  329.07   19.70
  -4  -6   1  396.56   15.80
   3   6  -1   38.30    6.90
   3   6  -1   34.90   10.50
  -3  -6   1   46.70    3.30
   2   6  -1   -1.10    7.10
   2   6  -1    7.30    4.70
  -2  -6   1   13.20    2.20
   1   6  -1    5.30    3.80
  -1  -6   1    2.40    1.50
   0  -6   1  633.44   26.50
   1  -6   1   72.89    2.90
   1  -6   1   73.09    3.00
   1  -6   1   72.39    3.40
   1  -6   1   69.09    2.90
   1  -6   1   72.69    3.80
   1  -6   1   70.49    3.20
   1  -6   1   73.49    2.90
   1  -6   1   71.69    5.40
   2  -6   1  495.45   20.50
   2  -6   1  506.25   20.10
   2  -6   1  521.15   19.90
   2  -6   1  492.85   19.90
   2  -6   1  506.55   21.00
   2  -6   1  527.15   19.90
   2  -6   1  496.25   22.50
   2  -6   1  509.75   19.90
   3  -6   1   10.10    0.50
   3  -6   1    9.30    0.50
   4  -6   1  157.68    6.10
   4  -6   1  151.68    6.20
   4  -6   1  153.68    6.50
   5  -6   1   77.29    3.00
   5  -6   1   72.79    3.10
   5  -6   1   72.49    3.40
   6  -6   1   75.89    3.10
  10   5  -1   35.60    1.60
  10   5  -1   35.00    1.80
 -10  -5   1   35.50    1.50
   9   5  -1   50.49    2.30
   9   5  -1   51.89    2.90
   8   5  -1   -0.10    1.10
   8   5  -1    0.70    0.30
   8   5  -1    2.80    4.00
  -8  -5   1    0.90    1.60
   7   5  -1   28.90    1.50
   7   5  -1   29.30    2.50
  -7  -5   1   28.70    2.30
   6   5  -1   38.50   10.60
  -6  -5   1   41.30    2.50
   5   5  -1  231.58   19.50
  -5  -5   1  311.47   11.90
   4   5  -1  570.04   36.10
   4   5  -1  734.43   30.10
  -4  -5   1  720.23   27.90
   3   5  -1   95.89   12.20
   3   5  -1   76.19    6.90
  -3  -5   1   97.79    4.80
   2   5  -1    4.10    2.90
   2   5  -1    3.20    5.40
  -1  -5   1  182.48    8.40
   0   5  -1    2.60    1.80
   0  -5   1    7.40    0.70
   0  -5   1    9.80    1.70
   1  -5   1   61.19    4.30
   1  -5   1   60.29    2.80
   2  -5   1   30.50    4.10
   2  -5   1   30.80    1.80
   3  -5   1   54.79    2.20
   3  -5   1   53.09    2.30
   3  -5   1   50.69    2.80
   3  -5   1   54.19    2.20
   4  -5   1    2.90    0.30
   4  -5   1    3.10    0.30
   5  -5   1   16.20    0.70
   5  -5   1   16.70    1.40
   5  -5   1   15.70    1.30
   5  -5   1   14.90    0.90
   6  -5   1    3.80    0.60
   6  -5   1    4.00    0.50
   6  -5   1    1.90    0.70
   7  -5   1   57.79    2.30
   7  -5   1   53.99    2.60
   7  -5   1   56.39    2.60
  10   4  -1    7.50    0.80
  10   4  -1    7.50    0.60
 -10  -4   1    7.20    0.40
   9   4  -1    2.30    0.40
   9   4  -1    2.90    0.70
   8   4  -1   48.90    2.10
   8   4  -1   45.80    5.90
   8   4  -1   50.29    2.90
  -8  -4   1   37.40    2.80
   7   4  -1   77.79    4.00
   7   4  -1   69.49    3.10
  -7  -4   1   68.99    3.70
  -6  -4   1   90.49    4.30
   5   4  -1   67.49    8.80
   4   4  -1 1849.02   66.79
   4   4  -1 1422.46   68.09
  -4  -4   1 1602.04   65.39
  -4  -4   1 1706.43   64.69
   3   4  -1  584.74   25.00
   3   4  -1  518.35   26.80
  -3  -4   1  631.84   24.50
  -3  -4   1  640.64   23.60
   2   4  -1   67.69    6.70
   2   4  -1   62.89    4.10
  -2  -4   1   67.69    3.50
   1   4  -1   10.20    2.90
   1   4  -1   16.40    1.90
  -1  -4   1   20.60    1.80
   0  -4   1  265.47   10.50
   0  -4   1  258.27   11.30
   1  -4   1   75.59    4.20
   1  -4   1   68.99    3.10
   2  -4   1  142.99    5.90
   2  -4   1  136.99    7.00
   3  -4   1   17.00    1.40
   4  -4   1  537.15   21.30
   4  -4   1  566.94   21.50
   4  -4   1  551.04   21.40
   4  -4   1  549.25   21.30
   4  -4   1  525.75   21.90
   4  -4   1  521.65   21.30
   5  -4   1   82.19    3.30
   5  -4   1   84.29    3.70
   5  -4   1   81.79    3.50
   5  -4   1   83.09    3.60
   6  -4   1   33.50    1.80
   6  -4   1   33.60    1.90
   6  -4   1   35.90    1.50
   6  -4   1   34.70    1.60
   7  -4   1   22.50    1.10
   7  -4   1   19.90    1.40
   7  -4   1   20.20    1.30
  10   3  -1   34.00    1.70
  10   3  -1   34.40    1.60
  10   3  -1   33.50    1.50
   9   3  -1  483.45   19.50
   9   3  -1  486.45   19.50
   9   3  -1  484.05   19.30
   8   3  -1    7.60    1.20
   8   3  -1    6.30    3.00
   8   3  -1    9.70    0.70
  -8  -3   1    7.80    1.40
   7   3  -1  107.79    5.00
   7   3  -1  100.89    4.20
   7   3  -1   91.39    6.60
  -7  -3   1   98.39    5.30
  -7  -3   1  100.29    4.80
  -6  -3   1    9.00    1.30
  -6  -3   1    9.60    1.70
   5   3  -1   56.69    8.80
  -5  -3   1   52.79    2.80
  -5  -3   1   56.69    3.10
   4   3  -1 1073.39   39.80
   4   3  -1  931.51   40.40
  -4  -3   1  944.41   38.00
  -4  -3   1  966.50   37.90
  -4  -3   1  873.71   38.50
   3   3  -1 1130.19   53.79
   3   3  -1 1474.15   53.19
  -3  -3   1 1334.27   52.19
  -3  -3   1 1295.57   52.79
  -3  -3   1 1397.66   52.19
   2   3  -1   18.10    1.80
   2   3  -1   14.10    2.60
  -2  -3   1   18.40    1.20
  -2  -3   1   17.90    1.00
  -2  -3   1   17.50    1.90
   1   3  -1  257.97   11.50
  -1  -3   1  289.67   11.20
  -1  -3   1  305.07   11.90
   0  -3   1  294.97   12.30
   1  -3   1  453.55   18.50
   1  -3   1  444.06   17.80
   2  -3   1    4.80    1.20
   2  -3   1    5.50    0.60
   3  -3   1    4.10    0.70
   4  -3   1  124.49    5.50
   5  -3   1  116.69    4.50
   5  -3   1  114.19    4.60
   5  -3   1  112.89    4.60
   5  -3   1  118.19    4.80
   5  -3   1  102.29    5.20
   5  -3   1  115.99    4.70
   6  -3   1    0.90    0.50
   6  -3   1    1.50    0.20
   6  -3   1    2.10    0.40
   6  -3   1    2.80    0.50
   7  -3   1   44.30    2.10
   7  -3   1   40.00    2.10
   7  -3   1   45.30    1.90
   8  -3   1   22.50    1.30
   8  -3   1   24.00    1.10
   8  -3   1   23.70    1.30
  10   2  -1   22.20    1.50
  10   2  -1   22.20    1.30
  10   2  -1   22.30    1.10
  10   2  -1   23.40    1.20
   9   2  -1  219.98    8.90
   9   2  -1  221.38    8.80
   9   2  -1  220.68    8.90
   9   2  -1  220.48    9.00
   8   2  -1   45.00    2.30
   8   2  -1   45.80    2.10
   8   2  -1   48.70    2.50
   7   2  -1   72.79    3.20
   7   2  -1   78.19    3.80
   7   2  -1   76.19    5.00
  -7  -2   1   74.59    4.40
  -7  -2   1   72.49    3.80
   6   2  -1   84.09    5.40
  -6  -2   1   84.79    4.50
  -6  -2   1   86.99    4.10
  -5  -2   1   88.79    4.40
  -4  -2   1    0.20    0.40
  -4  -2   1   -0.20    0.70
   3   2  -1  341.47   15.40
   3   2  -1  370.46   15.00
  -3  -2   1  347.27   14.20
  -3  -2   1  341.77   14.00
   2   2  -1 9999.00  340.57
   2   2  -1 7413.96  340.77
   1   2  -1  529.85   20.90
  -1  -2   1  531.95   20.90
  -1  -2   1  527.95   20.90
  -1  -2   1  529.45   21.40
   0   2  -1  453.05   19.20
   0   2  -1  500.85   19.00
   0   2  -1  502.85   18.90
   0  -2   1  465.25   19.40
   0  -2   1  489.65   19.00
   1  -2   1  339.67   14.00
   1  -2   1  344.07   13.60
   2  -2   1  458.15   17.70
   2  -2   1  431.76   18.10
   3  -2   1  368.86   15.50
   3  -2   1  367.96   14.80
  -4   2  -1  136.09    5.60
   4  -2   1  131.79    5.80
  -5   2  -1    4.30    0.90
   5  -2   1    3.60    0.60
   5  -2   1    3.30    0.90
   5  -2   1    5.20    0.70
   5  -2   1    3.60    0.30
   5  -2   1    4.30    0.50
  -6   2  -1   10.60    1.40
   6  -2   1   11.20    1.00
   6  -2   1   12.10    0.80
   6  -2   1   14.10    1.90
   6  -2   1   11.80    0.70
   6  -2   1   12.60    0.60
   7  -2   1  225.18    8.80
   7  -2   1  208.48    8.80
   7  -2   1  221.48    8.90
   8  -2   1   15.20    1.10
   8  -2   1   15.30    0.90
   8  -2   1   16.00    1.00
   9  -2   1    3.80    0.50
   9  -2   1    3.60    0.50
   9  -2   1    3.20    0.50
  10   1  -1  104.19    4.70
  10   1  -1  110.29    4.40
   9   1  -1   10.00    1.30
   9   1  -1    9.00    1.00
   9   1  -1   10.80    0.90
   9   1  -1    8.50    0.80
   8   1  -1   23.70    1.40
   8   1  -1   26.90    1.40
   8   1  -1   23.80    1.50
   8   1  -1   21.60    1.30
   7   1  -1   23.10    3.00
   7   1  -1   29.40    1.80
   7   1  -1   29.70    1.40
  -7  -1   1   29.60    2.20
  -7  -1   1   27.40    2.90
   6   1  -1   25.10    2.70
  -6  -1   1   24.80    2.20
  -6  -1   1   22.50    1.60
   5   1  -1   72.79    4.30
  -5  -1   1   71.69    3.70
  -5  -1   1   68.79    3.30
  -4  -1   1  303.27   12.30
  -4  -1   1  305.57   12.60
   3   1  -1   11.30    2.30
  -3  -1   1   10.40    1.10
  -3  -1   1    9.80    1.00
   2   1  -1 4228.78  171.88
   2   1  -1 4705.23  171.78
  -2  -1   1 4223.08  171.48
  -2  -1   1 4385.96  171.68
   1   1  -1 2017.40   76.19
  -1  -1   1 1895.21   76.29
  -1  -1   1 1929.01   76.29
   0   1  -1    4.70    0.30
   0   1  -1    5.80    0.60
   0  -1   1    4.80    0.40
   0  -1   1    5.40    0.60
   0  -1   1    5.90    0.90
  -1   1  -1  514.35   21.40
  -1   1  -1  551.04   21.20
   1  -1   1  556.24   21.30
  -2   1  -1   21.50    0.90
  -2   1  -1   20.70    1.00
  -2   1  -1   18.40    2.40
   2  -1   1   20.60    1.60
   2  -1   1   22.00    1.20
  -3   1  -1   80.19    3.40
   3  -1   1   73.09    3.90
   3  -1   1   83.99    3.60
  -4   1  -1   13.30    0.90
  -4   1  -1   14.10    1.10
   4  -1   1   14.40    1.20
  -5   1  -1   10.50    1.30
  -5   1  -1   10.10    0.90
   5  -1   1   10.20    1.40
  -6   1  -1  159.98    7.00
   6  -1   1  158.38    6.60
   6  -1   1  150.58    7.10
   6  -1   1  163.48    6.30
   6  -1   1  161.28    6.40
  -7   1  -1    8.50    1.60
   7  -1   1    8.00    0.80
   7  -1   1    7.40    1.60
   7  -1   1    8.80    0.50
   7  -1   1    7.60    0.80
   7  -1   1    8.00    0.60
   8  -1   1    1.90    0.30
   9  -1   1   45.30    1.90
   9   0  -1    0.60    0.40
   9   0  -1    0.30    0.40
   9   0  -1    0.60    0.80
   8   0  -1   97.09    4.20
   8   0  -1  100.89    4.30
   8   0  -1  101.09    4.30
   8   0  -1  104.99    4.60
   8   0  -1  104.59    4.50
   7   0  -1   38.40    2.00
   7   0  -1   39.30    1.80
   7   0  -1   38.60    2.00
   7   0  -1   40.50    2.00
   6   0  -1    5.80    0.60
   6   0  -1    5.20    0.90
   6   0  -1    4.50    1.30
  -6   0   1    4.80    1.00
  -6   0   1    4.70    2.30
   5   0  -1   86.89    4.40
  -5   0   1   89.19    4.00
  -5   0   1   89.09    4.40
   4   0  -1  263.37   10.80
  -4   0   1  247.98   10.60
  -4   0   1  251.17   10.30
   3   0  -1  137.99    6.20
  -3   0   1  144.79    5.80
  -3   0   1  130.79    6.00
   2   0  -1 2080.49   76.79
   2   0  -1 1930.01   76.69
  -2   0   1 1841.32   76.39
  -2   0   1 1942.11   76.49
   1   0  -1    2.20    0.40
   0   0  -1  136.49    5.60
   0   0  -1  139.49    5.60
   0   0  -1  145.29    5.60
   0   0   1  153.88    5.60
   0   0   1  142.89    5.70
  -1   0  -1  515.75   20.60
   1   0   1  538.05   20.80
  -2   0  -1   92.19    5.40
  -2   0  -1   98.09    4.10
  -2   0  -1   98.49    4.00
   2   0   1  107.39    4.40
  -3   0  -1  299.27   12.50
  -3   0  -1  303.77   12.00
  -4   0  -1    5.40    0.90
  -4   0  -1    5.40    0.60
   4   0   1    5.30    0.90
  -5   0  -1 1442.86   55.49
  -5   0  -1 1381.06   55.29
   5   0   1 1393.86   55.69
  -6   0  -1    2.70    0.70
  -6   0  -1    2.00    1.00
   6   0   1    2.10    1.10
  -7   0  -1   42.70    3.00
   7   0   1   41.40    1.90
   7   0   1   44.60    1.80
   7   0   1   34.30    3.00
   8   0   1   29.00    2.10
   8   0   1   29.70    1.50
   8   0   1   31.10    1.70
   8   0   1   31.60    1.70
   8   0   1   35.30    1.40
   9   0   1    9.60    0.80
   9   0   1   11.70    0.80
  10   0   1  105.29    4.30
  10   0   1   96.19    4.10
   9  -1  -1    7.70    0.60
   9  -1  -1    9.00    0.80
   9  -1  -1    8.80    1.20
   9  -1  -1    8.20    0.80
   8  -1  -1   20.30    1.10
   8  -1  -1   22.40    1.20
   8  -1  -1   21.80    1.30
   8  -1  -1   21.00    1.90
   7  -1  -1    2.40    0.50
   7  -1  -1    2.80    0.50
   7  -1  -1    2.90    0.40
   7  -1  -1    1.90    1.00
   6  -1  -1  126.09    5.10
   6  -1  -1  122.89    5.20
   6  -1  -1  124.19    5.20
  -6   1   1  126.49    6.00
   5  -1  -1   43.10    2.60
  -5   1   1   42.90    2.20
  -5   1   1   41.90    2.70
   4  -1  -1  370.96   14.80
  -4   1   1  353.56   14.50
  -4   1   1  364.26   14.80
   3  -1  -1 1549.94   58.79
  -3   1   1 1473.35   58.89
  -3   1   1 1456.85   58.59
   2  -1  -1  961.40   37.60
   2  -1  -1 1016.40   37.30
  -2   1   1  924.71   37.30
  -2   1   1  888.21   37.40
   1  -1  -1  218.98    8.50
  -1   1   1  185.08    8.20
  -1   1   1  198.28    8.20
   0  -1  -1  546.15   20.40
   0  -1  -1  511.25   20.40
   0  -1  -1  518.45   20.40
   0   1   1  594.94   20.70
   0   1   1  471.65   20.40
   0   1   1  486.75   20.40
  -1  -1  -1   30.40    1.20
  -1  -1  -1   28.20    1.20
  -1  -1  -1   28.00    1.30
   1   1   1   27.60    2.00
  -2  -1  -1 1459.55   60.79
  -2  -1  -1 1515.35   60.69
   2   1   1 1677.33   61.59
  -3  -1  -1  101.79    4.30
  -3  -1  -1   99.99    4.20
   3   1   1  108.89    6.50
  -4  -1  -1    5.10    0.60
  -4  -1  -1    5.90    0.80
   4   1   1    5.70    1.20
  -5  -1  -1  357.26   14.40
  -5  -1  -1  348.17   14.20
   5   1   1  352.56   14.90
  -6  -1  -1   84.89    4.20
  -6  -1  -1   86.79    3.90
   6   1   1   85.49    4.60
  -7  -1  -1   85.39    4.50
  -7  -1  -1   86.09    4.10
   7   1   1   77.19    4.60
   7   1   1   93.39    3.50
   7   1   1   83.59    3.60
   8   1   1   20.80    0.90
   9   1   1  361.36   14.10
   9   1   1  354.66   14.10
   9   1   1  350.36   14.30
   9   1   1  350.56   13.90
  10   1   1    3.20    0.40
  10   1   1    2.90    0.40
   8  -2  -1    4.10    0.50
   8  -2  -1    3.50    0.60
   8  -2  -1    3.60    1.20
   8  -2  -1    3.40    0.60
   7  -2  -1   21.50    1.30
   7  -2  -1   20.80    1.30
   7  -2  -1   21.50    1.10
   7  -2  -1   20.40    2.30
   6  -2  -1   30.00    1.60
   6  -2  -1   30.70    1.60
   6  -2  -1   31.00    1.50
   6  -2  -1   30.60    2.40
  -6   2   1   26.20    3.20
   5  -2  -1   30.30    1.60
   5  -2  -1   30.70    1.60
   5  -2  -1   30.20    2.40
   5  -2  -1   31.80    1.50
   5  -2  -1   34.20    2.30
  -5   2   1   32.40    2.50
   4  -2  -1   70.59    3.40
  -4   2   1   71.89    3.50
   3  -2  -1   39.70    2.00
  -3   2   1   39.50    2.30
   2  -2  -1  551.04   20.90
   2  -2  -1  503.85   21.70
   1  -2  -1 3186.18  125.39
   1  -2  -1 3206.88  124.99
   0  -2  -1  438.56   17.60
   0  -2  -1  471.05   18.00
   0   2   1  417.16   17.50
   0   2   1  440.66   17.60
   0   2   1  475.45   18.10
  -1  -2  -1  489.55   19.30
  -1  -2  -1  494.05   19.60
  -2  -2  -1    9.80    0.60
  -2  -2  -1    9.70    0.90
   2   2   1    8.50    2.10
   2   2   1    8.80    2.90
  -3  -2  -1    0.50    0.40
  -3  -2  -1    0.40    0.20
   3   2   1   -1.10    3.20
   3   2   1   -0.20    3.70
  -4  -2  -1  258.27   10.20
  -4  -2  -1  252.07   10.10
   4   2   1  233.08   13.50
  -5  -2  -1   42.70    2.10
  -5  -2  -1   42.40    2.30
  -6  -2  -1  152.58    6.50
  -6  -2  -1  153.28    6.80
   6   2   1  149.19    7.50
  -7  -2  -1  575.44   22.70
  -7  -2  -1  568.14   23.10
   7   2   1  584.84   22.40
   7   2   1  564.44   23.60
   7   2   1  532.35   23.30
  -8  -2  -1    3.70    1.80
  -8  -2  -1    4.20    1.30
   8   2   1    4.00    0.60
   8   2   1    3.80    0.30
   8   2   1    3.00    2.00
   8   2   1    3.60    1.20
   9   2   1  114.69    4.50
   9   2   1  106.79    4.70
   9   2   1  109.59    5.20
  10   2   1   69.59    2.90
  10   2   1   66.39    2.80
  10   2   1   62.59    3.10
   8  -3  -1    0.50    0.40
   8  -3  -1    0.60    0.50
   8  -3  -1    0.60    1.30
   8  -3  -1   -0.10    0.20
   7  -3  -1   46.50    2.00
   7  -3  -1   45.40    2.20
   7  -3  -1   36.50    3.00
   7  -3  -1   46.90    2.30
   6  -3  -1  241.78    9.70
   6  -3  -1  234.98   10.50
   6  -3  -1  234.48    9.80
   6  -3  -1  251.67    9.60
   5  -3  -1  842.32   33.40
   5  -3  -1  867.31   33.30
   5  -3  -1  840.92   33.30
   5  -3  -1  836.62   33.90
   4  -3  -1  798.02   32.20
   3  -3  -1  761.82   29.60
   3  -3  -1  731.73   30.60
   2  -3  -1   41.10    3.10
   2  -3  -1   45.90    2.10
   1  -3  -1    9.20    1.60
   1  -3  -1    9.50    0.60
   0  -3  -1   31.10    1.40
   0  -3  -1   32.80    2.10
   0   3   1   30.60    2.60
  -1  -3  -1  458.65   17.40
  -1  -3  -1  428.66   18.00
  -2  -3  -1   32.30    1.90
  -2  -3  -1   36.20    1.60
   2   3   1   25.10    3.70
   2   3   1   29.70    4.50
  -3  -3  -1   76.19    3.10
  -3  -3  -1   61.89    3.20
  -3  -3  -1   71.49    2.90
   3   3   1   71.79    8.40
   3   3   1   56.39    5.50
  -4  -3  -1  297.97   11.70
  -4  -3  -1  297.77   11.80
   4   3   1  240.98   15.70
   4   3   1  313.37   14.50
  -5  -3  -1  183.98    7.80
  -5  -3  -1  187.08    7.60
   5   3   1  176.98   13.40
  -6  -3  -1  136.99    6.20
  -6  -3  -1  138.69    6.00
  -7  -3  -1   96.99    4.50
  -7  -3  -1   99.19    5.00
   7   3   1   95.89    4.90
   7   3   1   89.59    5.90
   7   3   1   94.59    4.20
   7   3   1  103.09    3.90
  -8  -3  -1  160.68    9.60
  -8  -3  -1  171.78    7.90
   8   3   1  178.18    7.20
   8   3   1  185.18    7.00
   8   3   1  176.38   10.20
   8   3   1  180.58    7.80
   9   3   1  103.69    4.70
   9   3   1  104.89    4.30
   9   3   1  106.99    4.20
  10   3   1   28.40    1.20
  10   3   1   27.40    1.50
  10   3   1   27.70    1.40
  10   3   1   27.90    1.40
   7  -4  -1   14.70    0.80
   7  -4  -1   14.20    1.20
   7  -4  -1   13.10    2.00
   7  -4  -1   14.60    1.10
   6  -4  -1   17.50    2.20
   5  -4  -1 1062.59   41.70
   5  -4  -1 1085.59   41.50
   5  -4  -1 1010.90   42.30
   5  -4  -1 1065.89   41.60
   4  -4  -1  109.99    4.70
   4  -4  -1  101.39    5.70
   4  -4  -1  110.99    4.60
   4  -4  -1  107.69    4.40
   3  -4  -1  185.68    9.50
   2  -4  -1   60.89    2.80
   2  -4  -1   55.49    6.10
   1  -4  -1  483.25   19.50
   1  -4  -1  448.76   18.50
   0  -4  -1    3.10    0.40
   0  -4  -1    3.30    1.00
  -1  -4  -1  265.37   11.20
  -2  -4  -1    2.30    0.80
   2   4   1    1.90    2.80
   2   4   1    4.60    4.40
  -3  -4  -1  208.58    8.60
  -3  -4  -1  223.38    8.10
   3   4   1  183.08   13.40
   3   4   1  172.18   10.80
  -4  -4  -1   85.29    3.50
   4   4   1   72.69    7.70
   4   4   1   76.39   10.90
  -5  -4  -1   59.29    2.70
   5   4   1   47.60    8.70
  -6  -4  -1    8.00    1.10
   6   4   1    6.80    8.50
  -7  -4  -1   91.89    4.40
   7   4   1   93.99    4.80
   7   4   1  101.99    3.80
   7   4   1   88.39    4.10
   8   4   1   17.10    4.80
   8   4   1   23.90    1.40
   8   4   1   27.20    1.10
   8   4   1   24.20    2.40
   9   4   1  269.17   10.70
   9   4   1  267.07   11.30
  10   4   1   41.80    1.80
  10   4   1   43.10    2.00
  10   4   1   41.90    2.10
 -11  -4  -1    0.40    0.10
  11   4   1   -1.50    0.90
  11   4   1    0.20    0.40
  11   4   1    0.30    0.30
   6  -5  -1    5.90    1.80
   6  -5  -1   10.70    0.70
   6  -5  -1    9.40    0.90
   6  -5  -1    8.40    0.90
   5  -5  -1   56.59    4.00
   5  -5  -1   58.29    3.00
   5  -5  -1   60.19    2.50
   5  -5  -1   59.69    2.80
   4  -5  -1  288.77   13.40
   4  -5  -1  295.17   11.70
   4  -5  -1  284.97   11.60
   4  -5  -1  289.57   11.90
   3  -5  -1  406.06   16.40
   3  -5  -1  437.86   16.70
   3  -5  -1  429.86   16.60
   3  -5  -1  397.66   16.90
   3  -5  -1  401.16   17.50
   2  -5  -1   55.39    4.80
   1  -5  -1  139.09    7.20
   1  -5  -1  138.59    5.80
   0  -5  -1  265.77   10.80
   0  -5  -1  270.07   11.90
  -1  -5  -1    2.00    1.10
   1   5   1    0.40    3.60
   1   5   1    1.30    3.10
  -2  -5  -1   81.69    4.20
   2   5   1   63.59    7.50
   2   5   1   76.79    9.60
  -3  -5  -1   33.80    2.50
   3   5   1   19.40    5.60
   3   5   1   29.10    8.10
   4   5   1   52.39    7.40
   4   5   1   45.20   10.20
  -5  -5  -1   22.70    1.40
   5   5   1   22.30    9.90
   5   5   1   19.40    7.00
  -6  -5  -1  156.98    6.60
   6   5   1  135.79   18.00
  -7  -5  -1    1.00    1.00
   7   5   1    2.40    0.50
   7   5   1    1.10    1.00
  -8  -5  -1   73.89    4.30
   8   5   1   64.29    6.30
   8   5   1   78.89    3.30
   8   5   1   79.19    4.10
   9   5   1   17.20    1.00
   9   5   1   17.80    1.90
  10   5   1    4.20    0.70
  10   5   1    3.80    0.40
 -11  -5  -1    1.20    0.20
  11   5   1    1.10    0.30
  11   5   1    1.30    0.20
  11   5   1    0.70    0.40
   6  -6  -1   15.70    0.80
   6  -6  -1   14.10    1.50
   6  -6  -1   16.30    1.20
   5  -6  -1   14.00    1.30
   5  -6  -1   15.20    2.30
   5  -6  -1   15.50    0.90
   5  -6  -1   16.10    1.50
   4  -6  -1   23.70    1.60
   4  -6  -1   24.00    1.80
   4  -6  -1   21.80    2.70
   4  -6  -1   21.60    1.10
   3  -6  -1 1044.90   41.30
   3  -6  -1 1020.70   42.60
   3  -6  -1 1046.10   41.80
   3  -6  -1 1060.99   41.70
   3  -6  -1 1084.19   41.50
   2  -6  -1    1.40    0.30
   2  -6  -1    2.70    1.30
   2  -6  -1    0.90    3.10
   2  -6  -1    0.60    1.00
   2  -6  -1    1.50    0.50
   2  -6  -1    0.60    0.80
   2  -6  -1    4.30    2.30
   1  -6  -1   45.50    2.90
   1  -6  -1   44.60    4.70
   1  -6  -1   45.20    2.10
   1  -6  -1   44.80    1.90
   0  -6  -1   11.00    2.10
  -1  -6  -1   60.09    4.00
  -2  -6  -1   15.90    2.20
   2   6   1    5.20    5.70
   2   6   1   11.10    6.20
  -3  -6  -1  131.39    7.00
   3   6   1  118.79   15.20
   3   6   1  110.69   13.20
  -4  -6  -1  307.67   12.90
   4   6   1  277.77   19.60
   4   6   1  287.77   24.10
   5   6   1   79.79   16.30
   5   6   1   57.19   10.20
  -6  -6  -1   46.30    2.00
  -6  -6  -1   47.20    3.90
  -6  -6  -1   45.10    2.30
   6   6   1   54.99    2.80
   6   6   1   49.70   15.90
  -7  -6  -1    8.50    0.60
  -7  -6  -1    8.20    0.90
   7   6   1   11.10   14.50
   7   6   1    8.50    0.90
   7   6   1   10.60    1.40
  -8  -6  -1  473.15   20.20
   8   6   1  523.65   20.40
   8   6   1  543.45   21.00
   9   6   1  137.59    6.30
   9   6   1  135.19    5.60
 -10  -6  -1   28.40    1.20
  10   6   1   26.60    1.80
  10   6   1   25.90    1.30
  11   6   1    3.40    0.40
  11   6   1    3.30    0.40
   5  -7  -1   20.60    1.90
   5  -7  -1   22.50    1.40
   4  -7  -1    3.10    0.80
   4  -7  -1    3.40    2.40
   4  -7  -1    5.30    0.70
   4  -7  -1    4.00    1.00
   3  -7  -1    0.70    0.90
   3  -7  -1   -0.20    1.00
   3  -7  -1    0.30    0.80
   3  -7  -1    0.30    2.00
   2  -7  -1   29.40    1.50
   2  -7  -1   30.70    2.10
   2  -7  -1   30.90    2.40
   2  -7  -1   29.10    1.30
   2  -7  -1   30.20    2.30
   2  -7  -1   24.80    3.30
   1  -7  -1   62.79    2.60
   1  -7  -1   62.19    3.50
   1  -7  -1   64.49    2.60
   1  -7  -1   57.69    6.60
   1  -7  -1   62.09    2.80
   1  -7  -1   57.99    5.20
   1  -7  -1   62.49    3.50
   0  -7  -1   66.39    2.90
   0  -7  -1   66.69    2.70
   0  -7  -1   67.19    2.80
   0  -7  -1   61.49    5.50
   0  -7  -1   64.99    5.60
   0  -7  -1   65.39    3.60
  -1  -7  -1  103.29    4.80
  -1  -7  -1  107.69    4.90
  -1  -7  -1  103.09    4.20
  -1  -7  -1  102.79    4.20
  -1  -7  -1  101.49    6.40
  -1  -7  -1  106.89    6.60
  -2  -7  -1   23.20    3.20
   2   7   1   17.50    7.00
   2   7   1   10.40    7.40
  -3  -7  -1  108.99    5.90
   3   7   1   82.49   12.60
   3   7   1   84.69   12.60
  -4  -7  -1  358.76   15.20
   4   7   1  326.17   27.60
   4   7   1  338.27   25.80
  -5  -7  -1   10.60    1.20
  -5  -7  -1   11.10    0.70
  -5  -7  -1   13.20    1.00
  -5  -7  -1   13.50    2.60
   5   7   1   23.40   13.00
   5   7   1   11.90    1.40
   5   7   1   11.10   19.60
  -6  -7  -1  257.17   11.80
  -6  -7  -1  253.37   10.20
  -6  -7  -1  249.18   10.30
   6   7   1  268.17   10.80
  -7  -7  -1   15.50    1.00
  -7  -7  -1   16.20    0.80
  -7  -7  -1   15.40    1.90
   7   7   1   16.10    1.80
   7   7   1   -1.20   19.80
  -8  -7  -1   46.80    2.10
  -8  -7  -1   43.20    1.90
   8   7   1   46.10    2.20
   8   7   1   49.00    2.90
  -9  -7  -1   42.40    1.80
  -9  -7  -1   39.80    1.80
   9   7   1   45.10    3.40
   9   7   1   42.20    2.00
  10   7   1   14.00    1.40
  10   7   1   14.40    0.80
  11   7   1    0.20    0.30
  11   7   1    0.30    0.20
   3  -8  -1   13.60    1.40
   3  -8  -1   11.90    1.20
   2  -8  -1   43.50    2.00
   2  -8  -1   44.40    1.80
   2  -8  -1   42.00    2.70
   2  -8  -1   41.00    4.50
   2  -8  -1   42.90    2.60
   1  -8  -1  285.17   13.50
   1  -8  -1  303.97   11.70
   1  -8  -1  300.47   11.90
   1  -8  -1  293.37   12.40
   1  -8  -1  297.57   11.70
   0  -8  -1   25.40    2.20
   0  -8  -1   26.20    1.40
   0  -8  -1   27.40    1.30
   0  -8  -1   25.50    1.20
   0  -8  -1   24.70    4.20
   0  -8  -1   18.90    4.30
  -1  -8  -1   57.29    2.40
  -1  -8  -1   60.79    2.80
  -1  -8  -1   57.49    5.60
  -1  -8  -1   48.20    5.70
  -1  -8  -1   57.99    2.40
  -1  -8  -1   55.89    2.60
  -1  -8  -1   57.59    3.40
  -2  -8  -1    2.10    1.20
  -2  -8  -1    2.20    0.30
  -2  -8  -1    1.10    2.40
  -2  -8  -1    2.80    2.80
  -2  -8  -1    2.30    0.30
  -2  -8  -1    2.60    0.50
  -2  -8  -1    2.10    0.20
  -2  -8  -1    1.90    0.70
   2   8   1    0.00    7.60
  -3  -8  -1    3.60    0.40
  -3  -8  -1    4.30    2.80
  -3  -8  -1    4.40    0.50
  -3  -8  -1    4.30    0.70
  -3  -8  -1    3.60    2.30
  -3  -8  -1    4.00    0.50
  -3  -8  -1    6.60    1.30
  -3  -8  -1    3.70    0.40
   3   8   1   13.90    9.60
   3   8   1    5.30   10.50
  -4  -8  -1  109.79    4.80
  -4  -8  -1   85.99    7.70
  -4  -8  -1  110.39    4.40
  -4  -8  -1  122.79    7.10
  -4  -8  -1  121.99    5.20
  -4  -8  -1  111.49    4.50
   4   8   1   57.19   16.90
  -5  -8  -1   37.90    2.10
  -5  -8  -1   40.30    1.80
  -5  -8  -1   39.60    1.70
  -5  -8  -1   45.10    4.70
   5   8   1   31.20   18.60
   5   8   1   10.10   20.60
  -6  -8  -1   48.50    4.30
  -6  -8  -1   49.30    2.00
  -6  -8  -1   47.70    2.20
   6   8   1   35.10   27.80
   6   8   1   46.00    2.70
  -7  -8  -1   26.80    1.40
  -7  -8  -1   27.30    2.90
  -7  -8  -1   27.40    1.20
   7   8   1   28.90    2.10
  -8  -8  -1  185.88    7.50
  -8  -8  -1  184.38    7.40
   8   8   1  189.78    8.20
  -9  -8  -1    4.70    0.40
  -9  -8  -1    5.00    0.40
   9   8   1    6.20    1.10
   9   8   1    4.90    0.60
 -10  -8  -1   32.80    1.40
  10   8   1   34.30    1.50
  10   8   1   30.60    2.10
   2  -9  -1   36.70    1.70
   2  -9  -1   38.70    1.60
   2  -9  -1   38.90    2.70
   1  -9  -1    0.10    0.30
   1  -9  -1    0.20    1.00
   1  -9  -1    0.30    0.20
   1  -9  -1    1.50    2.40
   1  -9  -1    0.20    0.20
   0  -9  -1   11.40    3.00
   0  -9  -1    8.20    0.80
   0  -9  -1    8.80    0.60
   0  -9  -1    8.60    0.60
   0  -9  -1    7.20    1.40
  -1  -9  -1    4.40    1.20
  -1  -9  -1    2.00    2.60
  -1  -9  -1    4.80    0.50
  -1  -9  -1    4.00    0.50
  -1  -9  -1    4.90    0.40
  -2  -9  -1    0.10    0.20
  -2  -9  -1    1.50    2.50
  -2  -9  -1    0.10    0.20
  -2  -9  -1    0.30    0.20
  -2  -9  -1   -0.90    1.00
  -2  -9  -1    0.00    0.40
  -3  -9  -1   60.29    2.40
  -3  -9  -1   55.19    5.30
  -3  -9  -1   56.59    2.60
  -3  -9  -1   58.29    2.80
  -3  -9  -1   58.29    2.40
  -3  -9  -1   56.79    3.30
  -3  -9  -1   54.99    2.40
  -3  -9  -1   58.29    2.40
   3   9   1   29.40   11.70
  -4  -9  -1   13.70    2.90
  -4  -9  -1   16.20    1.20
  -4  -9  -1   16.40    0.90
  -4  -9  -1   16.50    0.80
  -4  -9  -1   16.00    0.90
  -4  -9  -1   16.60    1.90
   4   9   1    5.60   15.90
  -5  -9  -1   65.79    2.70
  -5  -9  -1   64.89    2.80
  -5  -9  -1   69.09    5.30
  -5  -9  -1   66.69    2.80
   5   9   1    7.20   24.10
  -6  -9  -1   28.40    3.40
  -6  -9  -1   28.50    1.30
  -6  -9  -1   27.80    1.30
  -7  -9  -1  110.19    5.80
  -7  -9  -1  113.49    4.60
  -7  -9  -1  111.19    4.50
   7   9   1  111.69    5.20
  -8  -9  -1    0.00    0.20
  -8  -9  -1    0.00    0.10
   8   9   1   -0.10    0.80
  -9  -9  -1    1.90    0.20
  -9  -9  -1    1.10    0.20
   9   9   1    1.30    0.80
 -10  -9  -1   26.60    1.10
 -10  -9  -1   25.00    1.10
  10   9   1   26.20    1.30
  10   9   1   24.80    1.50
   1 -10  -1   50.89    2.20
   1 -10  -1   50.39    2.10
   1 -10  -1   49.00    2.60
   0 -10  -1    1.30    0.40
   0 -10  -1   -0.20    1.00
   0 -10  -1    1.70    0.20
   0 -10  -1    1.70    0.20
  -1 -10  -1   13.60    0.70
  -1 -10  -1   13.00    0.70
  -1 -10  -1   10.90    2.60
  -1 -10  -1   13.30    0.90
  -1 -10  -1   11.80    1.50
  -2 -10  -1    3.60    2.40
  -2 -10  -1    5.10    0.30
  -2 -10  -1    4.90    0.40
  -2 -10  -1    5.10    0.40
  -2 -10  -1    4.40    0.50
  -2 -10  -1    4.90    1.20
  -3 -10  -1   21.30    1.00
  -3 -10  -1   20.50    1.20
  -3 -10  -1   22.30    0.90
  -3 -10  -1   20.60    1.00
  -3 -10  -1   20.80    1.90
  -3 -10  -1   20.10    3.20
  -4 -10  -1    1.30    0.30
  -4 -10  -1    1.50    0.30
  -4 -10  -1    0.80    2.10
  -4 -10  -1    1.20    0.20
  -4 -10  -1    1.10    0.20
  -4 -10  -1    1.70    0.40
  -5 -10  -1    1.10    1.70
  -5 -10  -1    0.60    0.20
  -5 -10  -1    0.90    0.20
  -6 -10  -1   31.10    1.30
  -6 -10  -1   29.90    1.40
  -6 -10  -1   31.00    1.40
  -6 -10  -1   34.60    4.00
  -7 -10  -1   22.00    1.00
  -7 -10  -1   20.60    2.40
  -7 -10  -1   22.10    1.00
  -7 -10  -1   22.00    1.00
  -8 -10  -1    3.60    0.30
  -8 -10  -1    3.30    0.30
   8  10   1    3.70    0.80
  -9 -10  -1   10.90    0.50
  -9 -10  -1   11.50    0.50
   9  10   1   10.20    1.20
  -1 -11  -1    7.00    0.40
  -1 -11  -1    6.20    0.60
  -1 -11  -1    6.30    0.40
  -2 -11  -1   14.50    2.40
  -2 -11  -1   19.70    0.90
  -2 -11  -1   19.30    0.90
  -2 -11  -1   19.10    1.10
  -3 -11  -1    4.90    0.60
  -3 -11  -1    1.60    1.80
  -3 -11  -1    5.90    0.40
  -3 -11  -1    6.00    0.40
  -3 -11  -1    5.60    0.40
  -4 -11  -1  105.89    4.20
  -4 -11  -1   98.49    5.80
  -4 -11  -1  107.19    4.20
  -4 -11  -1  106.29    4.30
  -4 -11  -1  100.89    4.20
  -4 -11  -1  105.79    4.20
  -5 -11  -1  144.59    5.50
  -5 -11  -1  121.99    6.80
  -5 -11  -1  141.29    5.60
  -5 -11  -1  142.59    5.60
  -5 -11  -1  142.69    5.50
  -6 -11  -1    1.70    0.20
  -6 -11  -1    1.70    0.20
  -6 -11  -1    1.50    1.20
  -6 -11  -1    1.80    0.20
  -7 -11  -1    2.10    0.30
  -7 -11  -1    2.40    0.20
  -7 -11  -1    2.00    0.20
  -8 -11  -1   42.40    1.80
  -8 -11  -1   44.30    1.80
  -4 -12  -1    5.10    0.30
  -4 -12  -1    4.70    0.30
  -4 -12  -1    4.90    0.30
  -4 -12  -1    4.80    0.50
  -5 -12  -1   77.69    3.00
  -5 -12  -1   72.79    3.00
  -6 -12  -1    4.80    0.30
  -6 -12  -1    2.80    1.30
  -6 -12  -1    4.70    0.40
  -6 -12  -1    4.60    0.30
  -7 -11   2    1.90    0.20
  -7 -11   2    2.30    0.20
  -6 -11   2   15.30    0.70
  -6 -11   2   15.80    0.70
  -6 -11   2   16.40    0.70
  -5 -11   2   23.30    1.00
  -5 -11   2   23.50    1.00
  -5 -11   2   23.90    1.00
  -5 -11   2   22.10    1.00
  -4 -11   2   50.29    2.10
  -4 -11   2   51.29    2.10
  -4 -11   2   51.59    2.10
  -4 -11   2   54.19    2.20
  -4 -11   2   50.69    2.20
  -3 -11   2   45.40    1.90
  -3 -11   2   47.40    2.00
  -3 -11   2   45.70    1.90
  -3 -11   2   46.00    1.90
  -3 -11   2   47.50    2.10
  -2 -11   2    0.30    0.10
  -2 -11   2    0.20    0.10
  -2 -11   2   -0.30    0.10
  -2 -11   2    0.20    0.30
  -2 -11   2    0.60    0.10
  -1 -11   2   62.99    2.60
  -1 -11   2   61.49    2.60
  -1 -11   2   64.89    2.60
  -1 -11   2   65.89    2.60
  -1 -11   2   65.09    2.70
  -9 -10   2   30.50    1.30
   8  10  -2    1.40    1.70
  -8 -10   2    0.10    0.10
  -8 -10   2    0.30    0.10
  -7 -10   2   18.20    0.80
  -7 -10   2   18.20    0.80
  -6 -10   2    2.40    0.30
  -6 -10   2    2.60    0.20
  -5 -10   2   11.50    0.60
  -5 -10   2   12.10    0.60
  -5 -10   2   12.10    0.60
  -4 -10   2   24.40    1.20
  -4 -10   2   22.60    1.10
  -4 -10   2   22.60    1.00
  -4 -10   2   24.30    1.10
  -4 -10   2   23.60    1.00
  -3 -10   2  224.18    9.00
  -3 -10   2  226.78    8.90
  -3 -10   2  221.88    8.90
  -3 -10   2  226.88    8.90
  -3 -10   2  223.78    8.90
  -3 -10   2  224.08    8.90
  -2 -10   2  144.99    5.80
  -2 -10   2  147.59    5.80
  -2 -10   2  145.49    6.00
  -2 -10   2  142.89    5.80
  -2 -10   2  144.09    5.80
  -2 -10   2  146.79    5.80
  -1 -10   2   11.00    0.60
  -1 -10   2   11.40    0.50
  -1 -10   2   11.30    0.60
  -1 -10   2   10.70    0.80
  -1 -10   2   11.00    0.50
   0 -10   2   42.80    1.80
   0 -10   2   44.00    2.00
   0 -10   2   44.60    1.90
   0 -10   2   43.90    1.80
   0 -10   2   44.50    1.80
   1 -10   2   39.60    1.60
   1 -10   2   38.90    1.60
   1 -10   2   38.30    1.60
   1 -10   2   38.60    1.70
   1 -10   2   39.70    1.60
  -9  -9   2    0.70    0.10
   8   9  -2    6.60    2.30
  -8  -9   2    2.90    0.30
  -8  -9   2    2.90    0.30
  -7  -9   2   67.29    2.80
  -7  -9   2   68.69    2.80
  -6  -9   2   91.99    5.30
  -6  -9   2   99.99    4.00
  -6  -9   2  103.09    4.00
  -5  -9   2   11.30    0.60
  -5  -9   2   11.70    0.60
  -5  -9   2    9.30    2.20
  -4  -9   2  191.48    7.40
  -4  -9   2  187.68    7.60
  -4  -9   2  181.98    7.50
  -3  -9   2  120.79    5.00
  -3  -9   2  125.59    5.20
  -3  -9   2  123.19    5.00
  -3  -9   2  123.99    5.00
  -3  -9   2  126.39    5.00
  -2  -9   2  135.89    5.40
  -2  -9   2  132.99    5.40
  -2  -9   2  138.69    5.60
  -2  -9   2  137.89    5.40
  -2  -9   2  131.19    5.40
  -2  -9   2  133.19    5.40
  -1  -9   2  162.08    6.50
  -1  -9   2  162.68    6.40
  -1  -9   2  162.28    6.50
  -1  -9   2  158.68    6.40
  -1  -9   2  158.78    7.20
  -1  -9   2  170.68    6.70
   0  -9   2    3.30    1.10
   0  -9   2    3.30    0.30
   0  -9   2    3.00    0.30
   0  -9   2    2.70    0.60
   1  -9   2   74.09    2.90
   1  -9   2   72.69    2.90
   1  -9   2   72.69    3.00
   1  -9   2   72.79    3.00
   1  -9   2   73.49    3.10
   2  -9   2   14.30    0.80
   2  -9   2   14.60    0.70
   2  -9   2   15.00    0.70
   2  -9   2   14.20    0.70
   2  -9   2   14.50    0.70
  10   8  -2    4.80    0.50
  10   8  -2    5.10    0.60
 -10  -8   2    5.20    0.30
   9   8  -2   15.90    1.00
   9   8  -2   15.80    1.20
  -9  -8   2   15.70    0.70
   8   8  -2    3.60    0.90
  -8  -8   2    3.50    0.30
  -8  -8   2    3.30    0.30
  -7  -8   2    2.90    0.30
  -7  -8   2    2.70    0.30
  -6  -8   2    2.20    0.20
  -6  -8   2    2.00    1.50
   5   8  -2    5.30   22.00
  -5  -8   2   21.00    2.80
  -5  -8   2   18.40    0.90
  -5  -8   2   18.00    0.90
   4   8  -2    0.90   16.00
   4   8  -2  -14.10   20.60
   3   8  -2    4.60   16.10
   3   8  -2    6.00   13.40
  -3  -8   2    6.30    0.40
  -3  -8   2    6.10    0.50
  -3  -8   2    6.40    3.10
  -3  -8   2    5.40    0.60
  -2  -8   2  106.29    4.10
  -2  -8   2   90.29    7.30
  -2  -8   2  105.39    4.10
  -2  -8   2  101.39    4.90
  -2  -8   2  101.89    4.20
  -2  -8   2  105.19    4.40
  -2  -8   2  100.79    4.20
  -1  -8   2  133.19    5.30
  -1  -8   2  135.79    5.30
  -1  -8   2  128.79    6.10
  -1  -8   2  120.09    9.50
  -1  -8   2  133.59    5.50
  -1  -8   2  135.09    5.30
  -1  -8   2  131.99    5.30
   0  -8   2  258.37   10.20
   0  -8   2  258.17   10.50
   0  -8   2  268.87   10.30
   0  -8   2  254.27   10.30
   0  -8   2  258.87   11.00
   0  -8   2  260.17   10.30
   1  -8   2    9.70    1.30
   1  -8   2    9.40    0.60
   1  -8   2    9.00    0.50
   1  -8   2    9.00    0.50
   1  -8   2    9.30    0.80
   1  -8   2    9.00    0.50
   2  -8   2   30.30    1.30
   2  -8   2   30.00    1.30
   2  -8   2   31.00    1.30
   2  -8   2   30.90    1.50
   2  -8   2   30.00    1.30
   3  -8   2   10.60    0.60
   3  -8   2   10.40    0.50
   3  -8   2   10.00    0.60
   3  -8   2   10.10    0.50
   4  -8   2    8.70    0.50
  10   7  -2  106.49    4.50
  10   7  -2  109.69    4.40
   9   7  -2    3.50    0.40
   9   7  -2    4.80    0.80
  -9  -7   2    3.70    0.30
   8   7  -2   23.50    2.00
   8   7  -2   24.40    1.20
  -8  -7   2   23.30    1.10
   7   7  -2   20.80    2.10
  -7  -7   2   19.50    0.90
  -7  -7   2   20.10    1.00
   6   7  -2   12.00   20.00
  -6  -7   2   26.30    1.20
  -6  -7   2   29.80    3.30
  -6  -7   2   26.80    1.30
   5   7  -2  -10.90   18.80
   5   7  -2    1.10   10.70
  -5  -7   2    5.10    2.30
  -5  -7   2    1.60    0.30
  -5  -7   2    1.10    0.20
   4   7  -2   22.00   17.30
   4   7  -2   34.10   14.40
  -4  -7   2   27.60    4.40
  -4  -7   2   29.80    1.30
   3   7  -2   64.79   11.20
  -3  -7   2   99.69    4.20
  -3  -7   2   96.99    4.00
  -3  -7   2   99.49    3.90
  -3  -7   2   86.69    6.00
  -3  -7   2  106.99    3.90
  -2  -7   2  106.09    4.30
  -2  -7   2  101.59    4.30
  -2  -7   2  108.29    7.20
  -2  -7   2  112.59    4.30
  -2  -7   2  102.89    5.00
  -2  -7   2  105.29    4.50
  -1  -7   2   23.10    1.20
  -1  -7   2   23.70    1.10
  -1  -7   2   23.80    1.20
  -1  -7   2   27.40    2.80
  -1  -7   2   19.40    3.10
  -1  -7   2   26.20    1.10
   0  -7   2  343.57   16.50
   0  -7   2  350.26   14.80
   0  -7   2  355.16   14.40
   0  -7   2  363.06   14.20
   0  -7   2  377.36   14.10
   0  -7   2  366.26   14.10
   1  -7   2   96.89    3.90
   1  -7   2   88.19    8.00
   1  -7   2   95.29    4.70
   1  -7   2   95.79    3.80
   1  -7   2   96.69    3.80
   1  -7   2   92.39    3.90
   1  -7   2   96.69    4.10
   2  -7   2    4.40    0.40
   2  -7   2    4.70    0.30
   2  -7   2    4.90    0.30
   2  -7   2    4.30    0.60
   2  -7   2    4.20    0.40
   3  -7   2   76.39    3.10
   3  -7   2   77.39    3.10
   3  -7   2   75.99    3.10
   3  -7   2   73.39    3.10
   4  -7   2   16.60    0.70
   4  -7   2   16.40    0.70
   5  -7   2   59.19    2.40
  10   6  -2   -0.30    0.50
  10   6  -2    0.60    0.50
 -10  -6   2    0.30    0.10
   9   6  -2  127.19    5.30
   9   6  -2  130.09    5.70
  -9  -6   2  128.29    5.10
   8   6  -2  147.89    6.90
   8   6  -2  149.69    6.30
  -8  -6   2  159.48    6.10
   7   6  -2    8.90    1.50
   7   6  -2    7.10    0.70
  -7  -6   2    4.70    0.50
  -7  -6   2    7.70    0.60
   6   6  -2   16.40    1.80
   6   6  -2   21.40   13.10
  -6  -6   2   14.30    0.80
  -6  -6   2   12.60    0.80
   5   6  -2   21.80    8.70
   5   6  -2   20.70   12.20
  -5  -6   2   18.10    1.00
   4   6  -2  349.77   19.70
   4   6  -2  397.96   27.00
  -4  -6   2  404.06   16.90
   3   6  -2   16.10    9.90
   3   6  -2    1.50    4.60
  -3  -6   2   13.70    2.20
   2   6  -2  112.79    9.30
   2   6  -2  101.19   13.50
  -2  -6   2  136.69    6.50
   1   6  -2   -3.40    6.10
   1   6  -2    4.50    3.60
  -1  -6   2    8.50    1.80
   1  -6   2    1.90    0.90
   1  -6   2    1.80    0.50
   1  -6   2    1.50    0.20
   1  -6   2    2.00    0.20
   1  -6   2    1.90    0.30
   1  -6   2    3.70    1.60
   1  -6   2    1.70    0.20
   1  -6   2    1.80    2.20
   2  -6   2   56.99    2.40
   2  -6   2   60.39    2.40
   2  -6   2   59.29    2.70
   2  -6   2   59.89    2.40
   2  -6   2   57.39    2.50
   2  -6   2   58.19    3.10
   3  -6   2  191.38    7.60
   3  -6   2  171.88    8.30
   3  -6   2  189.48    7.60
   3  -6   2  200.88    7.60
   3  -6   2  203.68    7.60
   4  -6   2    2.90    0.30
   4  -6   2    3.30    0.30
   4  -6   2    2.80    0.40
   5  -6   2   60.79    2.60
   5  -6   2   59.89    2.50
   5  -6   2   61.29    2.50
   6  -6   2  113.09    4.50
  10   5  -2   28.40    1.50
  10   5  -2   28.90    1.40
 -10  -5   2   31.50    1.40
   9   5  -2  169.18    6.90
   9   5  -2  171.78    7.20
  -9  -5   2  169.88    6.80
   8   5  -2  122.89    5.20
   8   5  -2  123.79    5.80
  -8  -5   2  130.69    5.10
   7   5  -2    1.60    0.40
   7   5  -2    2.80    1.20
  -7  -5   2    1.50    1.40
   6   5  -2  286.67   20.30
   6   5  -2  256.57   10.30
   6   5  -2  261.57   10.80
  -6  -5   2  220.48   10.20
  -6  -5   2  268.67   10.90
   5   5  -2    4.00    7.70
  -5  -5   2   10.80    1.50
   4   5  -2    9.50    3.70
   4   5  -2    3.00    6.50
  -4  -5   2    8.70    2.00
   3   5  -2   28.50    4.40
   3   5  -2   31.50    7.10
  -3  -5   2   35.00    2.90
   2   5  -2  292.27   17.00
   2   5  -2  301.87   14.20
  -2  -5   2  348.47   13.80
   1   5  -2   -0.40    1.70
   1   5  -2    1.50    3.80
  -1  -5   2    0.10    1.10
   0  -5   2  146.99    6.00
   0  -5   2  141.79    7.10
   1  -5   2  306.57   12.50
   1  -5   2  308.27   13.70
   2  -5   2  108.29    4.80
   2  -5   2  104.09    6.50
   3  -5   2  508.85   19.40
   3  -5   2  498.05   19.50
   3  -5   2  484.25   20.00
   3  -5   2  496.55   19.50
   3  -5   2  514.85   19.40
   3  -5   2  470.65   19.50
   4  -5   2    1.00    0.20
   4  -5   2    0.60    0.50
   4  -5   2    1.60    0.20
   4  -5   2   -0.60    1.20
   5  -5   2   76.09    3.10
   5  -5   2   72.69    3.40
   5  -5   2   76.59    3.10
   5  -5   2   77.79    3.20
   6  -5   2    2.10    0.60
   6  -5   2    2.10    0.20
   6  -5   2    1.70    0.30
   7  -5   2    5.50    0.70
   7  -5   2    6.60    0.50
  10   4  -2   68.79    3.10
 -10  -4   2   71.99    2.90
   9   4  -2    1.90    0.60
   9   4  -2    2.10    0.40
   8   4  -2   26.10    2.00
   8   4  -2   25.30    1.30
   7   4  -2    3.10    1.10
   7   4  -2    3.80    0.50
  -7  -4   2    3.70    1.20
  -6  -4   2  137.19    6.20
   5   4  -2   36.20    6.70
  -5  -4   2   39.10    2.30
   4   4  -2  203.98    9.80
   4   4  -2  169.28   11.40
  -4  -4   2  167.98    9.00
  -4  -4   2  196.88    7.90
   3   4  -2  573.64   28.30
   3   4  -2  708.53   27.20
  -3  -4   2  695.63   26.20
  -3  -4   2  648.54   27.20
   2   4  -2  584.34   22.90
   2   4  -2  499.05   24.10
  -2  -4   2  591.54   23.20
   1   4  -2   69.39    5.30
   1   4  -2   75.29    3.60
  -1  -4   2   80.29    4.10
   0   4  -2    4.20    0.70
   0   4  -2    1.80    1.80
   0  -4   2    6.50    0.60
   0  -4   2    6.20    1.30
   1  -4   2  489.35   20.30
   1  -4   2  486.45   19.40
   2  -4   2   15.00    2.10
   2  -4   2   15.60    1.10
   3  -4   2  220.48    9.20
   4  -4   2   86.89    3.50
   4  -4   2   94.59    3.90
   4  -4   2   83.39    4.20
   4  -4   2   90.69    3.60
   4  -4   2   87.29    3.70
   5  -4   2  257.67   10.10
   5  -4   2  226.68   10.80
   5  -4   2  264.07   10.20
   5  -4   2  265.37   10.30
   5  -4   2  260.57   10.10
   6  -4   2    0.00    0.20
   6  -4   2    0.30    0.60
   6  -4   2    0.30    0.10
   7  -4   2   70.29    2.90
   7  -4   2   67.39    3.00
  10   3  -2   67.39    2.90
  10   3  -2   64.49    2.80
 -10  -3   2   68.59    2.70
   9   3  -2    8.50    0.90
   9   3  -2    9.60    0.70
   8   3  -2    0.50    0.70
   8   3  -2    0.10    0.30
   7   3  -2   99.69    6.90
   7   3  -2   95.59    4.00
   7   3  -2  104.39    4.70
  -7  -3   2   90.69    4.60
  -7  -3   2   94.09    5.70
  -6  -3   2   66.99    3.90
  -6  -3   2   59.69    3.20
   5   3  -2  320.67   16.30
  -5  -3   2  289.37   12.30
  -5  -3   2  287.67   12.60
   4   3  -2 4030.10  154.38
  -4  -3   2 3930.81  152.68
  -4  -3   2 3709.13  152.48
   3   3  -2  665.33   26.30
   3   3  -2  614.04   26.60
  -3  -3   2  642.94   25.60
  -3  -3   2  634.44   25.50
   2   3  -2  493.65   22.90
   2   3  -2  599.64   22.60
  -2  -3   2  556.14   22.20
  -2  -3   2  586.44   24.70
   1   3  -2   40.90    2.00
  -1  -3   2   42.30    2.10
  -1  -3   2   45.50    3.10
   0   3  -2  181.38    7.30
   0  -3   2  176.48    8.10
   0  -3   2  189.28    7.30
   1  -3   2    3.70    0.90
   1  -3   2    4.10    0.50
   2  -3   2    2.00    1.10
   2  -3   2    2.20    0.40
   3  -3   2  172.58    7.30
   4  -3   2  122.49    5.50
   5  -3   2    8.30    0.40
   5  -3   2    7.30    0.80
   5  -3   2    8.40    0.50
   5  -3   2    8.00    0.80
   5  -3   2    6.50    1.10
   5  -3   2    7.80    0.60
   6  -3   2   67.19    2.70
   6  -3   2   67.69    3.00
   6  -3   2   68.09    2.80
   6  -3   2   64.89    2.90
   6  -3   2   65.89    2.70
   7  -3   2    2.00    0.30
   7  -3   2    1.40    0.50
   7  -3   2    2.00    0.50
   7  -3   2    2.30    0.20
   8  -3   2   30.80    1.50
   8  -3   2   29.90    1.60
   8  -3   2   31.40    1.40
  10   2  -2    2.20    0.50
  10   2  -2    3.20    0.50
  10   2  -2    1.60    0.70
 -10  -2   2    2.30    0.20
   9   2  -2  315.47   12.40
   9   2  -2  302.47   12.50
   9   2  -2  316.27   12.30
   8   2  -2   30.80    1.80
   8   2  -2   30.50    1.60
   8   2  -2   31.50    1.50
   7   2  -2   12.50    1.40
   7   2  -2   10.80    0.80
   7   2  -2    9.40    2.50
  -7  -2   2    9.80    1.40
  -7  -2   2    9.00    2.00
   6   2  -2   14.80    2.70
  -6  -2   2   14.20    1.50
  -6  -2   2   14.20    1.80
  -5  -2   2    1.40    1.90
  -5  -2   2    1.70    0.70
   4   2  -2   83.69    6.20
  -4  -2   2   74.19    3.60
  -4  -2   2   75.49    3.90
   3   2  -2  304.37   12.60
   3   2  -2  283.47   12.20
  -3  -2   2  280.47   11.70
  -3  -2   2  281.77   11.90
   2   2  -2 1241.38   49.20
   2   2  -2 1311.97   49.00
  -2  -2   2 1229.68   49.20
  -2  -2   2 1184.78   48.90
   1   2  -2   56.99    2.40
   1   2  -2   52.19    2.60
  -1  -2   2   56.79    2.70
  -1  -2   2   53.19    2.60
   0   2  -2  589.74   23.40
   0   2  -2  589.44   23.50
   0   2  -2  562.64   23.90
   0  -2   2  630.84   24.30
   0  -2   2  586.24   23.60
   0  -2   2  629.04   23.50
  -1   2  -2  763.02   30.10
  -1   2  -2  785.52   30.10
   1  -2   2  737.73   30.70
   1  -2   2  787.22   30.20
   2  -2   2  154.18    6.80
   2  -2   2  152.38    6.30
  -3   2  -2 1433.66   57.39
   3  -2   2 1493.45   57.59
  -4   2  -2    8.80    0.80
   4  -2   2    6.30    1.00
  -5   2  -2  156.78    6.70
   5  -2   2  160.18    7.00
   5  -2   2  173.18    6.80
   5  -2   2  157.38    6.30
   5  -2   2  154.78    6.40
   5  -2   2  157.18    6.30
  -6   2  -2  263.07   11.10
   6  -2   2  273.67   10.60
   6  -2   2  247.28   11.40
   6  -2   2  273.57   10.70
   6  -2   2  275.97   10.90
   6  -2   2  275.57   10.80
   6  -2   2  275.97   10.60
   7  -2   2  108.49    4.20
   7  -2   2  102.69    4.40
   7  -2   2  101.79    4.40
   7  -2   2  106.59    4.30
   8  -2   2   81.89    3.60
   8  -2   2   88.19    3.40
   8  -2   2   81.59    3.60
   8  -2   2   85.29    3.50
   9  -2   2    1.10    0.40
   9  -2   2    0.90    0.70
  10   1  -2   18.90    2.40
  10   1  -2   19.80    1.20
  10   1  -2   18.60    1.30
 -10  -1   2   21.40    0.90
   9   1  -2    2.10    0.60
   9   1  -2    1.70    0.40
   9   1  -2    1.60    0.40
   9   1  -2    2.10    0.80
   8   1  -2   45.00    2.30
   8   1  -2   44.40    2.10
   8   1  -2   44.70    2.10
   8   1  -2   45.30    2.00
   7   1  -2    1.80    0.60
   7   1  -2    0.50    0.50
   7   1  -2    0.40    0.60
   7   1  -2    0.40    0.30
  -7  -1   2    0.20    1.20
  -7  -1   2    1.40    1.70
   6   1  -2   33.10    1.60
   6   1  -2   31.70    3.10
   6   1  -2   35.30    2.10
  -6  -1   2   35.00    2.20
  -6  -1   2   36.40    2.80
   5   1  -2    1.80    2.50
  -5  -1   2    3.50    1.20
  -5  -1   2    3.50    0.80
  -4  -1   2  166.58    7.10
  -4  -1   2  168.58    7.40
   3   1  -2  361.46   15.00
  -3  -1   2  356.96   14.60
  -3  -1   2  344.07   14.30
   2   1  -2 1724.83   66.19
  -2  -1   2 1631.84   66.19
  -2  -1   2 1691.93   66.29
   1   1  -2   74.19    3.20
   1   1  -2   73.49    3.10
  -1  -1   2   75.79    3.50
   0   1  -2 1323.27   58.09
   0   1  -2 1479.85   58.19
   0  -1   2 1569.54   58.39
   0  -1   2 1518.85   58.09
   0  -1   2 1541.65   58.49
  -1   1  -2  634.64   24.10
  -1   1  -2  586.14   24.10
   1  -1   2  606.84   24.60
   1  -1   2  635.34   24.20
  -2   1  -2    5.90    0.50
  -2   1  -2    5.50    0.40
   2  -1   2    6.10    0.60
   2  -1   2    6.60    1.40
  -3   1  -2 1163.68   45.70
  -3   1  -2 1135.99   45.60
   3  -1   2 1190.08   45.90
  -4   1  -2  233.98    9.60
  -4   1  -2  240.88    9.80
   4  -1   2  246.88   10.00
  -5   1  -2    1.10    0.50
  -5   1  -2    0.40    0.60
   5  -1   2    0.70    0.80
  -6   1  -2    3.40    1.00
   6  -1   2    3.70    0.30
   6  -1   2    3.30    0.30
   6  -1   2    3.70    0.40
   6  -1   2    2.80    1.00
  -7   1  -2    0.80    1.30
   7  -1   2    0.50    0.50
   7  -1   2    0.50    1.40
   7  -1   2    0.70    0.30
   7  -1   2    0.40    0.20
   7  -1   2   -0.10    0.50
   8  -1   2   79.79    3.40
   8  -1   2   77.49    3.20
   9  -1   2    0.80    0.20
   9  -1   2    1.20    0.50
   9  -1   2    1.50    0.80
   9   0  -2   82.49    3.80
   9   0  -2   88.39    3.80
   9   0  -2   82.69    4.00
   9   0  -2   87.69    3.70
   8   0  -2  154.88    6.80
   8   0  -2  157.48    7.00
   8   0  -2  157.58    6.50
   8   0  -2  155.98    6.80
   7   0  -2  313.87   12.40
   7   0  -2  305.47   12.30
  -7   0   2  289.97   13.20
   6   0  -2    3.20    1.00
   6   0  -2    5.10    1.30
   6   0  -2    5.50    0.50
   6   0  -2    3.70    0.70
  -6   0   2    5.70    1.10
  -6   0   2    3.60    1.40
   5   0  -2   34.60    2.50
  -5   0   2   33.30    2.50
  -5   0   2   32.00    2.00
   4   0  -2    6.20    1.20
  -4   0   2    6.50    0.90
  -4   0   2    6.60    1.20
   3   0  -2 1080.39   41.40
  -3   0   2 1038.70   41.40
  -3   0   2 1003.70   41.10
  -2   0   2  299.27   12.30
  -2   0   2  300.87   12.40
   1   0  -2 2596.94  100.09
   1   0  -2 2503.55  100.09
  -1   0   2 2553.84  100.49
  -1   0   2 2580.64  100.39
   0   0  -2  694.43   28.80
   0   0   2  697.33   29.10
   0   0   2  797.12   28.80
   0   0   2  756.92   29.30
  -1   0  -2  131.19    5.20
   1   0   2  132.49    5.20
   1   0   2  131.29    5.60
   1   0   2  125.79    5.40
  -2   0  -2  227.78    8.70
  -2   0  -2  212.78    8.60
   2   0   2  201.28    9.00
   2   0   2  220.88    8.80
   2   0   2  220.38    9.20
  -3   0  -2  101.79    4.40
   3   0   2  106.59    4.60
  -4   0  -2  109.29    4.60
  -4   0  -2  106.69    4.50
   4   0   2  105.19    4.90
  -5   0  -2   62.79    3.10
  -5   0  -2   63.29    2.80
   5   0   2   62.49    3.30
  -6   0  -2    3.00    1.00
  -6   0  -2    4.20    0.70
   6   0   2    4.10    1.10
   6   0   2    3.70    0.30
  -7   0  -2    6.00    1.30
   7   0   2    6.60    0.40
   7   0   2    5.00    1.40
   7   0   2    5.60    0.60
   8   0   2    3.60    0.40
   8   0   2    3.60    0.60
   8   0   2    3.40    0.70
   8   0   2    4.70    0.30
   9   0   2    3.70    0.50
   9   0   2    3.20    0.30
  10   0   2   18.00    0.90
  10   0   2   18.70    1.00
   9  -1  -2    9.10    0.90
   9  -1  -2    8.10    1.20
   9  -1  -2    7.50    0.80
   8  -1  -2   22.30    2.00
   8  -1  -2   24.00    1.30
   8  -1  -2   23.00    1.70
   8  -1  -2   24.60    1.40
   8  -1  -2   21.70    1.10
   7  -1  -2  118.79    4.90
   7  -1  -2  113.19    4.80
   7  -1  -2  117.49    5.30
   7  -1  -2  118.09    5.10
   7  -1  -2  117.89    4.90
   6  -1  -2   61.99    2.80
   6  -1  -2   59.99    2.50
   6  -1  -2   56.19    2.60
   6  -1  -2   57.09    2.60
  -6   1   2   54.29    3.70
  -5   1   2   46.20    3.10
  -5   1   2   43.60    2.50
   4  -1  -2   77.99    3.70
  -4   1   2   76.69    4.00
  -4   1   2   79.59    3.60
   3  -1  -2  573.24   22.00
  -3   1   2  552.74   22.00
  -3   1   2  529.65   22.30
   2  -1  -2  137.39    5.30
  -2   1   2  116.29    5.70
  -2   1   2  123.89    5.50
   1  -1  -2 2961.90  106.29
   1  -1  -2 2585.44  106.29
  -1   1   2 2693.03  106.69
  -1   1   2 2634.64  106.49
   0  -1  -2 1309.57   53.19
   0  -1  -2 1331.87   53.19
   0   1   2 1442.26   53.39
  -1  -1  -2   22.30    1.00
   1   1   2   21.00    2.20
  -2  -1  -2  543.55   22.30
  -2  -1  -2  567.14   22.30
   2   1   2  590.74   23.00
  -3  -1  -2   63.59    2.80
  -3  -1  -2   62.79    2.70
   3   1   2   66.29    3.30
  -4  -1  -2  417.06   16.80
  -4  -1  -2  418.66   17.00
   4   1   2  437.36   17.50
  -5  -1  -2   21.70    1.30
  -5  -1  -2   21.10    1.50
   5   1   2   21.00    2.20
  -6  -1  -2  183.58    7.80
  -6  -1  -2  179.38    7.60
   6   1   2  179.58    8.20
  -7  -1  -2   11.80    1.90
  -7  -1  -2   11.60    1.40
   7   1   2   13.80    0.60
   7   1   2   11.90    0.90
   7   1   2   10.40    1.70
   8   1   2   41.10    1.70
   9   1   2   48.00    2.00
   9   1   2   52.29    2.30
   9   1   2   50.99    2.30
  10   1   2   15.00    0.70
  10   1   2   15.10    0.80
  10   1   2   14.40    0.90
   8  -2  -2    1.60    0.30
   8  -2  -2    1.60    0.50
   8  -2  -2    2.20    0.50
   8  -2  -2    2.30    1.10
   7  -2  -2  665.23   26.20
   7  -2  -2  636.84   26.70
   7  -2  -2  685.13   26.10
   7  -2  -2  658.53   26.10
  -6   2   2   68.69    4.30
   5  -2  -2  186.88    7.90
   5  -2  -2  167.28    7.50
  -5   2   2  176.98    8.00
  -4   2   2  120.09    5.60
   3  -2  -2   12.00    1.10
  -3   2   2   11.70    1.20
  -3   2   2   12.30    1.70
   2  -2  -2  731.03   26.60
  -2   2   2  625.34   26.90
  -2   2   2  664.73   27.00
   1  -2  -2 4760.32  176.38
   1  -2  -2 4572.24  175.68
  -1   2   2 4327.87  175.98
  -1   2   2 4329.17  175.98
   0  -2  -2 1252.07   46.30
   0  -2  -2 1200.28   45.80
   0  -2  -2 1113.99   45.80
   0   2   2 1232.68   46.30
   0   2   2 1029.40   45.80
   0   2   2 1196.08   46.00
  -1  -2  -2  215.68    8.30
  -1  -2  -2  211.48    8.70
  -1  -2  -2  202.78    8.30
   1   2   2  211.88    9.40
   1   2   2  205.98    9.20
  -2  -2  -2  794.32   31.50
  -2  -2  -2  788.62   31.30
  -2  -2  -2  845.52   31.60
   2   2   2  779.12   33.10
   2   2   2  785.02   32.50
  -3  -2  -2  177.38    7.10
  -3  -2  -2  175.38    7.20
   3   2   2  178.18    8.90
  -4  -2  -2  845.82   34.00
  -4  -2  -2  881.01   34.10
  -5  -2  -2  296.77   12.40
  -5  -2  -2  306.17   12.20
   5   2   2  307.37   13.20
  -6  -2  -2   36.10    2.00
  -6  -2  -2   37.40    2.30
   6   2   2   41.40    3.10
  -7  -2  -2    1.20    0.80
  -7  -2  -2   -0.20    1.10
   7   2   2    0.50    0.20
   7   2   2    0.50    1.50
   7   2   2    0.70    0.50
   7   2   2    0.00    1.70
  -8  -2  -2   10.70    1.80
  -8  -2  -2   10.60    1.80
   8   2   2   11.40    2.20
   8   2   2   11.60    0.70
   9   2   2   15.30    1.00
   9   2   2   17.80    0.80
  10   2   2   22.30    1.20
  10   2   2   23.30    1.00
  10   2   2   22.90    1.20
   8  -3  -2    0.40    0.20
   8  -3  -2    0.70    0.40
   8  -3  -2    0.50    0.50
   8  -3  -2    0.00    1.20
   7  -3  -2   49.50    2.10
   7  -3  -2   47.40    2.40
   7  -3  -2   49.50    2.30
   7  -3  -2   47.80    3.20
   6  -3  -2   15.10    1.20
   6  -3  -2   14.10    0.90
   6  -3  -2   12.30    1.80
   6  -3  -2   13.00    1.10
   5  -3  -2    8.30    1.00
   5  -3  -2    7.60    0.80
   5  -3  -2    8.00    1.60
   5  -3  -2    6.60    0.70
  -5   3   2    6.00    1.70
   4  -3  -2  137.99    5.60
   4  -3  -2  138.59    6.40
   4  -3  -2  135.99    5.70
   4  -3  -2  139.59    5.80
  -4   3   2  143.39    6.30
  -3   3   2  120.09    5.60
   2  -3  -2   20.00    2.50
   2  -3  -2   22.60    1.20
   1  -3  -2  358.56   14.90
   1  -3  -2  351.86   14.10
   0  -3  -2  257.87   11.30
   0  -3  -2  234.88    9.60
   0   3   2  229.68    9.90
   0   3   2  246.18   10.40
  -1  -3  -2    7.00    1.10
  -1  -3  -2    4.20    0.40
   1   3   2    4.10    2.00
   1   3   2    4.40    2.20
  -2  -3  -2  291.37   11.20
  -2  -3  -2  282.67   11.50
  -2  -3  -2  289.47   11.10
   2   3   2  253.17   12.90
   2   3   2  282.87   13.90
  -3  -3  -2   99.89    4.50
  -3  -3  -2  100.99    4.10
  -3  -3  -2  101.99    4.10
   3   3   2   67.59   10.20
   3   3   2   93.19    6.70
  -4  -3  -2 1148.69   44.70
  -4  -3  -2 1125.49   44.40
   4   3   2 1040.80   47.90
   4   3   2 1201.98   46.80
  -5  -3  -2  815.72   31.80
  -5  -3  -2  827.02   31.60
   5   3   2  749.33   35.80
  -6  -3  -2   17.40    1.60
  -6  -3  -2   16.30    1.30
   6   3   2   14.80    2.40
  -7  -3  -2  313.57   12.90
  -7  -3  -2  313.87   12.60
   7   3   2  306.07   12.80
   7   3   2  296.57   12.20
   7   3   2  299.97   13.70
  -8  -3  -2  127.89    7.40
  -8  -3  -2  130.29    6.90
   8   3   2  145.99    6.50
   8   3   2  147.39    5.60
   8   3   2  141.59    5.80
   9   3   2    0.10    0.30
   9   3   2   -0.40    0.70
   9   3   2    0.20    0.10
  10   3   2    6.30    0.70
  10   3   2    6.70    0.60
  10   3   2    6.50    0.50
  10   3   2    7.00    0.70
   7  -4  -2    2.60    1.40
   7  -4  -2    3.90    1.00
   6  -4  -2    2.10    0.60
   6  -4  -2    3.00    1.40
   6  -4  -2    2.10    0.60
   5  -4  -2  639.94   24.80
   5  -4  -2  619.34   25.70
   5  -4  -2  635.34   25.00
   5  -4  -2  626.34   24.90
   4  -4  -2   16.90    1.40
   4  -4  -2   17.90    2.20
   4  -4  -2   15.70    1.30
   4  -4  -2   16.40    1.80
   4  -4  -2   15.20    0.90
   2  -4  -2  535.35   22.60
   1  -4  -2  944.91   37.70
   1  -4  -2  972.00   38.80
   0  -4  -2  442.06   18.50
   0  -4  -2  488.55   19.50
   0   4   2  473.85   18.80
  -1  -4  -2   93.69    4.60
   1   4   2   89.39    6.10
   1   4   2   94.19    6.00
  -2  -4  -2   46.70    2.70
   2   4   2   53.19    6.80
   2   4   2   40.60    5.60
  -3  -4  -2  140.09    6.00
  -3  -4  -2  140.29    5.50
   3   4   2  128.19   10.90
   3   4   2  116.99    8.70
  -4  -4  -2   29.00    1.50
   4   4   2   28.90    5.40
   4   4   2   29.20    7.30
  -5  -4  -2   84.09    3.60
   5   4   2   67.09   11.20
  -6  -4  -2  399.06   15.60
   6   4   2  363.36   22.40
  -7  -4  -2  127.79    5.60
   7   4   2  127.09    5.00
   7   4   2  115.99    7.10
   7   4   2  129.49    5.90
   7   4   2  119.29    5.10
  -8  -4  -2   38.90    3.50
   8   4   2   36.40    1.90
   8   4   2   42.70    1.70
   8   4   2   31.80    4.80
   8   4   2   37.10    2.70
   9   4   2   76.29    3.90
   9   4   2   75.29    3.30
   9   4   2   79.79    3.10
  10   4   2   37.10    1.90
  10   4   2   38.10    1.70
  11   4   2    0.50    0.40
  11   4   2    1.00    0.30
   6  -5  -2    3.50    1.50
   6  -5  -2    2.60    0.70
   6  -5  -2    2.70    0.70
   6  -5  -2    2.90    0.40
   5  -5  -2    5.80    0.80
   5  -5  -2    5.00    0.90
   5  -5  -2    7.10    0.60
   4  -5  -2    5.20    1.30
   4  -5  -2    7.80    0.60
   4  -5  -2    6.40    1.00
   4  -5  -2    7.20    2.00
   4  -5  -2    7.40    0.90
   3  -5  -2   88.99    3.80
   3  -5  -2   87.59    5.50
   3  -5  -2   95.99    4.60
   3  -5  -2   95.79    4.10
   3  -5  -2   95.29    4.30
   2  -5  -2   46.40    4.80
   1  -5  -2   69.49    4.90
   0  -5  -2   35.10    4.60
   0   5   2   28.00    3.40
  -1  -5  -2  252.07   10.80
   1   5   2  228.18   12.10
   1   5   2  247.98   11.40
  -2  -5  -2 1357.36   52.79
   2   5   2 1291.57   55.19
  -3  -5  -2  115.09    5.50
   3   5   2  113.29   11.90
   3   5   2  114.29   10.10
   4   5   2  113.39   14.30
   4   5   2  107.19   10.40
  -5  -5  -2  243.08    9.50
   5   5   2  221.88   15.10
   5   5   2  216.48   19.10
  -6  -5  -2  112.69    4.90
   6   5   2  108.89   16.30
  -7  -5  -2  112.69    5.10
   7   5   2  113.69    5.30
   7   5   2  109.59    4.50
   8   5   2  368.76   15.20
   8   5   2  371.06   14.60
   8   5   2  346.27   17.60
   8   5   2  373.66   14.40
   9   5   2    4.40    1.10
   9   5   2    3.90    0.50
  10   5   2  114.69    4.70
  10   5   2  113.69    5.10
 -11  -5  -2   23.70    1.00
  11   5   2   23.40    1.00
  11   5   2   22.60    1.10
  11   5   2   22.30    1.10
  11   5   2   20.40    1.20
   6  -6  -2   18.70    1.10
   6  -6  -2   19.80    1.30
   6  -6  -2   16.00    1.90
   6  -6  -2   20.50    2.60
   5  -6  -2  103.29    6.40
   5  -6  -2  112.89    4.80
   5  -6  -2  111.89    4.50
   5  -6  -2  108.49    4.90
   4  -6  -2    2.70    0.80
   4  -6  -2    2.80    0.40
   4  -6  -2    1.20    1.90
   4  -6  -2    3.40    0.90
   4  -6  -2    2.30    1.10
   3  -6  -2   -0.60    0.80
   3  -6  -2   -0.10    0.30
   3  -6  -2    2.70    1.20
   3  -6  -2    0.10    0.70
   3  -6  -2    0.00    1.90
   2  -6  -2    1.10    0.90
   2  -6  -2   -1.80    2.10
   2  -6  -2    0.00    1.20
   2  -6  -2    0.20    0.90
   2  -6  -2    0.50    0.40
   2  -6  -2   -0.20    3.30
   1  -6  -2   11.10    0.60
   1  -6  -2    9.70    0.90
   1  -6  -2    9.90    1.30
   1  -6  -2   10.90    3.00
   1  -6  -2    9.30    1.50
   1  -6  -2   11.50    1.30
   1  -6  -2   10.60    2.60
   0  -6  -2   15.50    2.60
   0   6   2   14.50    2.40
  -1  -6  -2    6.80    1.80
   1   6   2    5.90    3.50
  -2  -6  -2  745.33   29.70
   2   6   2  701.93   32.50
  -3  -6  -2   23.80    2.70
   3   6   2   27.60    7.90
   3   6   2   23.40    7.30
   4   6   2   69.09   10.70
   4   6   2   64.39   12.00
   5   6   2  106.59   16.00
   5   6   2   62.49   10.60
  -6  -6  -2   52.59    2.30
  -6  -6  -2   53.89    4.20
  -6  -6  -2   51.09    2.60
   6   6   2   48.60   14.60
   6   6   2   59.59    2.90
  -7  -6  -2  474.55   19.20
  -7  -6  -2  468.95   19.00
  -7  -6  -2  485.85   20.10
   7   6   2  457.05   19.40
   7   6   2  524.35   19.70
  -8  -6  -2   22.20    1.10
   8   6   2   23.50    4.00
   8   6   2   29.40    2.30
   8   6   2   22.90    1.30
   9   6   2    9.20    1.40
   9   6   2    8.30    0.80
  10   6   2   48.60    2.60
  10   6   2   46.90    2.10
  11   6   2   27.10    1.20
  11   6   2   25.20    1.30
  11   6   2   24.20    1.50
   5  -7  -2    4.90    1.10
   5  -7  -2    3.30    0.70
   4  -7  -2    6.90    1.10
   4  -7  -2    6.60    1.00
   4  -7  -2    6.30    0.60
   4  -7  -2    4.40    2.10
   4  -7  -2    5.50    0.80
   3  -7  -2  104.89    5.80
   3  -7  -2  109.99    6.00
   3  -7  -2  124.29    6.30
   2  -7  -2  149.69    6.20
   2  -7  -2  147.99    7.90
   2  -7  -2  149.09    6.70
   2  -7  -2  154.88    6.50
   2  -7  -2  147.09    6.70
   2  -7  -2  151.58    6.00
   1  -7  -2   11.30    2.70
   1  -7  -2    7.60    0.80
   1  -7  -2    5.80    1.20
   1  -7  -2    7.30    0.60
   1  -7  -2    6.60    1.40
   1  -7  -2    7.10    1.30
   1  -7  -2   10.10    3.90
   0  -7  -2   -0.40    2.30
   0  -7  -2    0.90    1.20
   0  -7  -2    2.50    1.40
   0  -7  -2   -2.60    2.60
   0  -7  -2    0.20    0.40
   0  -7  -2    1.90    0.30
   0  -7  -2    0.80    0.30
   0  -7  -2    1.30    1.20
  -1  -7  -2    8.90    1.40
  -1  -7  -2    7.30    0.60
  -1  -7  -2    6.90    0.80
  -1  -7  -2    6.80    1.20
  -1  -7  -2    5.50    2.20
  -1  -7  -2    8.60    1.00
  -1  -7  -2   10.50    2.60
   1   7   2    8.70    4.10
  -2  -7  -2   19.30    3.30
   2   7   2   12.50    4.70
   2   7   2   19.40    6.40
  -3  -7  -2   17.20    3.00
   3   7   2   15.90    8.00
   3   7   2    8.10    7.20
   4   7   2   84.79   13.70
   4   7   2   84.59   13.90
  -5  -7  -2  105.29    4.50
  -5  -7  -2   99.49    4.60
  -5  -7  -2  108.39    4.30
  -5  -7  -2  116.29    6.80
   5   7   2  112.49    4.70
   5   7   2   90.69   19.50
   5   7   2   83.59   14.90
  -6  -7  -2  259.77   11.50
  -6  -7  -2  243.38   10.10
  -6  -7  -2  236.58    9.80
   6   7   2  227.18   31.80
   6   7   2  260.27   10.40
  -7  -7  -2   81.69    4.70
  -7  -7  -2   71.69    3.10
  -7  -7  -2   74.39    3.30
   7   7   2   46.30   20.10
   7   7   2   78.79    3.80
  -8  -7  -2    9.30    0.60
  -8  -7  -2    8.80    0.80
   8   7   2    7.90    0.80
   8   7   2    6.90    1.20
  -9  -7  -2   36.40    1.70
  -9  -7  -2   37.80    1.70
   9   7   2   36.20    2.50
  10   7   2    3.30    0.40
  10   7   2    4.10    0.90
  11   7   2   22.90    1.30
  11   7   2   23.80    1.10
   4  -8  -2   -0.10    0.80
   4  -8  -2    0.00    1.00
   3  -8  -2   10.40    1.10
   3  -8  -2   11.10    1.20
   3  -8  -2    9.60    1.30
   3  -8  -2    9.00    2.10
   2  -8  -2   53.09    2.30
   2  -8  -2   51.89    2.10
   2  -8  -2   51.19    4.60
   2  -8  -2   49.80    3.00
   2  -8  -2   51.99    3.10
   2  -8  -2   48.70    2.80
   1  -8  -2   44.60    4.70
   1  -8  -2   47.80    3.20
   1  -8  -2   49.99    3.00
   1  -8  -2   50.79    2.90
   1  -8  -2   48.50    2.30
   1  -8  -2   48.50    2.10
   0  -8  -2    6.20    1.30
   0  -8  -2    6.40    1.40
   0  -8  -2    6.80    0.50
   0  -8  -2    3.70    3.90
   0  -8  -2    4.40    2.50
   0  -8  -2    6.00    0.50
   0  -8  -2    6.00    0.60
  -1  -8  -2    5.10    1.40
  -1  -8  -2    3.40    3.20
  -1  -8  -2    5.20    0.80
  -1  -8  -2    4.70    2.60
  -1  -8  -2    5.30    0.50
  -1  -8  -2    4.80    0.60
  -1  -8  -2    6.10    0.50
   1   8   2    1.20    3.50
  -2  -8  -2   12.10    3.00
  -2  -8  -2    9.90    0.90
  -2  -8  -2    9.00    0.60
  -2  -8  -2    6.70    2.70
  -2  -8  -2    9.80    1.50
  -2  -8  -2    8.40    1.00
  -2  -8  -2    9.70    0.60
   2   8   2    8.00    6.30
  -3  -8  -2   36.50    2.50
  -3  -8  -2   34.60    1.70
  -3  -8  -2   40.60    4.80
  -3  -8  -2   34.70    2.00
  -3  -8  -2   34.60    1.50
   3   8   2   32.60    9.60
   3   8   2   20.90    7.10
  -4  -8  -2   22.10    1.10
  -4  -8  -2   22.80    3.40
  -4  -8  -2   23.80    1.50
  -4  -8  -2   25.80    2.30
  -4  -8  -2   24.30    1.30
   4   8   2    7.80   12.30
   4   8   2   25.60   10.40
  -5  -8  -2   41.00    1.90
  -5  -8  -2   41.60    2.10
  -5  -8  -2   41.60    1.80
  -5  -8  -2   37.30    4.70
   5   8   2   41.20    2.20
   5   8   2   38.00   15.50
   5   8   2   39.30   17.20
  -6  -8  -2  155.88    6.80
  -6  -8  -2  162.98    6.40
  -6  -8  -2  161.08    6.50
  -6  -8  -2  168.68    8.20
   6   8   2  159.08    6.90
   6   8   2   89.09   23.90
  -7  -8  -2   10.10    0.80
  -7  -8  -2    9.90    0.60
  -7  -8  -2    8.50    1.70
   7   8   2    9.50    1.20
  -8  -8  -2   93.39    3.80
  -8  -8  -2   93.39    3.90
   8   8   2   93.69    4.60
  -9  -8  -2   64.79    2.70
  -9  -8  -2   62.69    2.60
   9   8   2   63.69    3.30
   9   8   2   62.29    2.80
 -10  -8  -2   16.70    0.80
 -10  -8  -2   16.00    0.70
  10   8   2   16.50    0.90
  10   8   2   17.20    1.50
   2  -9  -2    5.00    1.10
   2  -9  -2    5.50    2.10
   2  -9  -2    5.40    1.10
   2  -9  -2    6.40    0.60
   2  -9  -2    6.50    0.40
   1  -9  -2   16.10    1.80
   1  -9  -2   16.80    0.80
   1  -9  -2   15.60    2.90
   1  -9  -2   17.90    1.00
   0  -9  -2   13.00    0.70
   0  -9  -2   12.80    2.90
   0  -9  -2   12.70    0.90
   0  -9  -2   12.00    1.50
   0  -9  -2   13.50    0.90
  -1  -9  -2   54.59    2.30
  -1  -9  -2   56.09    3.20
  -1  -9  -2   55.29    2.50
  -1  -9  -2   54.79    2.30
  -1  -9  -2   46.60    5.10
  -2  -9  -2   21.30    1.30
  -2  -9  -2   24.70    3.30
  -2  -9  -2   21.70    1.10
  -2  -9  -2   20.40    2.00
  -2  -9  -2   22.50    1.10
  -2  -9  -2   22.00    1.50
  -3  -9  -2    0.70    0.20
  -3  -9  -2    0.70    3.70
  -3  -9  -2    0.20    2.20
  -3  -9  -2    1.00    0.30
  -3  -9  -2    0.30    0.40
  -3  -9  -2    0.90    0.60
  -3  -9  -2    1.40    1.20
  -3  -9  -2    1.10    0.30
   3   9   2   -8.90    9.10
  -4  -9  -2   65.29    3.10
  -4  -9  -2   66.19    2.70
  -4  -9  -2   62.89    2.70
  -4  -9  -2   70.19    3.50
  -4  -9  -2   66.59    5.50
  -4  -9  -2   65.59    2.80
   4   9   2   40.00   13.80
  -5  -9  -2  264.27   10.50
  -5  -9  -2  263.97   10.50
  -5  -9  -2  261.97   10.80
  -5  -9  -2  266.87   12.40
  -6  -9  -2    7.90    0.70
  -6  -9  -2    9.00    0.60
  -6  -9  -2   10.90    2.00
   6   9   2    8.60    1.10
  -7  -9  -2   13.10    0.80
  -7  -9  -2   12.60    0.70
  -7  -9  -2   11.60    1.90
   7   9   2   11.40    1.30
  -8  -9  -2   50.09    2.10
  -8  -9  -2   49.50    2.10
   8   9   2   48.20    2.80
  -9  -9  -2   38.50    1.60
  -9  -9  -2   38.40    1.70
   9   9   2   37.90    2.30
 -10  -9  -2    5.50    0.30
 -10  -9  -2    6.10    0.40
  10   9   2    6.30    0.60
  10   9   2    5.10    0.80
   1 -10  -2  192.38    7.60
   1 -10  -2  189.78    8.00
   1 -10  -2  194.48    7.60
   1 -10  -2  186.78    9.30
   0 -10  -2   39.80    4.20
   0 -10  -2   32.10    1.60
   0 -10  -2   32.70    1.40
   0 -10  -2   34.20    2.20
  -1 -10  -2   10.10    0.80
  -1 -10  -2    9.30    1.40
  -1 -10  -2    9.80    0.60
  -1 -10  -2   10.10    2.40
  -1 -10  -2    9.70    0.60
  -2 -10  -2    5.30    0.40
  -2 -10  -2    5.00    2.30
  -2 -10  -2    3.80    0.50
  -2 -10  -2    3.90    1.20
  -2 -10  -2    4.70    0.40
  -3 -10  -2   83.79    3.50
  -3 -10  -2   85.49    3.50
  -3 -10  -2   83.39    5.90
  -3 -10  -2   86.49    4.20
  -3 -10  -2   83.49    3.60
  -4 -10  -2   13.50    0.70
  -4 -10  -2   13.60    0.70
  -4 -10  -2   13.10    0.60
  -4 -10  -2   14.20    0.90
  -4 -10  -2   13.40    0.70
  -4 -10  -2   13.50    2.60
  -5 -10  -2   -1.30    1.90
  -5 -10  -2    0.10    0.20
  -5 -10  -2    0.30    0.20
  -6 -10  -2   16.70    1.00
  -6 -10  -2   17.00    0.90
  -6 -10  -2   15.60    0.80
  -7 -10  -2   66.59    2.70
  -7 -10  -2   65.29    2.70
  -7 -10  -2   62.29    4.00
  -7 -10  -2   63.69    2.70
   7  10   2   63.49    3.30
  -8 -10  -2   86.49    3.40
  -8 -10  -2   85.79    3.50
   8  10   2   81.99    4.00
  -9 -10  -2    0.80    0.10
  -9 -10  -2    0.70    0.20
   9  10   2    0.10    0.60
  -1 -11  -2   20.40    2.50
  -1 -11  -2   22.20    1.10
  -1 -11  -2   21.70    0.90
  -1 -11  -2   21.40    1.00
  -1 -11  -2   21.70    1.70
  -2 -11  -2   12.00    0.90
  -2 -11  -2   13.70    1.40
  -2 -11  -2   12.80    0.90
  -2 -11  -2   13.20    2.40
  -2 -11  -2   13.40    0.70
  -3 -11  -2   -0.10    0.30
  -3 -11  -2    0.00    0.20
  -3 -11  -2    0.00    0.20
  -3 -11  -2   -2.90    1.70
  -4 -11  -2   16.00    2.50
  -4 -11  -2   21.30    1.00
  -4 -11  -2   21.30    0.90
  -4 -11  -2   21.20    1.00
  -4 -11  -2   21.10    1.10
  -5 -11  -2   39.60    1.70
  -5 -11  -2   39.40    1.60
  -5 -11  -2   39.90    1.60
  -5 -11  -2   33.00    3.30
  -6 -11  -2   49.80    2.00
  -6 -11  -2   43.90    3.40
  -6 -11  -2   52.79    2.10
  -6 -11  -2   50.59    2.10
  -7 -11  -2   17.10    0.80
  -7 -11  -2   16.60    0.70
  -7 -11  -2   16.10    0.80
  -7 -11  -2   15.70    1.90
  -8 -11  -2    4.70    0.30
  -8 -11  -2    5.10    0.30
  -4 -12  -2    5.10    0.40
  -4 -12  -2    5.40    0.50
  -4 -12  -2    4.90    0.40
  -5 -12  -2  108.49    4.10
  -5 -12  -2   94.69    5.00
  -6 -12  -2    3.90    0.30
  -6 -12  -2    3.40    0.30
  -6 -12  -2    3.20    0.30
  -6 -12  -2    3.70    1.00
   7  11  -3    2.30    1.40
  -7 -11   3    1.10    0.10
  -7 -11   3    1.20    0.10
  -6 -11   3   84.79    3.40
  -6 -11   3   87.19    3.40
  -6 -11   3   83.89    3.40
  -5 -11   3    9.00    0.40
  -5 -11   3    9.50    0.50
  -5 -11   3    8.90    0.50
  -4 -11   3   14.90    0.70
  -4 -11   3   15.30    0.70
  -4 -11   3   15.60    0.70
  -4 -11   3   15.50    0.70
  -4 -11   3   14.80    0.80
  -3 -11   3   81.69    3.30
  -3 -11   3   83.89    3.40
  -3 -11   3   84.49    3.30
  -3 -11   3   85.09    3.30
  -3 -11   3   82.29    3.40
  -2 -11   3    3.60    0.40
  -2 -11   3    3.60    0.20
  -2 -11   3    3.50    0.30
  -2 -11   3    3.70    0.20
  -2 -11   3    3.50    0.30
   8  10  -3   47.60    3.00
  -8 -10   3   51.69    2.00
  -8 -10   3   49.70    2.00
  -8 -10   3   49.90    2.00
  -7 -10   3   73.39    3.00
  -7 -10   3   74.99    3.00
  -7 -10   3   77.69    3.00
  -6 -10   3    7.10    0.40
  -6 -10   3    7.20    0.40
  -6 -10   3    7.40    0.40
  -5 -10   3   10.60    0.50
  -5 -10   3   10.60    0.60
  -4 -10   3    7.80    0.50
  -4 -10   3    8.30    0.40
  -4 -10   3    8.90    0.70
  -4 -10   3    7.30    0.50
  -4 -10   3    8.00    0.50
  -3 -10   3   98.69    3.90
  -3 -10   3   98.99    4.10
  -3 -10   3   97.49    3.90
  -3 -10   3   98.09    3.90
  -3 -10   3   94.99    4.00
  -3 -10   3   97.19    3.90
  -2 -10   3  139.29    5.50
  -2 -10   3  138.59    5.60
  -2 -10   3  141.59    5.50
  -2 -10   3  138.19    5.60
  -2 -10   3  137.79    5.70
  -2 -10   3  140.49    5.50
  -1 -10   3    1.10    0.20
  -1 -10   3    1.00    0.20
  -1 -10   3    1.20    0.20
  -1 -10   3    1.10    0.30
  -1 -10   3    0.70    0.20
   0 -10   3   49.90    2.10
   0 -10   3   49.70    2.00
   0 -10   3   50.89    2.10
   0 -10   3   48.90    2.00
   0 -10   3   49.20    2.20
   1 -10   3   23.00    1.00
   1 -10   3   22.00    1.00
   1 -10   3   21.60    1.10
   1 -10   3   22.20    1.00
   1 -10   3   22.60    1.00
  -9  -9   3    6.90    0.40
   8   9  -3    6.40    2.00
  -8  -9   3    6.70    0.50
  -8  -9   3    6.70    0.40
  -7  -9   3    0.20    0.10
  -7  -9   3    0.00    0.10
  -6  -9   3    5.10    0.40
  -6  -9   3    4.90    0.40
  -5  -9   3   57.19    2.40
  -5  -9   3   57.79    2.30
  -4  -9   3    0.30    0.10
  -4  -9   3    0.40    0.10
  -4  -9   3    0.50    0.20
  -4  -9   3    0.20    0.30
  -3  -9   3   44.20    1.90
  -3  -9   3   46.10    2.10
  -3  -9   3   43.60    1.90
  -3  -9   3   43.90    1.80
  -2  -9   3  157.98    6.40
  -2  -9   3  160.88    6.50
  -2  -9   3  159.18    6.30
  -2  -9   3  160.28    6.30
  -2  -9   3  158.88    6.30
  -2  -9   3  156.58    6.40
  -1  -9   3  132.89    5.40
  -1  -9   3  132.69    5.30
  -1  -9   3  133.79    5.30
  -1  -9   3  133.49    5.30
  -1  -9   3  136.29    5.60
  -1  -9   3  136.69    5.40
   0  -9   3   16.80    0.80
   0  -9   3   18.50    1.10
   0  -9   3   16.70    0.80
   0  -9   3   16.40    0.90
   0  -9   3   17.40    0.80
   1  -9   3   60.39    2.60
   1  -9   3   59.29    2.50
   1  -9   3   59.89    2.40
   1  -9   3   59.89    2.40
   1  -9   3   59.19    2.50
   2  -9   3    0.10    0.10
   2  -9   3    0.10    0.10
   2  -9   3    0.40    0.10
   2  -9   3   -0.30    0.30
   2  -9   3    0.10    0.20
   9   8  -3   78.39    3.30
  -9  -8   3   81.69    3.20
   8   8  -3    1.80    2.60
  -8  -8   3    3.00    0.30
  -7  -8   3    1.40    0.20
  -7  -8   3    1.10    0.20
  -6  -8   3  139.19    5.70
  -6  -8   3  144.49    5.70
   5   8  -3   -6.30   26.20
   5   8  -3   16.30   17.60
  -5  -8   3    6.90    0.50
  -5  -8   3    7.50    0.40
   4   8  -3   -9.50   23.00
   4   8  -3  -23.30   41.10
  -4  -8   3    3.40    6.30
  -3  -8   3  175.78    7.20
  -3  -8   3  190.68    7.20
  -3  -8   3  187.58    7.40
  -3  -8   3  180.18    7.20
  -3  -8   3  159.28   10.80
  -2  -8   3  272.97   10.80
  -2  -8   3  237.08   15.90
  -2  -8   3  271.67   11.00
  -2  -8   3  270.37   10.80
  -2  -8   3  280.97   10.80
  -2  -8   3  290.87   10.80
   1   8  -3    3.40    8.70
  -1  -8   3    2.10    0.30
  -1  -8   3    2.20    0.50
  -1  -8   3    2.80    0.30
  -1  -8   3    2.50    0.30
  -1  -8   3    1.60    3.40
  -1  -8   3    2.90    0.30
  -1  -8   3    2.30    0.30
  -1  -8   3    1.30    1.30
   0  -8   3   79.19    3.20
   0  -8   3   75.59    4.00
   0  -8   3   81.19    3.20
   0  -8   3   79.19    3.20
   0  -8   3   81.69    3.50
   0  -8   3   80.19    3.30
   0  -8   3   77.09    3.30
   1  -8   3   35.50    1.50
   1  -8   3   37.20    1.70
   1  -8   3   35.60    1.60
   1  -8   3   36.10    1.50
   1  -8   3   34.10    1.50
   2  -8   3   23.70    1.10
   2  -8   3   24.80    1.20
   2  -8   3   24.00    1.10
   2  -8   3   24.40    1.00
   2  -8   3   24.00    1.00
   3  -8   3    3.90    0.30
   3  -8   3    3.50    0.30
   3  -8   3    3.60    0.40
   3  -8   3    3.30    0.30
   4  -8   3   64.89    2.60
   4  -8   3   68.19    2.70
  10   7  -3    0.50    0.20
  10   7  -3    0.20    0.30
 -10  -7   3    0.40    0.20
   9   7  -3    0.40    0.50
   9   7  -3    0.00    0.30
  -9  -7   3    0.00    0.10
  -9  -7   3   -0.10    0.10
   8   7  -3   86.19    4.20
   8   7  -3   85.59    3.70
  -8  -7   3   95.09    3.70
  -8  -7   3   88.89    3.70
  -7  -7   3  116.99    4.70
   6   7  -3   81.89   25.00
  -6  -7   3   94.19    3.80
  -6  -7   3   90.19    3.70
   5   7  -3   10.50   17.90
   5   7  -3   13.30   12.20
  -5  -7   3   15.00    0.80
  -5  -7   3   15.40    0.80
   4   7  -3   13.10   16.20
   4   7  -3    3.60    8.30
  -4  -7   3    5.90    0.40
  -4  -7   3    5.40    0.40
  -4  -7   3    5.00    2.80
   3   7  -3   15.50    7.70
   3   7  -3   36.40   14.10
  -3  -7   3   19.50    1.00
  -3  -7   3   21.10    1.40
  -3  -7   3   13.80    2.60
  -3  -7   3   22.30    0.90
  -2  -7   3  121.39    4.90
  -2  -7   3  112.99    7.20
  -2  -7   3  119.29    4.80
  -2  -7   3  117.99    5.40
  -2  -7   3  119.99    4.90
  -2  -7   3  123.89    4.80
  -1  -7   3  178.68    7.00
  -1  -7   3  174.88    7.00
  -1  -7   3  171.98    7.80
  -1  -7   3  181.48    7.00
  -1  -7   3  175.58    7.10
  -1  -7   3  174.38    9.80
  -1  -7   3  178.98    7.00
  -1  -7   3  173.68    7.20
   0   7  -3    4.90    4.80
   0  -7   3   17.50    0.80
   0  -7   3   17.40    0.90
   0  -7   3   17.20    1.20
   0  -7   3   17.40    3.60
   0  -7   3   17.90    0.80
   0  -7   3   20.00    2.00
   0  -7   3   17.60    0.90
   0  -7   3   17.80    0.80
   1  -7   3  336.67   13.30
   1  -7   3  333.27   17.60
   1  -7   3  332.37   13.10
   1  -7   3  330.27   13.10
   1  -7   3  328.57   13.10
   1  -7   3  331.67   13.10
   2  -7   3    0.80    0.20
   2  -7   3    1.00    0.40
   2  -7   3    0.80    0.20
   2  -7   3    0.80    0.20
   2  -7   3    1.00    0.20
   3  -7   3  126.29    5.30
   3  -7   3  138.59    5.30
   3  -7   3  130.19    5.30
   4  -7   3    0.20    0.20
   4  -7   3   -0.10    0.10
   4  -7   3    0.30    0.10
   5  -7   3  116.09    4.60
   5  -7   3  115.59    4.60
  10   6  -3    0.80    0.30
  10   6  -3    0.50    0.40
 -10  -6   3    0.60    0.10
   9   6  -3   65.99    2.80
   9   6  -3   65.89    3.10
  -9  -6   3   67.19    2.70
   8   6  -3  340.17   13.40
   8   6  -3  327.67   13.00
  -8  -6   3  340.87   12.80
  -8  -6   3  292.87   12.90
   7   6  -3    6.80    1.30
   7   6  -3    8.30    0.70
  -7  -6   3    9.20    0.50
  -7  -6   3    7.30    0.60
   6   6  -3   -0.50   12.60
   5   6  -3   40.30   12.10
  -5  -6   3   35.60    1.60
  -5  -6   3   37.00    4.10
  -5  -6   3   33.50    1.50
   4   6  -3   -9.50    9.40
   4   6  -3   -2.30    4.80
  -4  -6   3   -1.10    1.80
   3   6  -3  142.49    9.70
   3   6  -3  127.39   15.90
  -3  -6   3  143.79    7.50
   2   6  -3   85.59    7.20
  -2  -6   3  100.19    5.80
   1   6  -3  121.99    7.70
   0   6  -3    2.90    2.70
   0  -6   3   11.20    0.80
   0  -6   3    8.80    0.50
   0  -6   3    8.70    2.40
   0  -6   3   10.20    0.60
   1  -6   3  158.28    7.00
   1  -6   3  172.88    9.00
   1  -6   3  162.68    6.40
   1  -6   3  159.58    6.50
   1  -6   3  158.68    6.40
   1  -6   3  165.68    6.50
   2  -6   3  190.08    7.30
   2  -6   3  185.68    7.30
   2  -6   3  177.98    7.40
   2  -6   3  178.48    8.00
   2  -6   3  185.28    7.50
   2  -6   3  189.08    7.40
   3  -6   3    0.30    0.10
   3  -6   3    0.30    0.10
   3  -6   3    0.30    0.20
   3  -6   3    0.30    0.20
   4  -6   3    9.10    0.50
   4  -6   3    8.70    0.50
   4  -6   3   10.10    0.70
   4  -6   3    9.00    0.50
   5  -6   3   22.00    1.00
   5  -6   3   22.70    1.00
   5  -6   3   22.20    1.10
   6  -6   3   18.80    0.90
  10   5  -3    0.00    0.40
  10   5  -3    0.00    0.20
 -10  -5   3    0.00    0.10
   9   5  -3    0.30    0.50
   9   5  -3    0.30    0.30
  -9  -5   3    0.40    0.10
   8   5  -3  136.39    5.70
   8   5  -3  140.69    6.20
  -8  -5   3  140.69    5.60
   7   5  -3   26.20    2.20
   7   5  -3   26.90    1.40
  -7  -5   3   24.90    2.70
  -7  -5   3   27.70    1.20
   6   5  -3  854.61   39.90
   6   5  -3  763.72   32.00
  -6  -5   3  773.92   32.50
  -6  -5   3  842.52   31.60
   5   5  -3    3.80    7.00
   4   5  -3  548.85   23.00
   4   5  -3  515.55   25.60
  -4  -5   3  497.25   22.40
   3   5  -3   25.30    3.90
   3   5  -3   23.30    5.60
  -3  -5   3   26.30    3.30
   2   5  -3  139.49    7.10
  -2  -5   3  138.79    7.10
   1   5  -3   49.80    3.40
  -1  -5   3   59.89    3.80
   0   5  -3    1.50    3.00
   0   5  -3    2.40    1.10
   0  -5   3    5.00    1.40
   0  -5   3    4.80    0.60
   1  -5   3  102.49    4.70
   1  -5   3  112.29    6.40
   2  -5   3    2.80    0.70
   2  -5   3    3.90    2.40
   2  -5   3    2.40    0.30
   2  -5   3    2.60    0.20
   2  -5   3    2.80    0.40
   2  -5   3    2.70    0.30
   3  -5   3   42.00    1.80
   3  -5   3   44.00    1.90
   3  -5   3   44.20    1.80
   3  -5   3   44.00    1.90
   3  -5   3   42.40    2.60
   4  -5   3    5.90    0.40
   4  -5   3    6.00    0.40
   4  -5   3    6.40    0.50
   4  -5   3    4.30    1.50
   4  -5   3    6.00    0.40
   5  -5   3   26.10    1.20
   5  -5   3   27.90    1.30
   5  -5   3   26.90    1.20
   6  -5   3    3.60    0.30
   6  -5   3    3.40    0.30
   6  -5   3    3.90    0.40
   7  -5   3   33.70    1.50
  10   4  -3    8.10    0.70
  10   4  -3    7.20    0.60
 -10  -4   3    7.50    0.40
   9   4  -3   -0.10    0.40
   9   4  -3    0.60    0.30
  -9  -4   3    0.40    0.20
   8   4  -3   26.30    1.30
   8   4  -3   26.00    1.80
  -8  -4   3   24.70    1.20
   7   4  -3  138.89    5.70
   7   4  -3  142.19    6.20
  -7  -4   3  131.79    6.50
   6   4  -3  504.25   19.80
   6   4  -3  486.25   20.30
  -6  -4   3  509.65   21.60
   5   4  -3  863.41   36.60
  -5  -4   3  789.12   33.00
   4   4  -3    6.90    2.80
  -4  -4   3    7.40    2.40
  -4  -4   3    7.80    1.20
   3   4  -3   95.29    6.60
   3   4  -3  102.69    5.20
  -3  -4   3   94.79    4.40
  -3  -4   3   86.89    5.70
   2   4  -3  277.87   13.50
   2   4  -3  308.27   12.50
  -2  -4   3  302.97   13.40
   1   4  -3  547.85   24.70
   1   4  -3  653.43   24.00
   0   4  -3  112.39    5.00
   0  -4   3  116.09    6.00
   0  -4   3  129.89    5.00
   1  -4   3  822.42   32.20
   1  -4   3  805.72   33.10
   2  -4   3   82.59    6.00
   2  -4   3   71.19    3.40
   3  -4   3  125.99    5.60
   4  -4   3   20.70    1.00
   4  -4   3   24.00    1.00
   4  -4   3   22.70    1.10
   4  -4   3   21.90    1.00
   4  -4   3   21.30    1.80
   5  -4   3  195.08    7.70
   5  -4   3  196.68    7.80
   5  -4   3  192.68    7.70
   6  -4   3    1.30    0.40
   6  -4   3    2.60    0.60
   6  -4   3    1.50    0.20
   6  -4   3    1.20    0.20
   7  -4   3   91.69    3.70
   7  -4   3   88.99    3.70
   7  -4   3   91.09    4.10
  10   3  -3    4.80    0.60
  10   3  -3    3.90    0.70
 -10  -3   3    4.40    0.30
   9   3  -3   75.39    3.40
   9   3  -3   75.79    3.20
  -9  -3   3   75.29    3.10
   8   3  -3    7.60    0.60
   8   3  -3    8.70    1.10
   7   3  -3  164.58    6.90
   7   3  -3  157.78    6.50
  -7  -3   3  156.28    7.30
   6   3  -3  221.68    8.70
   6   3  -3  219.78    9.30
  -6  -3   3  210.98    9.30
   5   3  -3 1371.06   55.39
  -5  -3   3 1164.18   48.60
  -5  -3   3 1153.88   49.80
   4   3  -3  714.23   28.30
  -4  -3   3  651.13   27.20
  -4  -3   3  629.74   26.60
   3   3  -3 1131.59   43.80
   3   3  -3 1060.99   43.30
  -3  -3   3 1060.19   43.00
   2   3  -3  328.57   14.20
   2   3  -3  342.97   13.80
  -2  -3   3  345.77   13.90
   1   3  -3    3.20    0.80
   1   3  -3    4.20    0.60
  -1  -3   3    3.80    1.40
   0   3  -3  626.34   24.70
   0  -3   3  629.94   24.70
   0  -3   3  622.24   25.70
  -1   3  -3 2234.98   84.59
   1  -3   3 2090.39   85.39
  -2   3  -3  397.26   15.80
   2  -3   3  403.96   16.10
   2  -3   3  401.96   16.80
  -3   3  -3   12.40    0.80
   3  -3   3   12.70    1.10
  -4   3  -3  186.28    7.60
   4  -3   3  193.08    7.50
   4  -3   3  187.68    8.00
   4  -3   3  187.78    7.50
  -5   3  -3   12.90    1.20
   5  -3   3   16.60    1.70
   5  -3   3   16.40    0.90
   5  -3   3   14.80    0.70
   5  -3   3   16.20    1.20
   5  -3   3   17.40    0.70
   6  -3   3    2.80    0.60
   6  -3   3    3.60    0.30
   6  -3   3    4.00    0.60
   6  -3   3    2.90    0.40
   6  -3   3    4.80    0.30
   7  -3   3  134.79    5.70
   7  -3   3  132.89    5.60
   7  -3   3  143.19    5.50
   7  -3   3  138.29    5.60
   8  -3   3   12.20    0.80
   8  -3   3   12.50    0.60
   8  -3   3   10.80    1.00
   8  -3   3   12.30    0.70
  10   2  -3   47.70    2.30
  10   2  -3   49.10    2.50
 -10  -2   3   51.49    2.00
   9   2  -3    2.70    0.40
   9   2  -3    3.20    0.60
  -9  -2   3    2.60    0.30
   8   2  -3   22.00    1.10
   8   2  -3   23.10    1.40
   7   2  -3   -0.40    0.30
   7   2  -3    0.30    0.60
  -7  -2   3    2.00    2.20
  -7  -2   3   -0.70    1.30
   6   2  -3   16.50    3.10
   6   2  -3   14.50    0.90
   6   2  -3   15.20    1.50
  -6  -2   3   17.40    2.60
  -5  -2   3  237.98   10.30
  -5  -2   3  250.57   10.80
   4   2  -3    9.00    2.80
  -4  -2   3    2.00    1.20
  -4  -2   3    3.80    0.90
   3   2  -3  578.14   23.70
   3   2  -3  619.74   23.90
  -3  -2   3  542.95   23.40
  -3  -2   3  596.14   24.90
   2   2  -3  318.37   13.00
   2   2  -3  336.57   13.50
  -2  -2   3  331.47   13.40
  -2  -2   3  303.67   13.20
   1   2  -3  385.66   15.50
   1   2  -3  371.86   15.30
  -1  -2   3  393.06   15.70
  -1  -2   3  394.86   15.70
   0   2  -3  738.13   28.90
   0   2  -3  712.33   28.80
   0  -2   3  744.23   29.30
   0  -2   3  718.53   28.90
   0  -2   3  764.12   30.00
  -1   2  -3    2.00    0.30
  -1   2  -3    1.60    0.20
   1  -2   3    2.00    0.30
   1  -2   3    2.40    1.00
  -2   2  -3  549.25   21.50
  -2   2  -3  549.05   21.50
   2  -2   3  561.24   21.70
   2  -2   3  524.65   22.10
  -3   2  -3  500.65   20.10
  -3   2  -3  492.95   20.00
   3  -2   3  533.65   20.40
  -4   2  -3    0.40    0.40
   4  -2   3   -0.20    0.50
  -5   2  -3   17.60    1.30
   5  -2   3   16.30    0.90
   5  -2   3   17.00    0.80
   5  -2   3   17.60    0.80
   5  -2   3   14.10    2.00
  -6   2  -3  168.88    7.70
   6  -2   3  193.98    7.30
   6  -2   3  187.68    7.40
   6  -2   3  161.38    8.00
   6  -2   3  194.68    7.50
   6  -2   3  189.78    7.30
   6  -2   3  187.58    7.50
   7  -2   3    1.80    0.20
   7  -2   3    1.70    0.20
   7  -2   3    2.00    0.50
   7  -2   3    1.30    0.30
   7  -2   3    1.00    0.50
   8  -2   3    9.00    0.80
   8  -2   3    7.80    0.80
   8  -2   3    9.20    0.50
   8  -2   3    8.80    0.60
   9   1  -3    2.10    0.80
   9   1  -3    2.00    0.70
   9   1  -3    2.00    0.50
  -9  -1   3    2.60    0.20
   8   1  -3   20.70    1.30
   8   1  -3   22.20    1.10
   8   1  -3   21.80    1.40
   7   1  -3  325.07   12.60
   7   1  -3  328.57   13.10
   7   1  -3  313.97   12.70
  -7  -1   3  302.77   13.90
  -7  -1   3  316.27   13.30
   6   1  -3    7.70    0.70
  -6  -1   3   10.00    1.90
  -6  -1   3    8.70    1.30
   5   1  -3   43.40    3.60
  -5  -1   3   44.70    3.10
  -5  -1   3   44.90    2.60
  -4  -1   3   41.00    2.40
  -4  -1   3   41.10    2.90
   3   1  -3    5.80    1.40
  -3  -1   3    7.80    1.20
  -3  -1   3    7.60    1.30
   2   1  -3 3675.53  141.79
   2   1  -3 3525.55  141.59
  -2  -1   3 3594.64  141.89
  -2  -1   3 3670.93  142.09
   1   1  -3   38.50    1.70
   1   1  -3   37.30    1.70
  -1  -1   3   38.80    2.40
  -1  -1   3   38.90    2.90
   0   1  -3 1072.89   43.80
   0   1  -3 1099.99   43.80
   0  -1   3 1160.28   44.40
   0  -1   3 1124.89   43.80
   0  -1   3 1136.29   44.30
  -1   1  -3   37.20    1.60
  -1   1  -3   37.10    1.60
   1  -1   3   38.60    1.60
   1  -1   3   36.20    2.20
  -2   1  -3  517.95   19.30
  -2   1  -3  502.15   19.30
   2  -1   3  450.25   19.60
  -3   1  -3  983.70   37.70
  -3   1  -3  913.81   37.60
   3  -1   3  980.60   37.90
  -4   1  -3   93.09    4.10
  -4   1  -3   90.79    3.90
   4  -1   3   99.69    4.60
  -5   1  -3   20.70    1.40
  -5   1  -3   20.60    1.20
   5  -1   3   20.90    1.70
  -6   1  -3   80.59    3.80
   6  -1   3   82.39    3.20
   6  -1   3   78.89    3.30
   6  -1   3   81.89    3.20
   6  -1   3   72.09    4.00
   7  -1   3   26.90    1.30
   7  -1   3   28.50    1.70
   7  -1   3   28.70    1.20
   7  -1   3   29.40    1.60
   8  -1   3    4.80    0.30
   8  -1   3    4.80    0.70
   8  -1   3    4.80    0.60
   8  -1   3    5.60    0.50
   9  -1   3    0.00    0.30
   9  -1   3    0.20    0.10
   9  -1   3    0.10    0.20
   9   0  -3  144.59    5.70
   9   0  -3  145.39    6.10
   9   0  -3  136.09    5.90
   9   0  -3  144.39    5.80
  -9   0   3  133.69    5.60
   8   0  -3    0.80    0.80
   8   0  -3   -0.40    0.50
   8   0  -3   -0.10    0.40
   8   0  -3   -0.10    0.30
   8   0  -3    0.40    0.60
   7   0  -3   43.80    2.00
   7   0  -3   45.30    2.10
   7   0  -3   45.60    2.30
   7   0  -3   45.80    2.10
   6   0  -3   22.20    1.20
   6   0  -3   22.70    1.10
   6   0  -3   24.40    1.40
   6   0  -3   23.40    1.30
   6   0  -3   18.20    1.20
  -6   0   3   23.80    2.10
  -6   0   3   22.20    2.90
  -5   0   3  391.36   15.60
  -5   0   3  365.56   15.90
   4   0  -3  166.38    7.40
  -4   0   3  168.38    7.20
  -4   0   3  160.38    8.70
   3   0  -3   19.40    2.00
  -3   0   3   18.50    2.00
  -3   0   3   19.20    1.60
   2   0  -3 1634.84   63.99
  -2   0   3 1621.24   64.39
   1   0  -3  735.03   28.30
   1   0  -3  702.73   28.20
  -1   0   3  725.83   28.90
  -1   0   3  710.83   28.70
   0   0  -3 1576.34   65.49
   0   0  -3 1640.84   65.49
   0   0   3 1789.32   65.49
   0   0   3 1775.02   66.19
   0   0   3 1596.54   65.79
  -1   0  -3   58.99    2.40
  -1   0  -3   59.89    2.40
   1   0   3   57.99    2.70
   1   0   3   59.69    2.50
   1   0   3   60.39    3.30
  -2   0  -3   42.70    1.80
  -2   0  -3   42.90    1.80
   2   0   3   42.30    2.00
   2   0   3   41.50    2.80
  -3   0  -3   90.09    3.70
  -3   0  -3   87.49    3.60
   3   0   3   87.19    3.90
  -4   0  -3    9.80    0.80
  -4   0  -3    9.10    0.70
   4   0   3    7.30    1.00
  -5   0  -3  356.56   14.40
  -5   0  -3  361.76   14.50
   5   0   3  361.46   14.80
  -6   0  -3   57.49    2.80
  -6   0  -3   56.29    3.00
   6   0   3   57.59    2.30
   6   0   3   57.19    3.30
   6   0   3   57.99    2.30
  -7   0  -3    3.00    1.20
   7   0   3    3.80    0.40
   7   0   3    3.80    0.30
   7   0   3    3.30    1.30
   8   0   3   27.90    1.30
   8   0   3   28.90    1.20
   8   0   3   28.40    1.60
   9   0   3    1.50    0.40
   9   0   3    1.70    0.40
   9   0   3    1.70    0.30
   9   0   3    1.50    0.20
  10   0   3   19.10    1.20
  10   0   3   18.80    0.90
  10   0   3   19.30    0.80
   9  -1  -3  120.99    5.00
   9  -1  -3  122.79    5.80
   9  -1  -3  115.19    5.20
   8  -1  -3   31.40    1.50
   8  -1  -3   32.50    2.40
   8  -1  -3   33.30    1.60
   8  -1  -3   32.50    1.70
   8  -1  -3   34.70    2.10
   7  -1  -3    0.60    0.70
   7  -1  -3    0.20    0.30
   7  -1  -3   -0.60    0.40
   7  -1  -3   -0.10    0.80
   7  -1  -3    0.60    0.40
   6  -1  -3    1.40    0.50
   6  -1  -3    2.30    0.40
   6  -1  -3    2.60    0.50
   6  -1  -3    2.00    0.80
   6  -1  -3    2.70    0.80
  -6   1   3    2.10    1.80
   5  -1  -3    1.50    0.40
   5  -1  -3    0.90    0.60
   5  -1  -3    1.50    0.40
  -5   1   3    4.10    1.50
  -5   1   3    1.70    1.00
  -4   1   3  454.15   18.20
  -4   1   3  445.16   18.60
   3  -1  -3  170.58    8.30
  -3   1   3  189.88    8.40
  -3   1   3  201.78    8.10
   2  -1  -3   47.60    2.20
  -2   1   3   45.20    2.90
  -2   1   3   43.60    2.70
  -1   1   3   55.89    3.20
  -1   1   3   56.99    3.00
   0  -1  -3   79.79    3.50
   0  -1  -3   83.39    3.40
   0   1   3   89.99    4.10
   0   1   3   87.89    3.70
  -1  -1  -3  520.65   20.20
   1   1   3  504.85   20.10
   1   1   3  521.95   20.70
   1   1   3  503.85   20.50
  -2  -1  -3  245.38    9.70
  -2  -1  -3  245.18    9.70
   2   1   3  244.38    9.90
   2   1   3  243.68   10.50
  -3  -1  -3   50.79    2.30
  -3  -1  -3   48.50    2.20
   3   1   3   52.39    2.60
   3   1   3   49.99    4.00
  -4  -1  -3  822.82   33.40
  -4  -1  -3  858.81   33.40
   4   1   3  859.21   33.80
  -5  -1  -3   12.70    1.30
  -5  -1  -3   13.70    1.20
   5   1   3   14.90    1.60
  -6  -1  -3  186.78    7.50
  -6  -1  -3  173.28    7.70
   6   1   3  177.58    8.10
  -7  -1  -3   93.29    4.60
  -7  -1  -3   94.59    4.40
   7   1   3   92.69    3.90
   7   1   3  104.99    3.80
   7   1   3   85.89    4.90
   8   1   3    0.00    0.10
   9   1   3   16.00    1.10
   9   1   3   18.10    0.80
   9   1   3   16.50    1.20
  10   1   3    1.00    0.30
  10   1   3    1.60    0.30
  10   1   3    1.00    0.10
   8  -2  -3   30.40    2.60
   8  -2  -3   29.60    1.50
   8  -2  -3   28.30    1.30
   8  -2  -3   27.80    2.10
   7  -2  -3  305.17   12.30
   7  -2  -3  305.97   12.60
   7  -2  -3  310.17   12.30
   7  -2  -3  303.47   12.40
   7  -2  -3  302.67   13.00
   6  -2  -3   25.30    1.50
   6  -2  -3   24.70    1.50
   6  -2  -3   30.50    2.30
   6  -2  -3   27.80    1.90
   6  -2  -3   27.50    1.40
   5  -2  -3   21.30    2.10
   5  -2  -3   19.30    1.20
   5  -2  -3   21.50    1.70
   5  -2  -3   19.00    1.20
   5  -2  -3   19.40    1.10
  -5   2   3   21.60    2.80
  -4   2   3    3.50    1.00
  -4   2   3    2.80    1.40
  -3   2   3  661.63   25.50
  -3   2   3  611.84   27.10
  -2   2   3 1851.11   72.69
  -2   2   3 1835.42   72.99
  -1   2   3  961.80   38.20
  -1   2   3  967.40   38.40
   0  -2  -3  105.49    4.60
   0  -2  -3  118.09    5.30
   0   2   3  117.79    5.10
   0   2   3  116.39    4.90
  -1  -2  -3  863.41   34.80
  -1  -2  -3  918.81   35.30
  -1  -2  -3  871.21   34.80
   1   2   3  895.01   35.40
   1   2   3  894.61   35.50
  -2  -2  -3   34.60    1.60
  -2  -2  -3   39.00    1.90
   2   2   3   33.40    3.10
   2   2   3   34.60    3.40
  -3  -2  -3  461.55   17.80
   3   2   3  439.16   19.70
   3   2   3  443.66   19.00
  -4  -2  -3  291.37   11.80
  -4  -2  -3  290.37   11.70
   4   2   3  296.27   12.40
  -5  -2  -3   56.59    2.70
  -5  -2  -3   55.89    2.60
   5   2   3   54.19    3.40
  -6  -2  -3   72.09    3.60
  -6  -2  -3   76.99    3.50
   6   2   3   74.79    4.30
  -7  -2  -3  135.29    5.90
  -7  -2  -3  135.39    6.20
   7   2   3  132.69    5.50
   7   2   3  145.79    5.40
   7   2   3  123.99    6.60
  -8  -2  -3    6.80    1.70
  -8  -2  -3    8.10    1.40
   8   2   3    8.90    0.80
   8   2   3    9.90    0.50
   8   2   3    8.00    1.90
   9   2   3   12.80    0.60
  10   2   3  141.19    5.60
  10   2   3  138.49    5.60
  10   2   3  133.19    5.40
   8  -3  -3    0.50    0.50
   8  -3  -3    1.30    1.20
   7  -3  -3  142.79    5.70
   7  -3  -3  139.69    5.80
   7  -3  -3  142.49    5.90
   7  -3  -3  136.89    6.50
   6  -3  -3   56.09    2.70
   6  -3  -3   60.29    3.70
   6  -3  -3   56.19    2.80
   6  -3  -3   59.49    2.50
   5  -3  -3    9.20    1.00
   5  -3  -3    7.80    0.80
   5  -3  -3    8.40    1.50
   5  -3  -3   10.00    1.80
   5  -3  -3    8.90    1.40
   5  -3  -3   10.40    0.70
  -5   3   3    9.70    2.50
   4  -3  -3    1.30    0.60
   4  -3  -3    2.20    0.50
   4  -3  -3   -0.70    1.10
   4  -3  -3   -0.30    0.50
   4  -3  -3    1.50    2.00
   4  -3  -3    0.40    1.40
  -3   3   3  101.69    5.30
  -2   3   3    7.80    1.70
  -2   3   3    8.90    1.40
   1  -3  -3   42.70    3.00
  -1   3   3   42.20    2.70
  -1   3   3   40.80    2.60
   0  -3  -3  112.59    5.30
   0   3   3  104.79    5.30
   0   3   3  108.79    5.10
  -1  -3  -3  329.17   13.00
   1   3   3  278.97   14.10
   1   3   3  320.87   13.20
  -2  -3  -3   16.90    0.90
  -2  -3  -3   20.00    1.70
   2   3   3   20.40    2.80
  -3  -3  -3  313.97   12.00
  -3  -3  -3  301.97   12.20
  -3  -3  -3  300.17   11.90
   3   3   3  270.97   13.60
   3   3   3  301.37   14.80
  -4  -3  -3   17.00    1.00
  -4  -3  -3   16.10    1.10
   4   3   3   21.10    3.90
   4   3   3   14.30    4.40
  -5  -3  -3  475.35   18.30
  -5  -3  -3  453.55   18.30
   5   3   3  439.56   22.20
  -6  -3  -3    2.40    0.60
  -6  -3  -3    0.50    0.70
   6   3   3    1.80    1.60
  -7  -3  -3  135.49    6.10
  -7  -3  -3  140.89    6.80
   7   3   3  144.29    6.00
   7   3   3  134.09    6.40
   7   3   3  150.48    5.70
   7   3   3  127.19    7.00
  -8  -3  -3   66.29    3.60
  -8  -3  -3   56.79    5.20
   8   3   3   62.59    5.80
   8   3   3   67.19    3.80
   8   3   3   69.89    2.70
   8   3   3   66.39    2.90
   9   3   3    0.00    0.30
   9   3   3    0.40    0.10
  10   3   3   41.60    1.70
  10   3   3   41.70    1.80
   7  -4  -3   13.20    1.20
   7  -4  -3   15.00    0.80
   7  -4  -3   12.00    1.70
   7  -4  -3   14.30    1.20
   6  -4  -3    5.60    0.80
   6  -4  -3    6.60    0.60
   6  -4  -3    6.70    0.80
   6  -4  -3    8.70    1.70
   5  -4  -3   12.30    1.30
   5  -4  -3   12.10    2.00
   5  -4  -3   12.30    0.80
   5  -4  -3   14.50    1.50
   5  -4  -3   11.50    1.20
   4  -4  -3    1.70    0.60
   4  -4  -3    1.70    0.60
   4  -4  -3    0.20    1.40
   4  -4  -3    3.80    1.60
   4  -4  -3    1.00    0.30
   3  -4  -3  327.17   12.80
   3  -4  -3  323.77   13.60
   3  -4  -3  311.37   12.70
   3  -4  -3  326.27   12.90
   3  -4  -3  311.87   13.20
  -2   4   3  548.65   22.60
   1  -4  -3  326.17   14.10
  -1   4   3  318.47   13.50
   0  -4  -3  596.94   24.50
   0   4   3  585.44   23.60
   0   4   3  598.64   24.10
  -1  -4  -3  129.29    6.10
   1   4   3  125.69    6.90
   1   4   3  123.09    6.20
  -2  -4  -3  120.39    5.50
   2   4   3  115.49    7.20
   2   4   3  108.89    7.60
  -3  -4  -3 1498.95   57.79
  -3  -4  -3 1508.05   58.29
   3   4   3 1490.55   61.29
   3   4   3 1394.96   60.19
  -4  -4  -3   12.90    0.90
   4   4   3   14.30    5.40
   4   4   3   12.80    4.00
  -5  -4  -3  303.47   12.10
   5   4   3  290.87   18.00
   6   4   3   -8.40    6.60
  -7  -4  -3    0.60    0.80
   7   4   3   -0.60    0.50
   7   4   3   -0.50    1.00
   7   4   3   -0.70    2.10
  -8  -4  -3    1.50    1.80
   8   4   3   -1.60    3.20
   8   4   3    2.10    0.40
   8   4   3    2.00    0.20
   8   4   3    3.20    1.10
   9   4   3   12.00    1.50
   9   4   3   11.50    0.90
   9   4   3   12.00    0.60
  10   4   3   18.70    1.00
  10   4   3   17.90    1.30
  11   4   3   65.89    2.80
  11   4   3   66.39    2.70
   6  -5  -3    1.50    1.80
   6  -5  -3    2.80    0.70
   6  -5  -3    3.20    0.40
   6  -5  -3    2.90    0.80
   5  -5  -3    4.00    1.60
   5  -5  -3    1.80    0.70
   5  -5  -3    2.60    0.70
   5  -5  -3    1.30    1.00
   5  -5  -3    1.30    0.30
   4  -5  -3  182.28    7.70
   4  -5  -3  185.18    8.50
   4  -5  -3  180.18    7.30
   4  -5  -3  180.18    7.90
   4  -5  -3  176.88    7.50
   3  -5  -3  238.98    9.60
   3  -5  -3  235.18    9.50
   3  -5  -3  232.48   10.50
   3  -5  -3  222.78    9.80
   3  -5  -3  226.88    9.20
   2  -5  -3  168.08    6.80
   2  -5  -3  158.78    7.10
   2  -5  -3  151.88    6.60
   2  -5  -3  160.28    7.80
   2  -5  -3  168.88    6.90
   1  -5  -3    1.30    1.80
   0  -5  -3   50.39    3.90
   0   5   3   51.79    3.90
  -1  -5  -3   16.70    2.40
   1   5   3   18.80    3.20
   1   5   3   17.00    2.50
  -2  -5  -3   37.10    2.90
   2   5   3   36.40    5.40
   2   5   3   36.40    5.60
  -3  -5  -3  438.26   17.90
   3   5   3  434.36   21.40
   3   5   3  410.66   20.80
   4   5   3   12.40    5.20
   4   5   3   12.80    7.10
  -5  -5  -3   49.30    2.40
   5   5   3   43.40    7.20
   5   5   3   49.99    9.80
  -6  -5  -3   11.50    1.20
   6   5   3    9.60    8.80
  -7  -5  -3  114.79    5.00
  -7  -5  -3  122.69    5.50
   7   5   3  124.39    5.00
   7   5   3  126.69    5.60
  -8  -5  -3   34.10    1.60
  -8  -5  -3   37.90    3.00
   8   5   3   38.10    1.80
   8   5   3   36.30    5.10
   8   5   3   35.50    1.60
   8   5   3   40.10    2.70
   9   5   3   58.79    2.60
   9   5   3   57.09    3.30
  10   5   3  100.69    4.10
  10   5   3   98.69    4.50
  11   5   3  284.27   11.30
  11   5   3  289.77   11.20
  11   5   3  280.17   11.30
   5  -6  -3   15.90    1.80
   5  -6  -3   14.90    0.80
   5  -6  -3   14.30    1.40
   5  -6  -3   11.30    1.90
   5  -6  -3   15.90    1.30
   4  -6  -3    4.40    1.20
   4  -6  -3    4.90    0.60
   4  -6  -3    5.50    1.30
   3  -6  -3   88.19    4.20
   3  -6  -3   86.49    4.30
   3  -6  -3   88.59    5.40
   3  -6  -3   90.09    4.00
   3  -6  -3   84.49    3.60
   2  -6  -3   15.90    1.40
   2  -6  -3   16.90    1.70
   2  -6  -3   13.00    2.60
   2  -6  -3   14.10    1.40
   2  -6  -3   14.50    1.10
   1  -6  -3  102.39    5.00
   1  -6  -3   97.09    4.00
   1  -6  -3   95.29    6.80
   1  -6  -3  101.19    4.20
   0  -6  -3   67.19    5.00
   0   6   3   59.59    4.10
  -1  -6  -3   95.49    5.60
   1   6   3   93.29    6.70
   1   6   3   96.99    5.00
  -2  -6  -3    0.60    1.50
   2   6   3    0.90    3.10
   2   6   3    4.90    4.00
  -3  -6  -3    5.40    2.80
   3   6   3   11.00    5.70
   3   6   3    5.10    5.00
   4   6   3   47.00    8.40
   4   6   3   56.59    9.50
   5   6   3   -5.50    9.80
   5   6   3   -4.10    6.20
  -6  -6  -3   38.50    4.00
  -6  -6  -3   30.20    1.50
  -6  -6  -3   31.40    2.00
   6   6   3   33.90    2.00
   6   6   3   19.20   11.30
  -7  -6  -3  102.19    4.10
  -7  -6  -3  101.29    4.40
  -7  -6  -3  105.19    5.40
   7   6   3  113.59    4.80
   7   6   3   86.59    4.30
  -8  -6  -3  215.78    8.70
   8   6   3  220.08    8.90
   8   6   3  195.28   11.30
   8   6   3  239.98    9.50
  -9  -6  -3    0.00    0.20
   9   6   3    0.20    0.30
   9   6   3   -0.60    0.80
  10   6   3    2.40    0.40
  10   6   3    2.30    0.80
  11   6   3   39.10    1.90
  11   6   3   41.60    1.70
   4  -7  -3  111.99    4.90
   4  -7  -3  108.89    4.80
   4  -7  -3  110.29    4.60
   4  -7  -3  107.19    5.80
   4  -7  -3  109.29    5.00
   3  -7  -3   51.79    2.90
   3  -7  -3   47.10    2.60
   3  -7  -3   49.30    4.30
   3  -7  -3   48.20    2.90
   2  -7  -3  112.39    5.40
   2  -7  -3  114.99    4.80
   2  -7  -3  114.29    6.60
   2  -7  -3  113.49    5.10
   2  -7  -3  115.09    5.40
   1  -7  -3   83.39    4.00
   1  -7  -3   79.69    3.30
   1  -7  -3   59.69    9.70
   1  -7  -3   80.09    5.70
   1  -7  -3   83.39    4.20
   1  -7  -3   84.89    4.30
   1  -7  -3   81.69    3.50
   0  -7  -3    1.80    1.40
   0  -7  -3    0.40    1.10
   0  -7  -3    0.40    0.40
   0  -7  -3   -0.50    1.20
   0  -7  -3    2.00    1.30
   0  -7  -3    2.10    2.30
   0  -7  -3    0.90    2.80
   0  -7  -3    1.00    0.30
  -1  -7  -3   20.10    1.20
  -1  -7  -3   19.00    1.60
  -1  -7  -3   20.90    1.00
  -1  -7  -3   15.60    2.90
  -1  -7  -3   22.90    2.10
  -1  -7  -3   20.60    3.30
  -1  -7  -3   22.60    2.50
  -1  -7  -3   21.40    2.10
  -1  -7  -3   19.10    2.00
  -1  -7  -3   20.00    1.00
  -2  -7  -3   14.10    1.40
  -2  -7  -3   13.00    1.80
  -2  -7  -3   12.70    2.90
  -2  -7  -3   12.20    2.30
   2   7   3    9.30    3.00
   2   7   3   15.90    5.20
  -3  -7  -3   24.40    3.60
   3   7   3   14.60    5.60
   3   7   3   24.60    7.30
   4   7   3  259.27   18.70
   4   7   3  231.58   18.00
  -5  -7  -3   23.50    1.20
  -5  -7  -3   31.20    2.70
  -5  -7  -3   25.10    1.60
  -5  -7  -3   36.80    4.50
  -5  -7  -3   22.50    1.60
   5   7   3   16.90    9.50
  -6  -7  -3   72.79    3.90
  -6  -7  -3   73.99    3.10
  -6  -7  -3   80.39    5.20
  -6  -7  -3   71.89    3.40
   6   7   3   79.09    3.60
  -7  -7  -3   -0.80    1.50
  -7  -7  -3    0.30    0.20
  -7  -7  -3   -0.10    0.50
   7   7   3   -6.10   15.90
   7   7   3    0.30    0.70
  -8  -7  -3  135.19    5.60
  -8  -7  -3  135.79    5.80
   8   7   3  139.69    5.80
   8   7   3  148.39    6.40
  -9  -7  -3   26.50    1.30
  -9  -7  -3   27.50    1.40
   9   7   3   27.60    2.10
 -10  -7  -3    1.40    0.20
  10   7   3    1.40    0.30
  10   7   3    1.70    0.80
  11   7   3    3.80    0.50
  11   7   3    3.50    0.40
   3  -8  -3    4.60    1.00
   3  -8  -3    4.40    0.90
   3  -8  -3    6.10    3.10
   2  -8  -3   55.19    2.90
   2  -8  -3   51.29    3.10
   2  -8  -3   52.39    4.50
   2  -8  -3   53.89    3.00
   2  -8  -3   52.79    2.40
   1  -8  -3    1.20    0.40
   1  -8  -3    0.70    0.30
   1  -8  -3    0.00    2.10
   1  -8  -3    0.70    1.20
   1  -8  -3    1.10    1.10
   1  -8  -3    0.50    1.00
   0  -8  -3   18.80    2.00
   0  -8  -3   17.80    1.90
   0  -8  -3   18.20    2.00
   0  -8  -3   16.50    3.00
   0  -8  -3   16.80    1.10
   0  -8  -3   17.30    0.90
  -1  -8  -3   64.39    3.50
  -1  -8  -3   67.59    2.80
  -1  -8  -3   68.69    3.90
  -1  -8  -3   69.29    2.80
  -1  -8  -3   63.69    5.40
  -1  -8  -3   49.20    7.20
  -1  -8  -3   65.99    2.90
  -1  -8  -3   67.99    3.20
  -1  -8  -3   65.69    3.60
  -2  -8  -3   16.90    0.90
  -2  -8  -3   17.20    0.90
  -2  -8  -3   17.20    1.10
  -2  -8  -3   19.40    3.20
  -2  -8  -3   18.50    2.00
  -2  -8  -3   13.70    1.90
  -2  -8  -3   14.30    3.30
  -2  -8  -3   15.60    1.40
   2   8   3    6.40    5.00
  -3  -8  -3   27.20    1.30
  -3  -8  -3   29.20    2.30
  -3  -8  -3   26.90    3.10
  -3  -8  -3   29.40    3.60
  -3  -8  -3   20.80    3.50
  -3  -8  -3   27.40    1.40
  -3  -8  -3   27.80    1.70
   3   8   3   24.00    7.90
  -4  -8  -3   26.20    1.20
  -4  -8  -3   27.10    3.30
  -4  -8  -3   25.30    1.50
  -4  -8  -3   24.80    1.20
  -4  -8  -3   27.10    3.00
  -4  -8  -3   27.50    1.70
   4   8   3   29.80   10.50
   4   8   3   12.40    8.00
  -5  -8  -3   10.00    1.70
  -5  -8  -3    7.90    2.60
  -5  -8  -3    5.80    0.80
  -5  -8  -3    5.80    0.50
  -5  -8  -3    5.70    0.70
   5   8   3    9.10   12.90
   5   8   3   -6.80   11.80
  -6  -8  -3  335.27   14.40
  -6  -8  -3  345.97   14.10
  -6  -8  -3  360.56   13.90
  -6  -8  -3  346.27   14.10
  -6  -8  -3  362.96   15.70
   6   8   3  358.36   14.30
  -7  -8  -3  186.28    8.40
  -7  -8  -3  166.48    7.00
  -7  -8  -3  173.18    6.90
   7   8   3  162.88    7.40
  -8  -8  -3  161.08    6.60
  -8  -8  -3  159.78    6.40
   8   8   3  161.98    7.10
  -9  -8  -3   24.10    1.30
  -9  -8  -3   23.70    1.20
   9   8   3   32.00    2.10
   9   8   3   30.10    1.40
 -10  -8  -3    9.60    0.50
 -10  -8  -3    9.60    0.60
  10   8   3    9.90    1.20
  10   8   3    9.90    0.70
   2  -9  -3   25.10    1.80
   2  -9  -3   20.20    2.50
   2  -9  -3   21.70    2.10
   2  -9  -3   24.20    1.20
   2  -9  -3   22.60    1.80
   1  -9  -3    0.40    1.00
   1  -9  -3   -0.20    1.00
   1  -9  -3    0.90    0.20
   1  -9  -3    0.70    0.30
   1  -9  -3    2.70    1.20
   1  -9  -3    1.50    2.10
   0  -9  -3   37.20    3.40
   0  -9  -3   35.50    2.90
   0  -9  -3   37.10    2.20
   0  -9  -3   39.90    2.50
  -1  -9  -3   20.00    1.00
  -1  -9  -3   18.70    1.40
  -1  -9  -3   17.50    2.00
  -1  -9  -3   16.20    1.90
  -1  -9  -3   19.80    1.20
  -1  -9  -3   19.00    3.20
  -1  -9  -3   20.30    1.00
  -2  -9  -3   97.39    6.60
  -2  -9  -3  100.19    4.20
  -2  -9  -3  101.29    4.30
  -2  -9  -3  104.49    4.20
  -2  -9  -3  101.59    4.90
  -2  -9  -3  104.79    4.50
  -3  -9  -3   20.30    3.30
  -3  -9  -3   27.80    2.20
  -3  -9  -3   23.30    1.10
  -3  -9  -3   23.70    1.10
  -3  -9  -3   25.40    1.60
  -3  -9  -3   24.00    1.30
   3   9   3    9.00    8.60
  -4  -9  -3  124.09    5.40
  -4  -9  -3  116.39    4.70
  -4  -9  -3  121.29    7.20
  -4  -9  -3  112.69    5.00
  -4  -9  -3  112.79    4.80
  -5  -9  -3  307.87   12.70
  -5  -9  -3  318.47   14.40
  -5  -9  -3  322.07   12.40
  -5  -9  -3  315.27   12.40
   5   9   3  300.67   12.70
  -6  -9  -3   14.30    2.30
  -6  -9  -3   15.60    0.80
  -6  -9  -3   15.00    1.10
  -6  -9  -3   14.20    0.90
   6   9   3   16.00    1.40
  -7  -9  -3   40.30    3.60
  -7  -9  -3   45.20    1.90
  -7  -9  -3   44.90    2.00
   7   9   3   44.60    2.50
  -8  -9  -3   22.80    1.20
  -8  -9  -3   23.30    1.10
   8   9   3   22.40    1.80
  -9  -9  -3   19.00    1.00
  -9  -9  -3   19.90    0.90
   9   9   3   19.90    1.60
 -10  -9  -3   26.50    1.10
 -10  -9  -3   27.70    1.20
  10   9   3   29.50    1.30
  10   9   3   25.20    1.70
   1 -10  -3    7.00    0.50
   1 -10  -3    6.30    1.00
   1 -10  -3    8.70    2.00
   1 -10  -3    7.10    0.60
   0 -10  -3    0.20    0.20
   0 -10  -3   -0.40    0.90
   0 -10  -3    0.40    2.00
   0 -10  -3    0.30    0.30
  -1 -10  -3    4.50    1.10
  -1 -10  -3    3.80    0.40
  -1 -10  -3    1.30    2.20
  -1 -10  -3    3.10    0.50
  -1 -10  -3    3.10    0.30
  -2 -10  -3   88.79    3.70
  -2 -10  -3   86.79    3.60
  -2 -10  -3   87.49    3.50
  -2 -10  -3   86.19    4.30
  -2 -10  -3   81.29    5.80
  -3 -10  -3   76.69    3.80
  -3 -10  -3   77.09    6.00
  -3 -10  -3   83.19    4.30
  -3 -10  -3   80.59    3.30
  -3 -10  -3   79.39    3.60
  -3 -10  -3   81.09    3.30
  -4 -10  -3   23.50    1.50
  -4 -10  -3   22.30    3.10
  -4 -10  -3   22.20    1.30
  -4 -10  -3   25.00    1.10
  -4 -10  -3   25.60    2.00
  -4 -10  -3   23.70    1.10
  -5 -10  -3   38.60    1.70
  -5 -10  -3   37.30    1.60
  -5 -10  -3   37.00    2.00
  -5 -10  -3   36.50    3.90
  -6 -10  -3   13.90    0.70
  -6 -10  -3   14.00    0.80
  -6 -10  -3   14.00    0.80
   6  10   3   13.60    1.30
  -7 -10  -3   48.10    3.40
  -7 -10  -3   49.90    2.00
  -7 -10  -3   49.90    2.10
   7  10   3   44.60    2.50
  -8 -10  -3  124.49    4.90
  -8 -10  -3  125.09    4.90
  -8 -10  -3  122.69    4.90
   8  10   3  117.59    5.40
  -9 -10  -3    0.60    0.10
  -9 -10  -3    1.10    0.20
   9  10   3    0.80    0.60
  -1 -11  -3    0.20    0.30
  -1 -11  -3    0.00    0.20
  -1 -11  -3   -0.40    0.80
  -1 -11  -3    0.20    0.20
  -1 -11  -3    0.70    1.80
  -2 -11  -3   -0.20    0.40
  -2 -11  -3   -1.20    0.90
  -2 -11  -3    0.50    1.90
  -2 -11  -3    0.70    0.40
  -2 -11  -3    0.10    0.20
  -3 -11  -3  114.79    4.50
  -3 -11  -3  115.29    4.70
  -3 -11  -3  110.99    4.50
  -3 -11  -3  108.39    6.30
  -4 -11  -3   85.49    3.40
  -4 -11  -3   85.59    3.50
  -4 -11  -3   83.49    3.40
  -4 -11  -3   79.09    5.10
  -5 -11  -3   46.90    1.90
  -5 -11  -3   36.70    3.50
  -5 -11  -3   45.50    1.90
  -6 -11  -3    3.60    1.50
  -6 -11  -3    4.80    0.30
  -6 -11  -3    4.60    0.40
  -6 -11  -3    5.00    0.30
  -7 -11  -3   15.40    2.00
  -7 -11  -3   15.70    0.70
  -7 -11  -3   16.50    0.80
  -7 -11  -3   15.10    0.90
  -8 -11  -3   12.30    0.60
  -8 -11  -3   12.90    0.60
  -8 -11  -3   12.40    0.60
   8  11   3   11.30    1.20
  -4 -12  -3   11.30    1.70
  -4 -12  -3   14.20    0.70
  -4 -12  -3   14.30    0.70
  -5 -12  -3   25.70    1.10
  -5 -12  -3   21.50    2.50
  -6 -12  -3    6.10    1.20
  -6 -12  -3    4.50    0.30
   6  11  -4   64.49    3.80
  -6 -11   4   69.39    2.80
  -6 -11   4   70.19    2.80
  -6 -11   4   70.79    2.80
   5  11  -4   -1.90    1.50
  -5 -11   4    0.00    0.10
  -5 -11   4    0.00    0.10
  -5 -11   4    0.00    0.10
   4  11  -4  250.97   11.70
  -4 -11   4  279.27   10.80
  -4 -11   4  281.57   10.80
  -4 -11   4  277.37   10.80
  -4 -11   4  276.57   10.80
  -3 -11   4   43.70    1.90
  -3 -11   4   44.40    1.80
  -3 -11   4   43.70    1.80
  -3 -11   4   41.60    1.80
  -2 -11   4   56.69    2.30
  -2 -11   4   56.79    2.30
  -2 -11   4   55.79    2.30
  -2 -11   4   56.09    2.40
  -2 -11   4   57.09    2.30
   8  10  -4    1.50    1.30
  -8 -10   4    0.70    0.10
   7  10  -4   13.00    2.00
  -7 -10   4   14.10    0.60
  -7 -10   4   14.10    0.60
  -7 -10   4   14.20    0.60
  -6 -10   4    5.10    0.30
  -6 -10   4    4.90    0.30
  -5 -10   4   28.70    1.20
  -5 -10   4   29.70    1.20
  -4 -10   4  268.17   10.50
  -4 -10   4  275.27   10.70
  -4 -10   4  262.87   10.50
  -4 -10   4  262.27   10.50
  -3 -10   4   71.69    3.00
  -3 -10   4   73.69    3.10
  -3 -10   4   73.49    2.90
  -3 -10   4   70.49    2.90
  -3 -10   4   73.09    2.90
  -2 -10   4  126.99    5.10
  -2 -10   4  121.29    4.90
  -2 -10   4  124.19    4.90
  -2 -10   4  120.99    4.90
  -2 -10   4  122.69    4.90
  -2 -10   4  124.29    4.90
  -1 -10   4  109.29    4.40
  -1 -10   4  112.19    4.50
  -1 -10   4  108.09    4.40
  -1 -10   4  109.29    4.30
  -1 -10   4  108.19    4.30
   0 -10   4   14.30    0.70
   0 -10   4   14.70    0.60
   0 -10   4   14.30    0.70
   0 -10   4   14.90    0.60
   0 -10   4   14.50    0.80
   8   9  -4   -0.90    1.10
  -8  -9   4    0.20    0.10
   7   9  -4   75.49    5.00
  -7  -9   4   75.19    3.10
  -7  -9   4   77.39    3.10
  -6  -9   4   24.00    1.00
  -6  -9   4   23.30    1.00
  -5  -9   4  118.89    4.80
  -5  -9   4  121.79    4.80
  -4  -9   4  173.88    6.90
  -4  -9   4  169.38    6.70
  -4  -9   4  166.78    6.80
  -3  -9   4    0.70    0.40
  -3  -9   4    0.10    0.10
  -3  -9   4    0.40    0.10
  -3  -9   4    0.00    0.20
  -3  -9   4    1.20    0.20
  -2  -9   4  315.57   12.60
  -2  -9   4  314.67   12.40
  -2  -9   4  316.17   12.40
  -2  -9   4  316.27   12.40
  -2  -9   4  315.97   12.50
  -2  -9   4  314.27   12.50
  -1  -9   4   35.70    1.60
  -1  -9   4   35.30    1.50
  -1  -9   4   34.40    1.60
  -1  -9   4   34.00    1.80
  -1  -9   4   37.00    1.50
  -1  -9   4   35.50    1.50
   0  -9   4  107.79    4.40
   0  -9   4  108.29    4.40
   0  -9   4  106.39    4.50
   0  -9   4  109.99    4.30
   0  -9   4  109.39    4.30
   1  -9   4   25.20    1.20
   1  -9   4   25.10    1.10
   1  -9   4   24.50    1.10
   1  -9   4   24.60    1.10
   1  -9   4   25.70    1.10
   2  -9   4    2.00    0.20
   2  -9   4    2.00    0.20
   2  -9   4    2.20    0.20
   2  -9   4    1.60    0.20
   9   8  -4    7.50    0.60
  -9  -8   4    7.10    0.40
   8   8  -4   23.00    2.40
  -8  -8   4   23.80    1.00
   7   8  -4    4.60    2.40
  -7  -8   4    4.80    0.40
  -7  -8   4    5.10    0.40
  -6  -8   4    0.60    0.20
  -6  -8   4    0.70    0.20
  -5  -8   4    2.50    0.30
  -5  -8   4    2.10    0.20
   4   8  -4  -13.90   33.40
   4   8  -4  -10.00   16.20
  -4  -8   4   -0.60    4.40
   3   8  -4    1.00   12.10
   3   8  -4   23.40   19.10
  -3  -8   4   -0.20    3.70
  -3  -8   4    4.80    0.50
  -3  -8   4    4.30    0.30
  -3  -8   4    4.10    0.30
   2   8  -4    2.90   11.00
  -2  -8   4   13.00    4.40
  -2  -8   4   13.10    0.80
  -2  -8   4   14.10    0.70
  -2  -8   4   13.70    0.70
  -2  -8   4   13.60    0.70
  -2  -8   4   12.20    1.00
  -2  -8   4   14.10    0.70
  -1  -8   4  570.84   22.20
  -1  -8   4  563.44   22.20
  -1  -8   4  558.24   22.20
  -1  -8   4  567.14   22.40
  -1  -8   4  563.74   22.20
  -1  -8   4  569.04   22.20
   0  -8   4    3.00    0.30
   0  -8   4    2.90    0.30
   0  -8   4    2.90    0.30
   0  -8   4    3.10    0.30
   0  -8   4    2.50    0.50
   0  -8   4    3.00    0.30
   1  -8   4    1.40    0.20
   1  -8   4    1.40    0.20
   1  -8   4    1.60    0.30
   1  -8   4    1.80    0.40
   1  -8   4    1.50    0.20
   2  -8   4   14.00    0.70
   2  -8   4   12.80    0.90
   2  -8   4   13.30    0.70
   2  -8   4   13.40    0.60
   2  -8   4   13.40    0.60
   3  -8   4    4.10    0.30
   3  -8   4    3.90    0.40
   3  -8   4    5.00    0.30
   3  -8   4    4.20    0.30
   9   7  -4    4.80    0.50
   9   7  -4    5.40    0.60
  -9  -7   4    5.40    0.30
  -9  -7   4    4.60    0.30
   8   7  -4  247.48   10.00
  -8  -7   4  254.37    9.90
  -8  -7   4  246.68    9.90
   7   7  -4   12.40    2.60
  -7  -7   4   10.00    0.60
  -7  -7   4   10.10    0.60
  -6  -7   4  106.89    4.50
  -6  -7   4  114.19    4.50
   5   7  -4   26.00   18.00
  -5  -7   4   12.80    0.70
  -5  -7   4   12.40    0.70
   4   7  -4   19.20    8.60
   4   7  -4   19.80   15.20
  -4  -7   4   23.80    3.70
  -4  -7   4   28.10    1.20
  -4  -7   4   26.00    1.20
  -3  -7   4  316.47   12.50
  -3  -7   4  336.17   12.50
  -3  -7   4  323.17   12.70
  -3  -7   4  288.57   15.10
  -2  -7   4  129.69    5.20
  -2  -7   4  129.69    5.10
  -2  -7   4  131.69    5.10
  -2  -7   4  129.79    5.40
  -2  -7   4  117.69    7.70
  -1  -7   4  161.38    6.40
  -1  -7   4  148.29    9.30
  -1  -7   4  165.68    6.50
  -1  -7   4  163.08    6.40
  -1  -7   4  157.38    6.70
  -1  -7   4  162.68    6.50
  -1  -7   4  167.78    6.40
   0  -7   4  375.86   14.30
   0  -7   4  343.37   15.00
   0  -7   4  340.07   17.10
   0  -7   4  362.56   14.50
   0  -7   4  374.96   14.30
   0  -7   4  367.96   14.30
   0  -7   4  367.26   14.30
   0  -7   4  364.66   14.30
   1  -7   4   19.90    0.90
   1  -7   4   20.20    1.20
   1  -7   4   20.50    1.00
   1  -7   4   19.60    1.00
   1  -7   4   19.60    0.90
   2  -7   4    0.40    0.20
   2  -7   4    0.40    0.30
   2  -7   4    0.30    0.10
   2  -7   4    0.30    0.20
   2  -7   4    0.20    0.10
   3  -7   4  100.79    4.00
   3  -7   4   99.69    4.10
   3  -7   4  102.49    4.00
   3  -7   4   98.99    4.10
   4  -7   4    0.70    0.20
   4  -7   4    0.60    0.10
   4  -7   4    0.60    0.10
  10   6  -4   37.30    1.60
  10   6  -4   35.20    1.80
   9   6  -4    8.20    0.80
   9   6  -4    6.60    0.60
  -9  -6   4    7.10    0.40
   8   6  -4  128.29    5.50
   8   6  -4  134.19    5.60
  -8  -6   4  127.99    5.20
  -8  -6   4  125.69    5.20
   7   6  -4  182.98    7.50
   7   6  -4  196.68    9.00
  -7  -6   4  172.48    7.40
  -7  -6   4  191.78    7.40
   6   6  -4   51.09   14.10
  -6  -6   4   52.49    2.10
  -6  -6   4   48.10    2.10
   5   6  -4    8.40   11.40
  -5  -6   4   11.20    0.70
  -5  -6   4   12.90    0.80
  -5  -6   4   11.90    0.70
   4   6  -4   25.20    5.70
   4   6  -4   16.30   11.20
  -4  -6   4   22.00    1.10
  -4  -6   4   19.30    3.20
  -4  -6   4   25.10    1.10
   3   6  -4   19.50    7.90
   3   6  -4   27.00    4.80
  -3  -6   4   22.00    3.40
   2   6  -4   35.40    7.40
   2   6  -4   42.00    5.10
  -2  -6   4   44.00    4.00
  -1  -6   4  141.29    7.80
  -1  -6   4  132.69    5.80
  -1  -6   4  127.99    5.50
  -1  -6   4  140.29    5.40
   0  -6   4   42.30    1.80
   0  -6   4   41.70    1.70
   0  -6   4   40.90    1.70
   0  -6   4   43.30    1.80
   0  -6   4   42.90    1.70
   0  -6   4   39.00    2.10
   0  -6   4   35.90    6.50
  -1   6  -4   -2.70    2.10
   1  -6   4    1.30    0.50
   1  -6   4   -0.70    2.70
   1  -6   4    0.30    0.10
   1  -6   4   -0.80    0.60
   1  -6   4    0.40    0.10
   1  -6   4    1.10    0.30
   2  -6   4   41.40    1.70
   2  -6   4   41.40    1.70
   2  -6   4   44.00    1.80
   2  -6   4   43.40    2.10
   2  -6   4   43.30    1.80
   2  -6   4   39.40    2.50
   3  -6   4   46.50    1.90
   3  -6   4   44.90    1.90
   3  -6   4   44.40    1.90
   3  -6   4   45.70    1.90
   4  -6   4    0.50    0.20
   4  -6   4    0.70    0.20
   4  -6   4    0.00    0.20
   4  -6   4    0.30    0.20
   5  -6   4   34.00    1.40
   5  -6   4   31.60    1.40
   5  -6   4   31.80    1.30
   5  -6   4   31.40    1.30
   6  -6   4    2.50    0.40
   6  -6   4    2.90    0.30
  10   5  -4    0.20    0.40
  10   5  -4    0.00    0.30
 -10  -5   4    0.10    0.10
   9   5  -4   82.19    3.60
   9   5  -4   81.09    3.40
  -9  -5   4   82.49    3.30
   8   5  -4   11.10    0.80
   8   5  -4   11.10    1.10
  -8  -5   4   10.30    0.60
   7   5  -4  100.19    4.60
   7   5  -4   98.99    4.10
  -7  -5   4   99.99    4.00
  -7  -5   4   90.09    5.40
   6   5  -4  577.64   31.20
   6   5  -4  497.45   20.20
   6   5  -4  553.24   21.90
  -6  -5   4  505.55   20.00
  -6  -5   4  452.55   20.10
  -5  -5   4  157.98    7.00
  -5  -5   4  189.78    6.90
   4   5  -4   22.50    5.80
   4   5  -4   12.00    3.70
  -4  -5   4   13.80    3.10
   3   5  -4  101.09    6.00
   3   5  -4   98.09    8.40
  -3  -5   4   93.39    6.30
   2   5  -4    0.50    3.30
   2   5  -4    5.80    1.80
  -2  -5   4    4.20    1.70
   1   5  -4  731.93   29.20
  -1  -5   4  712.93   29.90
   0   5  -4    1.00    1.00
   0   5  -4   -1.00    2.70
   0  -5   4    1.00    0.50
   0  -5   4    0.50    1.60
  -1   5  -4    4.50    1.10
   1  -5   4    6.50    2.00
   1  -5   4    6.40    0.90
   2  -5   4  430.86   19.40
   2  -5   4  496.45   19.00
   2  -5   4  475.75   19.00
   2  -5   4  502.75   19.10
   2  -5   4  507.45   19.20
   3  -5   4    4.00    0.90
   3  -5   4    4.60    0.50
   3  -5   4    3.30    0.30
   3  -5   4    3.80    0.40
   3  -5   4    3.60    0.30
   3  -5   4    3.60    0.30
   4  -5   4    5.20    0.30
   4  -5   4    4.50    0.40
   4  -5   4    5.10    0.50
   4  -5   4    5.30    0.30
   4  -5   4    4.70    0.40
   5  -5   4   17.40    0.90
   5  -5   4   16.50    0.80
   6  -5   4    4.50    0.40
   6  -5   4    4.40    0.30
   6  -5   4    4.30    0.30
  10   4  -4   28.90    1.50
  10   4  -4   27.50    1.40
  10   4  -4   28.40    1.50
 -10  -4   4   30.30    1.20
   9   4  -4    0.60    0.50
   9   4  -4    0.30    0.30
  -9  -4   4    0.30    0.10
   8   4  -4   67.29    3.10
   8   4  -4   65.89    2.80
  -8  -4   4   64.69    2.70
  -7  -4   4   63.29    2.70
  -7  -4   4   61.29    3.90
   6   4  -4    0.90    0.30
   6   4  -4    1.70    1.00
  -6  -4   4    0.70    0.20
  -6  -4   4   -0.10    1.20
   5   4  -4    0.40    5.10
   4   4  -4  545.95   23.10
  -4  -4   4  487.55   23.00
  -4  -4   4  507.85   21.00
   3   4  -4  916.61   37.40
   3   4  -4  966.50   38.90
  -3  -4   4  892.11   38.70
   2   4  -4   78.19    3.90
   2   4  -4   74.89    4.90
  -2  -4   4   74.99    5.20
   1   4  -4  343.77   13.20
   1   4  -4  283.97   13.70
  -1  -4   4  334.97   14.50
   0   4  -4  165.58    7.10
   0  -4   4  167.68    8.20
   0  -4   4  178.88    7.00
  -1   4  -4  404.36   16.70
   1  -4   4  439.96   18.60
   1  -4   4  419.86   16.80
  -2   4  -4   34.40    1.70
   2  -4   4   34.50    1.90
   2  -4   4   38.90    4.00
   3  -4   4   60.29    2.40
   3  -4   4   59.89    2.50
   3  -4   4   60.09    2.50
   3  -4   4   58.89    2.50
   3  -4   4   55.99    3.50
   3  -4   4   59.49    2.40
   4  -4   4   28.70    1.30
   4  -4   4   27.40    1.10
   4  -4   4   23.50    1.90
   4  -4   4   25.80    1.10
   4  -4   4   26.30    1.20
   4  -4   4   28.50    1.30
   5  -4   4   11.70    0.60
   5  -4   4   12.10    0.70
   5  -4   4   11.70    0.60
   5  -4   4   11.10    0.60
   6  -4   4   15.10    0.80
   6  -4   4   14.50    0.70
   6  -4   4   14.00    0.70
   7  -4   4   31.20    1.40
   7  -4   4   31.40    1.30
  10   3  -4    1.90    0.70
  10   3  -4    1.30    0.50
 -10  -3   4    0.90    0.20
   9   3  -4   14.20    0.90
   9   3  -4   14.80    1.10
  -9  -3   4   14.40    0.70
   8   3  -4   47.00    2.00
   8   3  -4   45.70    2.30
  -8  -3   4   43.10    1.90
   7   3  -4   14.60    1.20
   7   3  -4   15.30    1.50
  -7  -3   4   11.20    1.90
   6   3  -4   52.69    2.80
   6   3  -4   53.79    2.40
  -6  -3   4   55.99    3.40
  -5  -3   4   27.90    2.30
   4   3  -4 2477.25   92.59
  -4  -3   4 2159.68   92.39
   3   3  -4    3.30    1.40
   3   3  -4    4.00    1.70
  -3  -3   4    1.60    1.00
   2   3  -4  482.15   20.30
   2   3  -4  527.95   20.70
  -2  -3   4  510.25   20.60
   1   3  -4  173.58    7.30
   1   3  -4  169.38    7.00
  -1  -3   4  163.88    8.60
   0   3  -4   21.20    1.40
   0   3  -4   23.80    1.20
   0  -3   4   23.80    1.20
  -1   3  -4  379.16   14.10
  -1   3  -4  325.67   14.20
   1  -3   4  351.06   15.10
   1  -3   4  362.66   14.20
  -2   3  -4  181.18    8.20
  -2   3  -4  209.68    8.10
   2  -3   4  217.08    9.10
  -3   3  -4  130.69    5.40
   3  -3   4  135.39    5.80
  -4   3  -4   66.99    3.00
   4  -3   4   66.69    2.80
   4  -3   4   68.79    2.80
   4  -3   4   70.89    2.80
   4  -3   4   69.49    2.90
   4  -3   4   68.69    2.80
  -5   3  -4   57.79    2.80
   5  -3   4   56.39    3.30
   5  -3   4   62.99    2.50
   5  -3   4   61.39    2.60
   5  -3   4   60.69    2.50
   5  -3   4   61.29    2.50
   6  -3   4   50.89    2.10
   6  -3   4   51.29    2.20
   6  -3   4   54.29    2.30
   6  -3   4   50.19    2.10
   7  -3   4    0.80    0.40
   7  -3   4    0.70    0.10
   7  -3   4    0.70    0.20
   7  -3   4    0.70    0.10
   8  -3   4    3.50    0.20
   8  -3   4    2.70    0.50
   8  -3   4    3.50    0.40
   9   2  -4    7.60    0.90
   9   2  -4    7.20    0.90
  -9  -2   4    6.80    0.40
   8   2  -4   21.70    1.40
   8   2  -4   22.10    1.20
  -8  -2   4   21.60    1.00
   7   2  -4   38.00    2.00
   7   2  -4   37.90    1.70
  -7  -2   4   36.00    4.30
  -7  -2   4   32.40    3.00
   6   2  -4   10.30    0.70
   6   2  -4   10.20    1.10
  -6  -2   4   11.60    1.70
  -6  -2   4   10.30    2.20
  -5  -2   4  339.27   14.60
  -5  -2   4  340.17   14.20
   4   2  -4   12.20    2.80
  -4  -2   4   10.60    1.80
  -4  -2   4    9.20    1.60
   3   2  -4    2.50    1.30
  -3  -2   4    3.00    1.00
  -3  -2   4    3.50    1.50
   2   2  -4  384.56   16.10
   2   2  -4  401.26   16.20
  -2  -2   4  391.56   16.50
  -2  -2   4  426.46   16.80
   1   2  -4    9.10    0.90
   1   2  -4    8.20    0.80
  -1  -2   4    9.90    1.50
   0   2  -4   60.09    2.60
   0   2  -4   62.49    2.70
   0  -2   4   63.29    3.60
   0  -2   4   63.59    2.70
  -1   2  -4  174.78    7.20
  -1   2  -4  171.08    7.20
   1  -2   4  189.58    8.40
   1  -2   4  183.88    7.30
  -2   2  -4 2053.99   80.29
  -2   2  -4 2100.39   80.29
   2  -2   4 1940.01   80.99
   2  -2   4 2110.39   80.49
  -3   2  -4  296.17   12.00
  -3   2  -4  292.17   12.00
   3  -2   4  314.27   12.70
  -4   2  -4  231.68    9.50
   4  -2   4  236.68    9.80
  -5   2  -4    1.40    0.60
   5  -2   4    2.30    0.20
   5  -2   4    0.50    0.80
   5  -2   4    1.70    0.30
   5  -2   4    1.80    0.20
  -6   2  -4   55.59    3.10
   6  -2   4   62.49    2.50
   6  -2   4   62.49    2.70
   6  -2   4   53.79    3.50
   6  -2   4   62.89    2.60
   6  -2   4   60.79    2.50
   7  -2   4    0.70    0.50
   7  -2   4    1.30    0.30
   7  -2   4    0.70    0.40
   7  -2   4    0.90    0.20
   7  -2   4    0.70    0.10
   8  -2   4   58.69    2.40
   8  -2   4   56.69    2.30
   8  -2   4   55.69    2.50
   8  -2   4   57.09    2.50
   9   1  -4   28.10    1.80
  -9  -1   4   29.30    1.20
   8   1  -4    6.20    0.90
   8   1  -4    6.90    0.70
   8   1  -4    7.70    0.90
  -8  -1   4    6.70    0.50
   7   1  -4   54.79    2.40
   7   1  -4   54.29    2.60
   6   1  -4  266.17   10.80
   6   1  -4  259.97   10.60
  -6  -1   4  275.47   11.50
  -6  -1   4  266.47   12.10
  -5  -1   4    5.60    1.20
  -5  -1   4    3.00    1.60
  -4  -1   4  490.05   20.10
  -4  -1   4  495.55   21.20
   3   1  -4  159.18    7.20
  -3  -1   4  159.78    7.40
  -3  -1   4  153.08    7.10
   2   1  -4 1001.30   39.90
   2   1  -4  966.50   40.00
  -2  -1   4 1040.50   40.50
  -2  -1   4 1028.80   40.40
   1   1  -4   16.20    1.00
   1   1  -4   16.10    0.90
  -1  -1   4   17.90    2.20
  -1  -1   4   15.00    2.00
   0   1  -4   22.50    1.10
   0   1  -4   24.70    1.20
   0  -1   4   25.60    3.80
   0  -1   4   26.20    2.20
   0  -1   4   25.30    1.10
  -1   1  -4   86.79    3.70
   1  -1   4   91.79    3.70
  -2   1  -4 1612.44   64.19
  -2   1  -4 1635.54   64.19
   2  -1   4 1631.74   64.89
   2  -1   4 1674.03   64.29
  -3   1  -4   23.90    1.20
  -3   1  -4   22.60    1.20
   3  -1   4   25.90    1.40
  -4   1  -4  101.39    4.30
  -4   1  -4  108.29    4.40
   4  -1   4  101.69    4.60
  -5   1  -4    1.80    0.50
  -5   1  -4    2.30    0.60
   5  -1   4    2.00    0.70
  -6   1  -4   93.49    4.40
   6  -1   4  103.19    3.90
   6  -1   4   92.09    4.80
   6  -1   4   98.79    4.00
   6  -1   4  101.69    3.90
   7  -1   4   42.00    1.70
   7  -1   4   40.90    1.80
   7  -1   4   42.40    1.70
   7  -1   4   39.20    2.00
   8  -1   4  172.68    6.90
   8  -1   4  170.08    6.90
   8  -1   4  169.68    6.80
   8  -1   4  173.18    7.00
   9  -1   4   39.60    1.80
   9  -1   4   38.00    1.70
   9  -1   4   39.20    1.60
   9  -1   4   38.60    1.80
   9   0  -4   30.60    1.90
   9   0  -4   28.80    1.80
   9   0  -4   30.00    2.10
   8   0  -4    1.20    0.60
   8   0  -4    1.10    0.70
   8   0  -4    1.90    0.90
   8   0  -4    2.00    0.50
  -8   0   4    1.40    0.20
   7   0  -4   27.70    1.50
   7   0  -4   29.10    1.90
   7   0  -4   28.40    1.40
   7   0  -4   28.00    1.70
   6   0  -4    9.70    1.10
   6   0  -4   11.20    0.80
   6   0  -4   11.60    0.80
   6   0  -4   10.40    1.00
  -6   0   4   10.80    1.70
  -6   0   4   12.30    2.40
   5   0  -4   71.79    3.30
  -5   0   4   78.19    4.00
  -5   0   4   73.29    4.60
  -4   0   4 1511.35   59.69
  -4   0   4 1499.65   60.09
  -3   0   4  472.75   19.40
  -3   0   4  471.05   19.60
   2   0  -4   -0.10    0.60
  -2   0   4   -0.10    1.10
  -2   0   4    1.10    1.00
   1   0  -4  270.37   11.40
   1   0  -4  292.27   11.40
  -1   0   4  287.47   12.10
  -1   0   4  292.47   12.30
   0   0  -4  223.68    9.20
   0   0  -4  229.58    9.20
   0   0   4  240.18    9.70
  -1   0  -4  349.17   13.90
  -1   0  -4  339.47   13.90
   1   0   4  352.46   14.30
   1   0   4  369.46   13.90
  -2   0  -4  771.82   30.10
  -2   0  -4  767.02   30.00
   2   0   4  774.12   30.10
   2   0   4  738.93   30.30
  -3   0  -4   20.50    1.10
  -3   0  -4   21.50    1.10
   3   0   4   22.50    1.30
  -4   0  -4  143.69    6.00
  -4   0  -4  143.09    5.90
   4   0   4  146.79    6.20
  -5   0  -4   95.39    4.10
  -5   0  -4   96.49    4.30
   5   0   4   97.49    4.60
  -6   0  -4   24.50    1.80
  -6   0  -4   27.80    1.70
   6   0   4   24.50    1.20
   6   0   4   26.40    1.10
   6   0   4   25.40    1.10
   6   0   4   23.90    2.20
   7   0   4    7.30    0.40
   7   0   4    5.60    0.60
   7   0   4    5.90    2.00
   8   0   4    1.40    0.30
   8   0   4    0.80    0.20
   8   0   4    1.40    0.50
   9   0   4    0.50    0.20
   9   0   4    0.50    0.30
   9   0   4    0.30    0.10
   9   0   4    0.90    0.40
   8  -1  -4    3.40    0.60
   8  -1  -4    3.30    1.20
   8  -1  -4    2.90    0.80
   8  -1  -4    2.00    0.40
   7  -1  -4  107.79    4.50
   7  -1  -4  110.39    4.60
   7  -1  -4  107.79    5.10
   7  -1  -4  111.79    4.90
   7  -1  -4  106.89    4.60
   6  -1  -4    3.40    0.90
   6  -1  -4    4.70    1.40
   6  -1  -4    3.90    0.60
  -6   1   4    3.70    2.40
   5  -1  -4    2.80    0.60
   5  -1  -4    4.90    0.90
   5  -1  -4    4.30    0.60
  -5   1   4    5.30    1.90
  -5   1   4    6.60    1.50
  -4   1   4 1096.69   42.80
  -4   1   4 1049.30   43.20
  -3   1   4    1.10    1.10
  -3   1   4   -0.10    1.30
  -2   1   4    2.90    1.20
  -2   1   4    3.80    1.40
   1  -1  -4    2.90    0.40
  -1   1   4    4.80    1.10
   0  -1  -4   15.70    0.80
   0  -1  -4   15.50    0.80
   0   1   4   16.70    1.40
   0   1   4   15.60    2.10
  -1  -1  -4    0.20    0.20
  -1  -1  -4    0.30    0.20
   1   1   4    0.80    1.00
   1   1   4   -0.10    0.60
  -2  -1  -4 1017.60   39.70
  -2  -1  -4 1044.00   39.70
   2   1   4 1007.10   40.10
   2   1   4 1021.50   39.80
   2   1   4  966.00   40.50
  -3  -1  -4   68.59    2.90
  -3  -1  -4   66.99    2.90
   3   1   4   67.39    3.90
   3   1   4   68.49    3.40
  -4  -1  -4  372.16   14.70
  -4  -1  -4  374.06   14.80
   4   1   4  361.86   15.10
  -5  -1  -4   71.89    3.20
  -5  -1  -4   71.79    3.30
   5   1   4   70.29    3.60
  -6  -1  -4    2.40    0.60
  -6  -1  -4    1.20    0.70
   6   1   4    2.00    1.00
  -7  -1  -4   60.29    3.40
  -7  -1  -4   62.39    3.10
   7   1   4   55.89    3.60
   7   1   4   59.99    2.60
   7   1   4   65.79    2.50
   8   1   4    5.60    0.70
   8   1   4    6.00    0.40
   9   1   4    9.10    0.50
   9   1   4   10.70    0.90
  10   1   4  168.58    6.60
  10   1   4  165.08    6.70
  10   1   4  171.08    6.80
   8  -2  -4   13.40    1.40
   8  -2  -4   14.70    1.10
   8  -2  -4   15.20    0.80
   8  -2  -4   13.70    1.60
   8  -2  -4   12.90    1.20
   7  -2  -4  100.99    4.20
   7  -2  -4   99.49    5.00
   7  -2  -4   96.09    4.30
   7  -2  -4  104.29    4.40
   7  -2  -4  100.79    4.70
   6  -2  -4   32.10    1.50
   6  -2  -4   29.80    2.30
   6  -2  -4   32.30    2.10
   6  -2  -4   30.00    2.40
   6  -2  -4   31.80    1.70
   6  -2  -4   30.70    1.80
   5  -2  -4   47.30    2.40
   5  -2  -4   57.79    2.80
   5  -2  -4   49.20    2.20
   5  -2  -4   51.69    3.10
   5  -2  -4   46.20    2.30
  -5   2   4   54.09    4.10
   4  -2  -4   -1.10    1.30
   4  -2  -4    0.30    0.60
  -4   2   4    0.10    1.70
  -4   2   4    2.20    1.20
  -3   2   4  886.41   37.70
  -3   2   4  978.70   37.60
  -2   2   4 2132.69   83.99
  -2   2   4 2116.29   84.29
  -1   2   4   -0.50    1.00
  -1   2   4    3.30    1.50
   0  -2  -4    0.20    0.30
   0   2   4    0.20    1.00
   0   2   4    0.80    0.70
  -1  -2  -4    4.60    0.40
  -1  -2  -4    4.30    0.40
   1   2   4    4.20    1.20
   1   2   4    5.80    1.00
  -2  -2  -4 1150.38   43.10
  -2  -2  -4 1089.79   43.10
   2   2   4 1013.90   43.30
   2   2   4 1127.39   43.90
   2   2   4 1110.69   43.90
  -3  -2  -4  250.47   10.10
  -3  -2  -4  248.88   10.10
   3   2   4  245.38   11.20
   3   2   4  258.97   10.50
  -4  -2  -4  215.48    8.80
  -4  -2  -4  215.48    8.80
   4   2   4  217.78   10.80
   4   2   4  216.88    9.30
  -5  -2  -4  164.98    7.00
  -5  -2  -4  163.08    7.10
   5   2   4  178.88    7.70
  -6  -2  -4   81.69    3.70
  -6  -2  -4   85.69    4.00
   6   2   4   81.39    4.40
  -7  -2  -4   11.00    1.60
  -7  -2  -4   12.90    1.30
   7   2   4   12.30    0.60
   7   2   4   11.60    0.80
   7   2   4   13.30    2.10
  -8  -2  -4  182.18    8.20
  -8  -2  -4  174.28    8.20
   8   2   4  206.08    7.30
   8   2   4  184.28    7.40
   8   2   4  160.58    8.40
   9   2   4   37.30    1.60
   9   2   4   39.40    1.80
  10   2   4   35.70    1.70
  10   2   4   33.90    1.40
  10   2   4   35.80    1.70
   7  -3  -4   19.50    2.10
   7  -3  -4   18.20    1.30
   7  -3  -4   19.90    1.50
   7  -3  -4   21.10    2.20
   7  -3  -4   21.00    1.10
   6  -3  -4    1.10    1.20
   6  -3  -4    2.20    1.60
   6  -3  -4    2.50    0.60
   6  -3  -4    1.90    0.40
   6  -3  -4    2.20    0.60
   5  -3  -4    0.70    1.10
   5  -3  -4    0.00    0.50
   5  -3  -4    1.40    0.40
   5  -3  -4    2.60    1.20
   5  -3  -4    0.10    0.50
   5  -3  -4   -0.50    1.30
  -5   3   4   -3.70    2.40
   4  -3  -4   15.20    1.00
   4  -3  -4   15.30    1.20
   4  -3  -4   15.30    1.70
   4  -3  -4   17.60    1.90
   4  -3  -4   17.40    1.30
  -4   3   4   17.50    2.70
  -3   3   4   64.29    4.50
  -2   3   4  904.01   35.90
  -2   3   4  883.91   36.40
  -1   3   4  343.67   15.00
  -1   3   4  358.96   14.70
   0   3   4  115.09    5.20
   0   3   4  122.89    5.60
  -1  -3  -4  847.62   33.90
   1   3   4  824.82   33.60
   1   3   4  853.71   33.90
  -2  -3  -4  841.82   32.90
   2   3   4  853.61   34.10
   2   3   4  813.02   34.00
  -3  -3  -4  775.82   30.00
  -3  -3  -4  783.92   29.90
   3   3   4  699.23   33.30
   3   3   4  772.42   31.90
  -4  -3  -4  741.03   29.50
  -4  -3  -4  769.92   29.60
   4   3   4  732.53   32.10
  -5  -3  -4   25.50    1.60
  -5  -3  -4   27.50    1.70
   5   3   4   28.80    5.10
   5   3   4   27.20    2.70
  -6  -3  -4    9.80    1.00
  -6  -3  -4    9.90    1.30
   6   3   4   10.50    1.80
  -7  -3  -4   47.90    2.50
  -7  -3  -4   46.80    2.80
   7   3   4   43.10    1.90
   7   3   4   42.40    3.40
   7   3   4   45.70    2.00
  -8  -3  -4    1.60    1.60
  -8  -3  -4    2.60    1.10
   8   3   4    3.20    1.90
   8   3   4    2.10    0.40
   9   3   4  178.38    7.30
   9   3   4  183.88    7.20
  10   3   4   20.90    1.00
  10   3   4   21.80    0.90
   7  -4  -4   16.00    0.80
   7  -4  -4   16.10    1.30
   7  -4  -4   15.10    1.70
   7  -4  -4   15.00    1.10
   6  -4  -4    0.60    0.30
   6  -4  -4    1.10    1.30
   6  -4  -4    0.60    1.00
   6  -4  -4   -0.20    0.60
   6  -4  -4    0.00    0.60
   5  -4  -4   91.69    4.10
   5  -4  -4   93.69    4.60
   5  -4  -4   92.29    4.90
   5  -4  -4   87.59    4.00
   5  -4  -4   86.39    4.40
   5  -4  -4   91.79    3.80
   4  -4  -4    4.50    0.50
   4  -4  -4    4.20    1.30
   4  -4  -4    5.20    0.80
   4  -4  -4    5.70    0.80
   4  -4  -4    4.10    1.60
   4  -4  -4    5.90    1.40
  -4   4   4    7.70    3.10
   3  -4  -4   44.30    3.30
   3  -4  -4   44.60    2.60
   3  -4  -4   47.80    4.30
   3  -4  -4   43.80    2.40
   3  -4  -4   40.40    3.00
  -3   4   4   41.40    4.10
  -2   4   4   61.99    4.80
  -1   4   4   23.40    2.90
  -1   4   4   23.10    3.10
   0  -4  -4  358.16   15.30
   0   4   4  348.67   14.40
   0   4   4  353.96   14.80
  -1  -4  -4   44.80    3.10
   1   4   4   44.70    2.80
   1   4   4   45.40    3.60
  -2  -4  -4   -0.10    1.10
   2   4   4   -0.70    2.10
   2   4   4    0.80    2.00
  -3  -4  -4 1062.79   42.90
  -3  -4  -4 1087.29   41.80
   3   4   4 1076.69   44.40
   3   4   4 1027.80   44.00
  -4  -4  -4    6.90    0.70
   4   4   4    7.20    3.50
   4   4   4   10.60    4.20
   5   4   4   84.59    9.70
  -6  -4  -4  115.19    5.00
   6   4   4  115.19    6.30
  -7  -4  -4    2.10    0.50
  -7  -4  -4    2.20    0.80
   7   4   4    1.80    0.30
   7   4   4    1.40    0.20
   7   4   4    2.90    1.90
  -8  -4  -4    0.10    0.30
  -8  -4  -4    2.30    1.10
   8   4   4    0.50    0.10
   8   4   4   -1.70    2.20
   8   4   4   -0.40    1.00
   8   4   4    0.90    0.30
   9   4   4   74.79    3.00
   9   4   4   72.99    3.20
   9   4   4   75.09    3.90
  10   4   4   54.59    2.20
  10   4   4   51.89    2.30
  11   4   4   47.80    2.00
  11   4   4   44.50    2.00
   6  -5  -4  104.49    5.40
   6  -5  -4  109.19    4.30
   6  -5  -4  105.19    4.50
   6  -5  -4  102.69    4.60
   5  -5  -4   23.00    1.90
   5  -5  -4   20.30    1.70
   5  -5  -4   22.50    1.10
   5  -5  -4   22.40    2.80
   5  -5  -4   22.90    1.50
   4  -5  -4    8.30    1.00
   4  -5  -4    9.40    1.40
   4  -5  -4    9.80    1.90
   4  -5  -4    8.90    1.10
   4  -5  -4    9.50    0.70
   3  -5  -4  195.18    8.30
   3  -5  -4  209.08    8.90
   3  -5  -4  215.18    8.70
   3  -5  -4  205.88    8.50
   3  -5  -4  202.28    9.60
   3  -5  -4  212.38    9.40
   2  -5  -4   40.90    2.80
   2  -5  -4   43.90    2.00
   2  -5  -4   43.80    3.50
   2  -5  -4   46.30    2.70
   2  -5  -4   45.00    4.20
   2  -5  -4   41.00    2.10
   2  -5  -4   44.30    2.60
  -2   5   4   45.30    5.10
  -1   5   4   14.00    2.70
   0  -5  -4   76.59    4.90
   0   5   4   72.99    4.40
   0   5   4   69.79    3.80
   1   5   4   29.10    3.60
   1   5   4   25.20    2.30
  -2  -5  -4  361.46   15.80
   2   5   4  374.36   17.10
   2   5   4  370.96   16.30
  -3  -5  -4  752.72   30.40
   3   5   4  725.53   32.30
   3   5   4  755.32   32.50
   4   5   4   93.49    8.50
   4   5   4   91.29    9.70
  -5  -5  -4  420.46   16.70
   5   5   4  406.86   22.90
  -6  -5  -4  958.80   37.90
  -7  -5  -4  187.08    7.90
  -7  -5  -4  179.88    7.50
   7   5   4  185.98    7.50
   7   5   4  179.68    9.60
   7   5   4  193.28    8.00
  -8  -5  -4  119.29    5.60
  -8  -5  -4  119.59    5.10
   8   5   4  107.19    6.90
   8   5   4  131.29    6.40
  -9  -5  -4   82.29    3.50
   9   5   4   90.49    4.40
   9   5   4   92.39    3.70
   9   5   4   82.09    3.50
  10   5   4   15.90    0.90
  10   5   4   14.80    1.40
  11   5   4   55.39    2.30
   5  -6  -4   41.90    4.30
   5  -6  -4   45.10    2.00
   5  -6  -4   46.70    2.50
   4  -6  -4   40.50    2.40
   4  -6  -4   36.90    3.60
   4  -6  -4   37.20    2.10
   4  -6  -4   37.00    1.70
   4  -6  -4   36.30    2.40
   3  -6  -4    1.10    0.30
   3  -6  -4    1.10    0.80
   3  -6  -4    1.80    1.10
   3  -6  -4    1.30    1.70
   3  -6  -4    1.80    0.90
   2  -6  -4   10.30    1.30
   2  -6  -4   11.70    1.40
   2  -6  -4   11.70    1.30
   2  -6  -4   11.50    2.40
   2  -6  -4    9.50    0.90
   1  -6  -4   34.10    1.50
   1  -6  -4   35.00    1.80
   1  -6  -4   35.40    2.30
   1  -6  -4   35.60    2.60
   1  -6  -4   36.20    4.10
   1  -6  -4   31.90    2.50
   0  -6  -4    2.40    1.10
   0  -6  -4   -1.10    2.00
   0  -6  -4    0.10    0.40
   0  -6  -4   -1.40    1.10
   0  -6  -4   -1.20    1.00
   0  -6  -4   -1.10    2.00
   0   6   4    0.70    2.10
  -1  -6  -4    6.70    2.00
   1   6   4    6.10    2.50
   1   6   4    6.60    1.50
  -2  -6  -4  131.49    7.10
   2   6   4  139.19    8.80
   2   6   4  134.59    7.30
  -3  -6  -4   23.80    3.20
   3   6   4   20.60    5.40
   3   6   4   22.60    4.90
   4   6   4  142.79   12.20
   4   6   4  119.09   11.40
   5   6   4  192.68   14.70
  -6  -6  -4   64.99    2.80
  -6  -6  -4   63.99    3.30
  -6  -6  -4   68.99    3.60
  -6  -6  -4   80.69    5.20
   6   6   4   43.00   12.40
   6   6   4   68.79    3.20
  -7  -6  -4  719.53   28.30
  -7  -6  -4  673.03   27.20
  -7  -6  -4  678.23   27.50
   7   6   4  757.82   27.80
   7   6   4  638.04   27.30
  -8  -6  -4   14.10    0.80
   8   6   4   19.10    1.80
   8   6   4   15.20    1.00
   8   6   4   15.20    4.20
  -9  -6  -4    2.70    0.30
   9   6   4    2.70    0.50
   9   6   4    3.60    1.10
 -10  -6  -4    3.20    0.40
  10   6   4    2.90    0.40
  10   6   4    2.80    0.90
  11   6   4    0.50    0.20
   4  -7  -4   76.39    3.70
   4  -7  -4   83.49    3.80
   4  -7  -4   73.09    3.20
   4  -7  -4   87.09    4.50
   3  -7  -4   13.80    1.50
   3  -7  -4   15.40    1.80
   3  -7  -4   12.90    1.40
   3  -7  -4   11.90    2.20
   2  -7  -4   55.49    2.90
   2  -7  -4   54.09    2.40
   2  -7  -4   53.99    3.20
   2  -7  -4   51.49    3.10
   2  -7  -4   50.29    4.50
   1  -7  -4   -0.30    1.10
   1  -7  -4    2.30    1.10
   1  -7  -4   -1.70    2.50
   1  -7  -4    0.30    0.40
   1  -7  -4    0.00    0.50
   1  -7  -4   -0.60    1.10
   0  -7  -4   32.00    5.40
   0  -7  -4   35.70    2.90
   0  -7  -4   35.40    2.60
   0  -7  -4   36.60    2.60
   0  -7  -4   37.50    2.60
   0  -7  -4   35.00    1.80
   0  -7  -4   36.50    3.80
   0  -7  -4   36.60    1.60
   0   7   4   31.30    4.90
  -1  -7  -4   -2.00    2.10
  -1  -7  -4    1.50    1.20
  -1  -7  -4   -0.40    1.20
  -1  -7  -4    0.20    2.50
  -1  -7  -4   -0.90    1.10
  -1  -7  -4    0.50    0.40
  -1  -7  -4    0.20    0.30
  -1  -7  -4   -1.10    1.20
   1   7   4    4.00    2.90
  -2  -7  -4    1.40    0.80
  -2  -7  -4    0.30    1.30
  -2  -7  -4   -0.10    1.00
  -2  -7  -4    1.50    0.40
  -2  -7  -4    1.60    1.20
  -2  -7  -4    2.40    2.20
  -2  -7  -4    0.90    2.30
  -2  -7  -4    2.00    1.20
   2   7   4    0.00    4.50
   2   7   4    1.80    2.20
  -3  -7  -4   25.80    1.80
  -3  -7  -4   28.90    2.10
  -3  -7  -4   30.10    4.20
  -3  -7  -4   36.80    4.60
  -3  -7  -4   29.90    2.80
   3   7   4   23.20    6.20
   3   7   4   27.40    4.80
  -4  -7  -4   43.90    2.10
  -4  -7  -4   41.80    2.40
  -4  -7  -4   48.10    4.80
  -4  -7  -4   43.90    2.50
  -4  -7  -4   44.80    2.60
  -4  -7  -4   46.50    3.30
   4   7   4   42.10    8.40
   4   7   4   41.50    7.90
  -5  -7  -4   21.20    1.50
  -5  -7  -4   20.70    1.10
  -5  -7  -4   23.50    2.50
   5   7   4   12.60    9.70
   5   7   4   16.90    9.70
  -6  -7  -4   78.49    3.30
  -6  -7  -4   75.89    3.70
  -6  -7  -4   83.39    5.40
  -6  -7  -4   86.19    4.20
   6   7   4   83.39    3.70
   6   7   4   51.39   13.60
  -7  -7  -4   23.90    2.60
   7   7   4  -18.30   15.10
  -8  -7  -4    0.20    0.40
  -8  -7  -4    0.40    0.20
   8   7   4    0.60    0.90
   8   7   4   -0.50    0.30
  -9  -7  -4   67.49    2.90
  -9  -7  -4   70.89    3.00
   9   7   4   67.09    4.10
   9   7   4   67.59    3.00
 -10  -7  -4   34.50    1.50
  10   7   4   35.20    1.60
  10   7   4   35.50    2.20
  11   7   4   16.40    0.80
  11   7   4   15.60    1.30
   3  -8  -4    5.00    0.90
   3  -8  -4    4.20    1.80
   3  -8  -4    5.80    1.00
   3  -8  -4    7.40    1.10
   2  -8  -4   65.89    3.20
   2  -8  -4   61.89    3.50
   2  -8  -4   64.79    3.40
   2  -8  -4   65.49    2.80
   2  -8  -4   62.79    4.80
   1  -8  -4    0.30    1.10
   1  -8  -4    3.60    0.40
   1  -8  -4    3.20    1.10
   1  -8  -4    4.00    1.30
   1  -8  -4    1.60    2.20
   1  -8  -4    3.10    0.50
   0  -8  -4   15.60    1.80
   0  -8  -4   14.70    1.70
   0  -8  -4   15.20    1.10
   0  -8  -4   15.10    1.60
   0  -8  -4   15.10    0.80
   0  -8  -4   14.30    2.90
   0  -8  -4   15.20    1.80
  -1  -8  -4   22.30    4.10
  -1  -8  -4   24.30    1.70
  -1  -8  -4   23.60    2.30
  -1  -8  -4   23.40    1.30
  -1  -8  -4   24.00    2.40
  -1  -8  -4   24.90    1.10
  -1  -8  -4   27.40    3.10
  -1  -8  -4   21.60    1.60
  -1  -8  -4   26.30    2.80
   1   8   4   17.70    3.80
  -2  -8  -4    2.10    1.00
  -2  -8  -4    1.50    0.70
  -2  -8  -4    1.40    0.40
  -2  -8  -4    0.20    2.40
  -2  -8  -4    0.00    1.10
  -2  -8  -4    2.20    2.90
  -2  -8  -4    2.20    1.50
  -2  -8  -4    1.90    0.40
  -2  -8  -4    1.90    0.30
   2   8   4    1.30    4.30
  -3  -8  -4    9.10    1.20
  -3  -8  -4   11.10    1.30
  -3  -8  -4    6.50    2.70
  -3  -8  -4   10.70    1.80
  -3  -8  -4    8.60    3.20
  -3  -8  -4    9.20    0.90
  -3  -8  -4   11.30    1.50
   3   8   4    6.40    6.20
   3   8   4    4.20    3.70
  -4  -8  -4    1.70    0.60
  -4  -8  -4    0.50    2.50
  -4  -8  -4    1.30    0.70
  -4  -8  -4    2.70    1.40
   4   8   4    6.00    6.40
   4   8   4    6.90    8.70
  -5  -8  -4   13.90    1.20
  -5  -8  -4   13.10    0.80
  -5  -8  -4   13.30    1.30
  -5  -8  -4   13.50    2.80
  -5  -8  -4   12.60    1.80
   5   8   4    3.30    9.80
   5   8   4   10.00   12.00
  -6  -8  -4 1187.88   46.50
  -6  -8  -4 1238.48   48.60
  -6  -8  -4 1163.08   46.80
  -6  -8  -4 1156.48   46.80
  -6  -8  -4 1202.88   47.20
   6   8   4 1175.48   46.90
  -7  -8  -4    4.10    0.40
  -7  -8  -4    3.90    0.60
  -7  -8  -4    2.80    1.60
   7   8   4    3.90    0.80
  -8  -8  -4    4.90    0.40
  -8  -8  -4    4.50    0.50
   8   8   4    3.80    0.90
  -9  -8  -4   73.19    3.00
  -9  -8  -4   72.99    3.10
   9   8   4   73.19    3.70
   9   8   4   72.79    3.20
 -10  -8  -4    0.80    0.20
 -10  -8  -4    0.70    0.20
  10   8   4    1.30    0.30
  10   8   4    1.00    0.70
   2  -9  -4   49.90    2.60
   2  -9  -4   49.50    4.00
   2  -9  -4   51.69    2.10
   2  -9  -4   46.80    2.80
   1  -9  -4    7.90    0.50
   1  -9  -4    7.10    1.20
   1  -9  -4    6.50    1.10
   1  -9  -4    8.40    0.70
   1  -9  -4    3.80    2.20
   1  -9  -4    7.30    1.30
   0  -9  -4   22.20    2.00
   0  -9  -4   23.00    1.30
   0  -9  -4   22.80    1.10
   0  -9  -4   21.30    2.50
   0  -9  -4   21.70    3.00
  -1  -9  -4   -0.60    1.30
  -1  -9  -4    0.60    0.40
  -1  -9  -4    0.60    1.10
  -1  -9  -4    0.90    0.30
  -1  -9  -4    0.00    2.20
  -1  -9  -4   -0.30    0.60
  -1  -9  -4    0.60    0.20
  -2  -9  -4   96.29    3.90
  -2  -9  -4   95.29    4.10
  -2  -9  -4   96.19    3.90
  -2  -9  -4   93.69    4.20
  -2  -9  -4   91.59    6.40
  -2  -9  -4   94.69    5.00
  -2  -9  -4   96.59    4.60
  -3  -9  -4  177.18    7.50
  -3  -9  -4  176.28    8.10
  -3  -9  -4  178.38    7.20
  -3  -9  -4  179.18    7.70
  -3  -9  -4  181.68    7.10
  -3  -9  -4  169.88    9.20
  -3  -9  -4  176.68    7.10
  -4  -9  -4    1.50    0.30
  -4  -9  -4    1.30    0.60
  -4  -9  -4    0.80    1.30
  -4  -9  -4    3.50    2.20
  -5  -9  -4   21.70    3.10
  -5  -9  -4   20.40    1.00
  -5  -9  -4   21.50    1.00
  -5  -9  -4   18.60    1.90
  -5  -9  -4   21.60    1.20
  -5  -9  -4   21.20    1.40
  -6  -9  -4   38.00    2.00
  -6  -9  -4   37.80    2.40
  -6  -9  -4   38.60    1.90
  -6  -9  -4   39.60    1.70
  -6  -9  -4   38.00    3.80
   6   9   4   37.60    2.10
  -7  -9  -4  267.97   10.60
  -7  -9  -4  276.37   12.10
  -7  -9  -4  268.97   10.80
   7   9   4  261.67   11.20
  -8  -9  -4    2.90    0.30
  -8  -9  -4    2.40    0.40
   8   9   4    2.10    0.80
  -9  -9  -4   17.20    0.80
  -9  -9  -4   17.20    0.90
   9   9   4   16.80    1.50
 -10  -9  -4   11.60    0.60
 -10  -9  -4   11.20    0.60
  10   9   4   13.40    0.80
  10   9   4   11.10    1.20
   1 -10  -4    8.40    0.40
   1 -10  -4    8.80    1.40
   1 -10  -4    8.40    1.00
   0 -10  -4   13.70    1.80
   0 -10  -4   12.50    0.60
   0 -10  -4   12.20    1.00
   0 -10  -4   11.10    1.40
  -1 -10  -4   22.10    3.00
  -1 -10  -4   22.30    1.20
  -1 -10  -4   21.60    1.90
  -1 -10  -4   22.80    2.40
  -1 -10  -4   22.40    1.00
  -2 -10  -4   77.39    3.10
  -2 -10  -4   74.89    3.30
  -2 -10  -4   76.39    3.40
  -2 -10  -4   77.39    3.80
  -2 -10  -4   74.69    4.20
  -2 -10  -4   77.59    3.10
  -2 -10  -4   71.39    5.40
  -3 -10  -4   99.89    4.20
  -3 -10  -4   98.79    4.10
  -3 -10  -4   99.69    4.00
  -3 -10  -4   96.29    7.20
  -3 -10  -4  100.59    4.70
  -3 -10  -4   93.49    4.90
  -3 -10  -4  102.99    4.40
  -4 -10  -4    0.80    0.40
  -4 -10  -4   -3.20    2.00
  -4 -10  -4   -0.30    0.50
  -4 -10  -4    0.60    1.10
  -4 -10  -4   -0.40    0.40
  -4 -10  -4    0.20    0.20
  -4 -10  -4    1.60    1.00
  -5 -10  -4  177.48    7.40
  -5 -10  -4  174.98    8.20
  -5 -10  -4  195.48   10.40
  -5 -10  -4  184.38    7.70
  -5 -10  -4  193.58    7.40
  -5 -10  -4  186.88    7.40
   5  10   4  188.88    7.80
  -6 -10  -4    0.70    0.40
  -6 -10  -4    0.90    0.30
  -6 -10  -4    0.20    1.50
  -6 -10  -4    1.00    0.20
   6  10   4    0.00    0.50
  -7 -10  -4   12.90    0.70
  -7 -10  -4   13.20    1.90
  -7 -10  -4   13.10    0.70
   7  10   4   11.90    1.20
  -8 -10  -4  182.88    7.10
  -8 -10  -4  180.38    7.20
   8  10   4  173.18    7.60
  -9 -10  -4   80.89    3.20
  -9 -10  -4   79.29    3.10
   9  10   4   72.39    3.60
  -1 -11  -4    5.60    0.50
  -1 -11  -4    6.90    1.90
  -1 -11  -4    6.00    0.40
  -1 -11  -4    6.00    1.00
  -2 -11  -4    2.60    0.30
  -2 -11  -4    3.10    0.40
  -2 -11  -4    3.70    0.30
  -2 -11  -4    2.70    0.90
  -2 -11  -4    0.00    1.80
  -3 -11  -4   41.60    1.80
  -3 -11  -4   41.30    1.70
  -3 -11  -4   40.50    4.00
  -3 -11  -4   40.30    2.00
  -3 -11  -4   44.40    2.90
  -4 -11  -4   65.79    4.80
  -4 -11  -4   68.49    3.00
  -4 -11  -4   69.49    2.80
  -4 -11  -4   70.49    2.80
  -5 -11  -4   22.70    2.50
  -5 -11  -4   20.70    1.00
  -5 -11  -4   21.10    1.00
  -6 -11  -4   70.39    2.80
  -6 -11  -4   65.39    4.10
   6  11   4   62.49    3.30
  -7 -11  -4    1.20    0.20
  -7 -11  -4    1.50    0.30
  -7 -11  -4    1.30    0.20
   7  11   4    1.80    0.60
  -8 -11  -4   80.89    3.20
  -8 -11  -4   78.49    3.10
  -8 -11  -4   78.89    3.20
   8  11   4   74.89    3.60
  -4 -12  -4   62.49    2.60
  -4 -12  -4   64.29    2.60
  -5 -12  -4   25.30    1.10
  -5 -12  -4   26.70    1.10
  -5 -12  -4   20.80    2.40
  -6 -12  -4   -0.70    1.00
   4  11  -5  201.98    9.40
  -4 -11   5  235.88    8.90
  -4 -11   5  229.88    8.90
  -4 -11   5  232.88    8.90
   7  10  -5    3.50    1.10
  -7 -10   5    3.00    0.20
  -7 -10   5    3.10    0.30
   6  10  -5   18.30    2.20
  -6 -10   5   17.80    0.80
  -6 -10   5   18.00    0.70
  -6 -10   5   17.70    0.80
  -6 -10   5   17.50    0.80
   5  10  -5   46.10    3.90
  -5 -10   5   49.80    2.10
  -5 -10   5   52.89    2.10
  -5 -10   5   51.09    2.10
  -4 -10   5    0.30    0.30
  -4 -10   5    0.70    0.10
  -4 -10   5    0.40    0.10
  -4 -10   5    0.40    0.10
  -3 -10   5  116.69    4.70
  -3 -10   5  118.69    4.70
  -3 -10   5  115.79    4.70
  -3 -10   5  120.29    4.80
  -3 -10   5  115.89    4.70
  -2 -10   5   92.39    3.70
  -2 -10   5   95.69    3.90
  -2 -10   5   93.29    3.80
  -2 -10   5   96.39    3.70
  -2 -10   5   90.69    3.80
  -1 -10   5  152.28    6.00
  -1 -10   5  150.78    6.10
  -1 -10   5  148.49    6.00
  -1 -10   5  156.28    6.10
  -1 -10   5  153.98    6.00
   0 -10   5    0.00    0.10
   0 -10   5    0.10    0.20
   0 -10   5    0.00    0.10
   0 -10   5    0.00    0.10
   0 -10   5   -0.30    0.10
   8   9  -5   72.19    3.40
  -8  -9   5   78.19    3.00
   7   9  -5   31.00    2.70
  -7  -9   5   30.40    1.20
  -7  -9   5   28.90    1.30
   6   9  -5   19.90    2.90
  -6  -9   5   18.90    0.90
  -6  -9   5   18.60    0.80
  -6  -9   5   19.90    0.80
  -5  -9   5    0.00    0.10
  -5  -9   5    0.10    0.10
  -5  -9   5    0.30    0.10
  -4  -9   5   59.89    2.50
  -4  -9   5   63.29    2.70
  -4  -9   5   59.19    2.50
  -3  -9   5    0.30    0.10
  -3  -9   5    0.60    0.10
  -3  -9   5    0.50    0.30
  -3  -9   5    0.20    0.20
  -2  -9   5  212.28    8.60
  -2  -9   5  211.98    8.40
  -2  -9   5  212.48    8.40
  -2  -9   5  214.08    8.50
  -2  -9   5  218.28    8.40
  -2  -9   5  209.88    8.50
  -1  -9   5  216.78    8.60
  -1  -9   5  212.98    8.50
  -1  -9   5  213.68    8.40
  -1  -9   5  216.38    8.40
  -1  -9   5  210.18    8.40
  -1  -9   5  211.88    8.50
   0  -9   5   89.79    3.60
   0  -9   5   90.69    3.70
   0  -9   5   90.59    3.60
   0  -9   5   89.79    3.70
   0  -9   5   90.99    3.80
   1  -9   5    1.00    0.20
   1  -9   5    0.70    0.20
   1  -9   5    1.00    0.20
   1  -9   5    0.90    0.30
   1  -9   5    1.10    0.20
   2  -9   5    9.20    0.50
   2  -9   5    9.00    0.40
   2  -9   5    9.30    0.40
   9   8  -5    9.20    0.70
  -9  -8   5    9.80    0.50
   8   8  -5   60.39    3.00
  -8  -8   5   59.59    2.40
   7   8  -5    0.50    1.60
  -7  -8   5    0.00    0.10
   6   8  -5   -1.40    2.60
  -6  -8   5    0.40    0.10
  -6  -8   5    0.40    0.20
  -5  -8   5    0.00    0.20
  -5  -8   5    0.10    0.10
  -4  -8   5   28.30    1.40
  -4  -8   5   27.50    1.20
  -4  -8   5   26.40    1.20
  -4  -8   5   27.10    1.20
  -3  -8   5  409.16   16.30
  -3  -8   5  402.16   16.30
  -3  -8   5  427.36   16.30
  -3  -8   5  422.66   16.50
  -2  -8   5  112.29    4.50
  -2  -8   5  116.69    4.80
  -2  -8   5  112.29    4.60
  -2  -8   5  111.99    4.50
  -2  -8   5  114.09    4.60
  -2  -8   5  114.79    4.60
  -1  -8   5    0.50    0.20
  -1  -8   5    0.20    0.10
  -1  -8   5    0.60    0.20
  -1  -8   5    0.40    0.10
  -1  -8   5    0.40    0.20
  -1  -8   5    0.40    0.40
   0  -8   5  104.39    4.30
   0  -8   5  109.99    4.30
   0  -8   5  103.99    4.50
   0  -8   5  105.29    4.30
   0  -8   5  106.89    4.20
   1  -8   5   -0.30    0.30
   1  -8   5    0.20    0.20
   1  -8   5    0.30    0.10
   1  -8   5   -0.10    0.10
   1  -8   5   -0.10    0.10
   2  -8   5   13.50    0.70
   2  -8   5   14.00    0.60
   2  -8   5   14.90    0.80
   2  -8   5   13.60    0.70
   2  -8   5   14.10    0.60
   3  -8   5   13.00    0.60
   3  -8   5   13.30    0.60
   3  -8   5   14.00    0.70
   9   7  -5  107.99    4.50
  -9  -7   5  110.39    4.40
  -9  -7   5  110.49    4.40
   8   7  -5    9.20    0.70
  -8  -7   5    8.80    0.50
  -8  -7   5    9.80    0.50
   7   7  -5   57.89    5.30
  -7  -7   5   58.19    2.40
   6   7  -5    7.80    2.90
  -6  -7   5    8.40    0.50
  -6  -7   5    9.00    0.50
   5   7  -5    5.60   18.30
  -5  -7   5    3.00    0.30
  -5  -7   5    2.90    0.30
   4   7  -5   76.39   10.90
  -4  -7   5   82.79    3.50
  -4  -7   5   87.59    3.40
  -4  -7   5   86.29    3.60
   3   7  -5   -1.00   12.30
   3   7  -5   -3.10    6.50
  -3  -7   5    3.00    0.30
  -3  -7   5    3.30    0.30
  -3  -7   5    3.00    0.30
  -3  -7   5    2.40    0.50
  -3  -7   5    2.10    3.00
  -2  -7   5  601.24   22.40
  -2  -7   5  589.44   22.70
  -2  -7   5  503.85   24.80
  -2  -7   5  586.44   22.40
  -1  -7   5   27.90    1.20
  -1  -7   5   27.70    1.20
  -1  -7   5   28.30    1.30
  -1  -7   5   28.90    1.30
  -1  -7   5   22.50    3.90
  -1  -7   5   27.70    1.60
  -1  -7   5   27.60    1.20
   0   7  -5   -1.80    4.90
   0  -7   5    0.80    0.30
   0  -7   5    1.10    0.50
   0  -7   5    0.60    4.10
   0  -7   5    1.00    0.20
   0  -7   5    0.80    0.20
   0  -7   5    1.30    0.30
   0  -7   5    1.00    0.20
   1  -7   5    8.70    0.90
   1  -7   5    9.00    0.50
   1  -7   5    9.00    0.60
   1  -7   5    9.90    0.50
   2  -7   5   66.09    2.80
   2  -7   5   62.19    2.60
   2  -7   5   63.99    2.60
   2  -7   5   61.19    2.60
   2  -7   5   62.49    2.60
   3  -7   5    1.50    0.20
   3  -7   5    1.10    0.10
   3  -7   5    0.90    0.10
   3  -7   5    1.10    0.20
   4  -7   5    1.10    0.20
   4  -7   5    1.00    0.20
   9   6  -5   70.79    3.00
   9   6  -5   70.69    3.00
  -9  -6   5   70.69    2.80
   8   6  -5   27.50    1.40
   8   6  -5   27.20    1.50
  -8  -6   5   27.80    1.20
  -8  -6   5   27.10    1.20
   7   6  -5   56.49    3.70
   7   6  -5   54.89    2.50
  -7  -6   5   57.69    2.30
  -7  -6   5   54.49    2.30
   6   6  -5   93.79    6.10
   6   6  -5  103.19   16.60
  -6  -6   5   83.89    3.60
  -6  -6   5   86.29    3.50
   5   6  -5   26.70   10.80
  -5  -6   5   30.70    1.30
  -5  -6   5   29.30    1.30
   4   6  -5  173.88   15.90
   4   6  -5  186.58   11.90
  -4  -6   5  176.68    6.80
  -4  -6   5  152.28   10.00
  -4  -6   5  158.48    6.80
  -4  -6   5  183.48    6.80
   3   6  -5   21.90    7.70
   3   6  -5   33.40    4.80
  -3  -6   5   28.40    1.50
  -3  -6   5   27.70    1.30
  -3  -6   5   24.30    4.20
   2   6  -5   63.09   10.30
   2   6  -5   90.09    6.50
  -2  -6   5   80.69    6.20
  -2  -6   5   91.79    3.60
  -2  -6   5   88.09    3.80
  -2  -6   5   92.99    3.60
  -2  -6   5   92.99    3.60
   1   6  -5    8.70    2.60
  -1  -6   5    7.60    2.50
  -1  -6   5    9.00    0.70
  -1  -6   5    9.20    0.60
  -1  -6   5    8.80    0.50
   0   6  -5    0.80    2.10
   0  -6   5    5.20    0.30
   0  -6   5    3.50    2.40
   0  -6   5    4.20    0.30
   0  -6   5    4.30    0.30
   0  -6   5    3.70    0.70
   0  -6   5    3.70    0.50
   0  -6   5    4.70    0.60
  -1   6  -5    0.70    2.10
   1  -6   5    0.00    0.20
   1  -6   5    0.10    0.10
   1  -6   5   -0.70    0.50
   1  -6   5    0.00    0.30
   1  -6   5    0.00    0.10
   1  -6   5    0.80    3.40
   1  -6   5    0.10    0.10
   2  -6   5   12.70    0.70
   2  -6   5   12.80    0.60
   2  -6   5   13.90    1.20
   2  -6   5   12.70    0.60
   2  -6   5   12.10    0.70
   2  -6   5    9.70    1.40
   3  -6   5   74.19    3.00
   3  -6   5   72.29    3.00
   3  -6   5   76.59    3.00
   3  -6   5   71.39    3.00
   4  -6   5    1.20    0.20
   4  -6   5    1.40    0.20
   4  -6   5    1.80    0.30
   4  -6   5    1.50    0.20
   4  -6   5    1.40    0.20
   5  -6   5    2.60    0.20
   5  -6   5    2.50    0.30
   5  -6   5    2.70    0.20
   5  -6   5    2.90    0.30
   9   5  -5   38.80    2.00
   9   5  -5   39.40    1.80
  -9  -5   5   39.10    1.60
   8   5  -5    1.40    0.40
   8   5  -5    0.70    0.50
  -8  -5   5    0.90    0.20
   7   5  -5   72.19    3.30
   7   5  -5   68.29    3.00
  -7  -5   5   68.79    2.90
   6   5  -5  210.68    8.60
   6   5  -5  229.38   10.00
  -6  -5   5  198.68    8.50
  -6  -5   5  217.48    8.40
   5   5  -5   36.80    7.90
  -5  -5   5   22.60    1.00
  -5  -5   5   21.80    1.10
   4   5  -5  130.49   10.30
  -4  -5   5  111.39    4.40
  -4  -5   5  104.99    4.40
  -4  -5   5  100.69    8.10
   3   5  -5  179.48   10.50
   3   5  -5  162.38    8.50
  -3  -5   5  154.18    9.40
   2   5  -5    0.80    3.20
   2   5  -5    2.30    1.60
  -2  -5   5    3.50    2.30
   1   5  -5   -3.60    2.70
   1   5  -5   -0.10    1.20
  -1  -5   5    0.20    1.60
   0   5  -5   13.90    1.70
   0   5  -5    8.20    2.70
   0  -5   5   17.20    2.70
  -1   5  -5  161.58    8.00
   1  -5   5  188.98    7.40
   1  -5   5  190.68    9.60
   1  -5   5  197.98    7.40
   1  -5   5  194.58    7.40
   1  -5   5  174.38    7.70
   1  -5   5  196.78    7.50
   2  -5   5  254.37   10.30
   2  -5   5  256.77   10.10
   2  -5   5  255.47   10.10
   2  -5   5  254.47   10.70
   2  -5   5  265.97   10.20
   3  -5   5   46.30    4.20
   3  -5   5   57.99    2.40
   3  -5   5   55.49    2.30
   3  -5   5   56.49    2.30
   3  -5   5   54.79    2.30
   3  -5   5   56.89    2.40
   4  -5   5    3.10    0.30
   4  -5   5    3.30    0.30
   4  -5   5    3.70    0.40
   4  -5   5    2.80    0.30
   4  -5   5    3.60    0.40
   5  -5   5   13.40    0.70
   5  -5   5   13.30    0.60
   5  -5   5   15.00    0.80
   5  -5   5   13.00    0.60
   6  -5   5    0.30    0.10
   6  -5   5    0.40    0.10
   6  -5   5    0.20    0.30
   6  -5   5    0.50    0.20
   9   4  -5    7.30    0.70
   9   4  -5    7.80    0.80
  -9  -4   5    7.40    0.40
   8   4  -5    0.60    0.50
   8   4  -5    0.40    0.40
  -8  -4   5    0.20    0.20
   7   4  -5  350.46   14.00
   7   4  -5  349.57   13.90
  -7  -4   5  345.37   13.70
   6   4  -5   44.10    2.40
   6   4  -5   44.20    2.00
   6   4  -5   43.50    3.50
  -6  -4   5   44.00    1.90
  -6  -4   5   44.60    3.40
   5   4  -5   40.70    4.50
   5   4  -5   38.70    1.80
   5   4  -5   44.80    7.10
  -5  -4   5   37.40    3.00
  -5  -4   5   31.40    1.70
  -5  -4   5   36.80    1.50
   4   4  -5  120.19    8.00
  -4  -4   5  108.49    5.50
  -4  -4   5  101.09    8.40
   3   4  -5  218.78   10.50
   3   4  -5  254.57   11.40
  -3  -4   5  225.38   12.40
   2   4  -5   84.99    4.50
   2   4  -5   97.59    5.20
  -2  -4   5   83.09    6.20
   1   4  -5    2.50    1.30
   1   4  -5    4.10    0.90
  -1  -4   5    4.50    1.90
   0   4  -5  149.19    6.10
   0   4  -5  125.59    6.60
   0  -4   5  149.88    7.80
   0  -4   5  149.19    6.00
  -1   4  -5   71.79    3.20
   1  -4   5   73.89    3.30
   1  -4   5   67.49    4.70
  -2   4  -5    9.80    1.00
   2  -4   5   10.70    1.10
  -3   4  -5    4.50    0.70
   3  -4   5    4.00    0.40
   3  -4   5    4.40    0.30
   3  -4   5    5.00    0.40
   3  -4   5    4.70    0.30
   3  -4   5    4.00    0.50
   3  -4   5    4.00    0.80
   4  -4   5  102.49    4.00
   4  -4   5  102.69    4.00
   4  -4   5   94.29    4.00
   4  -4   5   94.69    3.90
   4  -4   5  100.99    4.10
   4  -4   5   98.69    4.00
   5  -4   5    0.80    0.10
   5  -4   5    0.70    0.10
   5  -4   5    0.90    0.20
   5  -4   5    0.90    0.30
   6  -4   5   51.29    2.10
   6  -4   5   51.69    2.20
   6  -4   5   50.59    2.10
   6  -4   5   55.39    2.20
   7  -4   5    3.80    0.30
   7  -4   5    3.30    0.40
   9   3  -5   21.90    1.50
   9   3  -5   21.90    1.30
  -9  -3   5   20.70    0.90
   8   3  -5   60.49    2.80
   8   3  -5   58.19    2.60
  -8  -3   5   59.29    2.50
   7   3  -5  222.58    9.00
   7   3  -5  230.08    9.20
  -7  -3   5  222.28    8.90
   6   3  -5  360.06   14.10
   6   3  -5  359.76   14.30
  -6  -3   5  345.57   15.00
  -6  -3   5  356.56   14.00
   5   3  -5  137.39    5.70
  -5  -3   5  140.89    6.60
   4   3  -5   63.79    5.50
  -4  -3   5   58.89    3.60
  -3  -3   5   64.49    3.70
   2   3  -5   73.19    3.80
   2   3  -5   63.89    3.40
  -2  -3   5   69.09    3.90
   1   3  -5   99.89    4.50
   1   3  -5   94.19    4.30
   0   3  -5  677.83   26.60
   0   3  -5  652.53   26.40
   0  -3   5  679.63   28.10
   0  -3   5  660.73   26.40
  -1   3  -5  120.79    5.00
  -1   3  -5  122.89    5.20
   1  -3   5  117.09    6.50
   1  -3   5  118.59    5.10
  -2   3  -5  199.78    8.30
   2  -3   5  209.18    8.50
   2  -3   5  208.48    9.80
  -3   3  -5   62.49    2.90
   3  -3   5   74.49    3.30
  -4   3  -5    3.10    0.50
   4  -3   5    4.00    0.40
   4  -3   5    4.70    0.50
   4  -3   5    4.10    0.40
   4  -3   5    3.90    0.30
   4  -3   5    3.20    0.90
   4  -3   5    4.00    0.30
   4  -3   5    3.60    0.30
   5  -3   5   85.39    3.50
   5  -3   5   83.99    3.40
   5  -3   5   86.59    3.50
   5  -3   5   82.29    3.40
   5  -3   5   87.79    5.10
   5  -3   5   82.89    3.40
   6  -3   5  338.27   13.10
   6  -3   5  329.57   13.00
   6  -3   5  325.37   13.00
   6  -3   5  333.07   13.10
   7  -3   5   48.80    2.00
   7  -3   5   49.40    2.10
   7  -3   5   48.80    2.00
   8  -3   5    0.40    0.20
   8  -3   5    0.60    0.10
   9   2  -5   18.10    1.30
   9   2  -5   19.80    1.50
  -9  -2   5   17.70    0.80
   8   2  -5   10.70    0.80
   8   2  -5   11.00    1.10
  -8  -2   5   10.20    0.60
   7   2  -5    4.90    0.60
   7   2  -5    4.30    0.70
  -7  -2   5    4.30    0.40
   6   2  -5  271.57   11.00
   6   2  -5  273.67   10.80
  -6  -2   5  270.47   12.80
  -6  -2   5  272.87   10.70
  -6  -2   5  267.67   11.70
   5   2  -5  153.88    6.20
   5   2  -5  147.39    6.50
  -5  -2   5  158.78    7.10
  -5  -2   5  145.59    6.10
  -5  -2   5  159.08    7.80
  -4  -2   5   20.30    2.20
  -4  -2   5   20.70    3.20
   3   2  -5   65.79    3.80
  -3  -2   5   66.79    4.40
  -3  -2   5   61.89    3.70
   2   2  -5  378.66   15.40
   2   2  -5  370.06   15.30
  -2  -2   5  383.76   15.90
   1   2  -5    0.80    0.50
   1   2  -5    1.00    0.40
  -1  -2   5    0.90    1.30
   0   2  -5   19.80    1.10
   0   2  -5   18.50    1.10
   0  -2   5   18.30    1.00
  -1   2  -5    0.90    0.30
  -1   2  -5    0.70    0.30
   1  -2   5    0.80    0.30
   1  -2   5   -0.10    1.40
  -2   2  -5   30.30    1.50
  -2   2  -5   29.90    1.40
   2  -2   5   32.10    1.60
   2  -2   5   28.80    2.80
  -3   2  -5  866.01   34.40
  -3   2  -5  846.42   34.00
   3  -2   5  881.91   34.30
  -4   2  -5   60.19    2.90
  -4   2  -5   63.99    2.90
   4  -2   5   69.89    3.20
  -5   2  -5    1.50    0.60
   5  -2   5    1.10    0.20
   5  -2   5    1.30    0.20
   5  -2   5    1.40    0.90
   5  -2   5    1.20    0.20
   5  -2   5    1.10    0.30
   5  -2   5    1.30    0.20
  -6   2  -5    7.40    1.10
   6  -2   5    8.50    0.60
   6  -2   5    8.00    0.50
   6  -2   5    7.80    1.40
   6  -2   5    8.70    0.50
   6  -2   5    9.30    0.50
   7  -2   5   15.40    0.70
   7  -2   5   15.90    0.70
   7  -2   5   15.20    0.80
   8  -2   5    2.20    0.30
   8  -2   5    2.30    0.50
   8  -2   5    3.00    0.20
   9   1  -5   21.10    1.50
   9   1  -5   26.10    1.80
  -9  -1   5   23.00    1.00
   8   1  -5   -0.10    0.60
   8   1  -5    0.60    0.80
   8   1  -5   -0.30    0.50
  -8  -1   5    0.00    0.20
   7   1  -5    1.50    0.60
   7   1  -5    1.70    0.40
  -7  -1   5    1.30    0.30
   6   1  -5  701.83   27.90
   6   1  -5  719.73   28.10
  -6  -1   5  707.73   28.80
  -6  -1   5  705.23   29.40
   5   1  -5    2.40    0.40
  -5  -1   5    3.50    1.90
  -4  -1   5    8.00    1.50
  -4  -1   5    6.40    1.90
   3   1  -5  102.19    5.30
  -3  -1   5  103.69    5.20
  -3  -1   5  103.39    5.70
   2   1  -5  751.32   30.20
  -2  -1   5  784.72   31.10
  -2  -1   5  742.13   30.80
   1   1  -5  515.55   20.60
   1   1  -5  510.85   20.60
  -1  -1   5  509.15   21.40
  -1  -1   5  539.75   21.60
   0   1  -5   40.10    1.80
   0   1  -5   38.80    1.80
   0  -1   5   40.10    3.00
  -1   1  -5  173.48    7.50
  -1   1  -5  185.28    7.50
   1  -1   5  194.68    8.40
   1  -1   5  190.08    7.50
  -2   1  -5  601.34   23.50
  -2   1  -5  587.14   23.40
   2  -1   5  593.34   23.50
   2  -1   5  594.94   24.50
  -3   1  -5  954.40   37.90
  -3   1  -5  935.81   38.00
   3  -1   5 1004.80   38.10
  -4   1  -5   25.70    1.40
  -4   1  -5   26.20    1.40
   4  -1   5   27.90    1.70
  -5   1  -5    9.10    1.00
  -5   1  -5    9.10    1.00
   5  -1   5    8.80    0.50
   5  -1   5    9.40    0.50
   5  -1   5    8.40    0.60
   5  -1   5   10.10    0.50
   5  -1   5    9.20    0.70
   5  -1   5   10.20    1.30
  -6   1  -5   77.59    3.80
   6  -1   5   83.69    3.30
   6  -1   5   81.59    3.30
   6  -1   5   74.19    4.10
   6  -1   5   83.99    3.30
   6  -1   5   80.59    3.40
   7  -1   5  101.19    4.90
   7  -1   5  106.69    4.20
   7  -1   5  110.69    4.20
   7  -1   5  101.59    4.30
   8  -1   5  328.67   13.10
   8  -1   5  318.47   13.00
   8  -1   5  333.97   13.00
   8  -1   5  339.87   13.10
   9  -1   5    1.00    0.20
   9  -1   5    0.80    0.30
   9  -1   5    0.90    0.10
   9  -1   5    0.60    0.40
   8   0  -5   36.00    2.20
   8   0  -5   35.10    2.00
  -8   0   5   30.60    1.40
   7   0  -5    3.20    0.50
   7   0  -5    2.80    0.70
   7   0  -5    2.70    0.90
  -7   0   5    2.90    0.30
   6   0  -5    1.60    0.40
   6   0  -5    1.70    0.70
   6   0  -5    1.90    0.50
  -6   0   5    1.60    1.70
  -6   0   5   -0.20    2.50
   5   0  -5    4.60    0.70
   5   0  -5    4.30    0.70
  -5   0   5    6.30    2.10
  -5   0   5    3.60    1.50
  -4   0   5  211.48    9.90
  -4   0   5  209.88    9.40
  -3   0   5   62.69    4.20
  -2   0   5   24.30    2.80
  -2   0   5   22.40    2.50
   1   0  -5  799.32   34.10
  -1   0   5  905.31   35.10
  -1   0   5  884.21   34.80
   0   0  -5  896.61   35.50
   0   0   5  909.51   36.60
  -1   0  -5 1058.49   44.80
  -1   0  -5 1129.99   44.80
   1   0   5 1168.28   44.70
   1   0   5 1211.28   46.10
   1   0   5 1142.79   45.20
  -2   0  -5  598.24   23.60
  -2   0  -5  582.44   23.60
   2   0   5  618.44   23.70
   2   0   5  598.54   24.10
  -3   0  -5  223.68    9.00
  -3   0  -5  220.48    9.00
   3   0   5  224.08    9.10
  -4   0  -5  112.89    4.80
   4   0   5  115.89    5.00
  -5   0  -5   33.50    1.90
  -5   0  -5   32.70    1.80
   5   0   5   33.30    2.10
  -6   0  -5  115.09    5.10
  -6   0  -5  122.39    5.30
   6   0   5  113.79    5.10
   6   0   5  108.99    4.90
   6   0   5  127.39    4.70
   6   0   5  124.99    4.70
   6   0   5  114.49    5.50
  -7   0  -5   42.40    2.80
   7   0   5   55.49    2.30
   7   0   5   40.90    3.10
   7   0   5   53.29    2.20
   8   0   5    9.00    0.80
   8   0   5    8.30    0.60
   8   0   5    8.10    0.50
   9   0   5   18.50    0.80
   9   0   5   17.40    1.00
   9   0   5   19.80    1.10
   9   0   5   20.40    1.10
   8  -1  -5    6.00    0.80
   8  -1  -5    6.80    1.10
   8  -1  -5    5.90    1.60
   8  -1  -5    7.30    0.60
   7  -1  -5    4.80    1.10
   7  -1  -5    5.10    0.60
   7  -1  -5    4.90    0.70
   7  -1  -5    4.70    1.00
   7  -1  -5    3.50    1.10
   6  -1  -5    0.50    0.70
   6  -1  -5    0.00    0.90
   6  -1  -5   -0.10    0.40
   6  -1  -5    0.30    0.60
   5  -1  -5   27.20    1.60
   5  -1  -5   29.10    1.60
   5  -1  -5   28.30    1.50
   5  -1  -5   28.50    1.80
   5  -1  -5   29.80    2.00
  -5   1   5   32.30    3.70
  -5   1   5   28.20    2.80
  -4   1   5   66.59    4.70
  -4   1   5   75.99    4.20
  -3   1   5    0.40    1.40
  -3   1   5    3.50    1.80
  -2   1   5  641.44   26.30
  -2   1   5  643.74   26.60
   1  -1  -5   23.60    1.40
  -1   1   5   24.00    2.40
  -1   1   5   25.10    2.90
   0  -1  -5   39.20    1.80
   0   1   5   43.50    2.50
   0   1   5   38.00    5.10
  -1  -1  -5  239.88    9.80
  -1  -1  -5  246.58    9.80
   1   1   5  250.37   10.90
   1   1   5  246.68   10.90
  -2  -1  -5  277.87   11.00
  -2  -1  -5  279.07   11.00
   2   1   5  268.07   11.40
   2   1   5  279.17   12.10
   2   1   5  269.07   10.90
  -3  -1  -5    0.70    0.30
   3   1   5   -0.30    0.40
   3   1   5   -0.20    1.10
  -4  -1  -5   74.79    3.30
  -4  -1  -5   75.29    3.40
   4   1   5   76.69    3.50
  -5  -1  -5   23.00    1.30
  -5  -1  -5   21.60    1.40
   5   1   5   23.60    1.70
  -6  -1  -5    0.00    0.60
  -6  -1  -5    0.20    0.70
   6   1   5    0.20    0.90
   6   1   5    0.20    0.20
   6   1   5    0.40    0.20
   6   1   5    0.40    0.20
   6   1   5    0.40    0.20
  -7  -1  -5   94.29    4.70
  -7  -1  -5   98.09    4.60
   7   1   5  100.39    4.10
   7   1   5  103.69    4.10
   7   1   5   91.89    5.00
   7   1   5  113.79    4.10
   8   1   5   71.09    3.30
   8   1   5   83.89    3.20
   9   1   5   71.79    2.90
   9   1   5   69.79    3.10
  10   1   5   57.39    2.40
  10   1   5   57.79    2.30
  10   1   5   57.39    2.40
   8  -2  -5    1.30    1.00
   8  -2  -5   -0.10    1.00
   8  -2  -5    2.90    1.10
   7  -2  -5   19.40    1.70
   7  -2  -5   16.10    1.60
   7  -2  -5   18.50    1.30
   7  -2  -5   16.20    1.20
   7  -2  -5   16.50    1.00
   7  -2  -5   15.50    1.80
   6  -2  -5  158.88    6.80
   6  -2  -5  155.78    6.30
   6  -2  -5  152.08    6.70
   6  -2  -5  148.29    6.30
   6  -2  -5  160.78    7.00
   6  -2  -5  145.69    6.40
   5  -2  -5   22.90    1.50
   5  -2  -5   22.50    2.20
   5  -2  -5   26.30    1.90
   5  -2  -5   24.80    1.30
   5  -2  -5   22.90    1.50
   4  -2  -5   23.80    1.60
   4  -2  -5   24.00    1.50
   4  -2  -5   26.60    2.80
  -4   2   5   22.90    3.00
  -3   2   5  251.17   10.70
  -3   2   5  224.58   11.10
  -2   2   5  409.46   17.00
  -2   2   5  386.26   18.10
  -1   2   5  120.99    5.90
  -1   2   5  116.69    6.40
   0  -2  -5   51.29    2.50
   0   2   5   57.79    3.00
   0   2   5   56.09    3.70
  -1  -2  -5   36.40    1.70
   1   2   5   38.50    2.30
   1   2   5   37.00    2.80
  -2  -2  -5   42.30    1.90
  -2  -2  -5   42.20    1.90
   2   2   5   41.40    2.70
   2   2   5   46.40    3.10
  -3  -2  -5  662.53   25.60
  -3  -2  -5  664.73   25.60
   3   2   5  602.44   27.60
   3   2   5  653.53   25.80
   3   2   5  654.33   26.50
  -4  -2  -5   59.69    2.80
  -4  -2  -5   60.39    2.70
   4   2   5   63.29    4.50
   4   2   5   60.89    3.10
  -5  -2  -5  241.88    9.90
  -5  -2  -5  241.78   10.00
   5   2   5  245.48   10.30
  -6  -2  -5   53.69    2.80
  -6  -2  -5   55.19    2.70
   6   2   5   55.99    3.20
  -7  -2  -5   38.50    2.40
  -7  -2  -5   41.40    2.60
  -7  -2  -5   44.40    2.40
   7   2   5   43.30    1.90
   7   2   5   41.10    3.00
   7   2   5   40.80    1.80
   7   2   5   49.20    1.90
   8   2   5   33.90    1.40
   8   2   5   31.20    1.50
   9   2   5   37.70    1.50
   9   2   5   34.70    1.60
  10   2   5   69.99    3.00
  10   2   5   65.79    2.70
  10   2   5   63.09    3.10
   7  -3  -5   44.40    1.90
   7  -3  -5   42.40    2.50
   7  -3  -5   47.40    3.00
   7  -3  -5   43.10    2.10
   7  -3  -5   43.10    2.20
   6  -3  -5   10.60    1.20
   6  -3  -5    9.70    0.70
   6  -3  -5    9.30    1.30
   6  -3  -5    9.70    1.30
   6  -3  -5    9.20    0.90
   6  -3  -5    9.20    1.60
   5  -3  -5   13.60    1.30
   5  -3  -5   13.90    1.60
   5  -3  -5   10.90    1.50
   5  -3  -5   13.90    1.80
   5  -3  -5   12.50    1.20
   5  -3  -5   13.20    0.90
   4  -3  -5    3.70    1.30
   4  -3  -5    3.40    0.70
   4  -3  -5    7.70    1.60
   4  -3  -5    5.30    0.70
   4  -3  -5    4.50    0.80
  -4   3   5    4.50    2.60
   3  -3  -5  185.58    7.60
   3  -3  -5  194.38    8.40
   3  -3  -5  196.18    8.20
   3  -3  -5  187.78    7.90
  -3   3   5  185.48    9.40
  -2   3   5   68.29    5.00
  -2   3   5   68.49    4.60
  -1   3   5   44.90    4.10
  -1   3   5   46.20    3.40
   0   3   5   50.79    2.90
   0   3   5   51.39    3.60
   1   3   5    6.30    1.50
   1   3   5    6.70    1.10
  -2  -3  -5 1028.20   40.80
   2   3   5 1020.40   41.50
   2   3   5 1061.89   41.80
  -3  -3  -5  634.54   25.10
   3   3   5  639.24   26.40
   3   3   5  628.24   26.30
  -4  -3  -5   91.69    4.10
  -4  -3  -5   95.79    4.10
   4   3   5   98.09    4.70
   4   3   5   92.19    6.40
  -5  -3  -5   40.80    2.00
  -5  -3  -5   37.90    2.10
   5   3   5   44.40    5.70
   5   3   5   36.20    2.80
  -6  -3  -5   10.50    1.30
  -6  -3  -5   12.60    1.10
   6   3   5   13.60    1.80
  -7  -3  -5   74.29    3.50
  -7  -3  -5   70.39    3.20
  -7  -3  -5   73.39    3.70
   7   3   5   65.19    4.20
   7   3   5   73.19    3.00
  -8  -3  -5   39.30    2.50
  -8  -3  -5   34.20    1.80
   8   3   5   31.00    3.20
   8   3   5   37.30    1.60
   8   3   5   37.50    1.70
   9   3   5   29.80    1.30
   9   3   5   30.90    1.50
  10   3   5   51.09    2.20
  10   3   5   53.99    2.10
   6  -4  -5   12.60    1.40
   6  -4  -5   13.30    1.80
   6  -4  -5   11.70    1.30
   6  -4  -5   12.00    0.80
   6  -4  -5   12.30    1.20
   5  -4  -5   42.60    3.20
   5  -4  -5   41.00    2.30
   5  -4  -5   40.00    2.60
   5  -4  -5   44.60    3.20
   5  -4  -5   41.90    2.20
   4  -4  -5  106.29    4.80
   4  -4  -5  106.19    4.70
   4  -4  -5  112.99    5.30
   4  -4  -5  110.79    5.70
   4  -4  -5  106.79    5.10
   4  -4  -5  106.89    4.50
  -4   4   5  115.59    7.00
   3  -4  -5   20.00    2.20
   3  -4  -5   19.40    1.10
   3  -4  -5   19.50    2.30
   3  -4  -5   22.00    2.30
   3  -4  -5   20.60    1.50
   3  -4  -5   19.10    1.70
  -3   4   5   19.70    3.40
   2  -4  -5  116.99    5.60
  -2   4   5  114.09    7.00
  -1   4   5   13.30    2.80
  -1   4   5   15.00    2.50
   0   4   5   81.89    4.90
   0   4   5   82.29    4.20
   1   4   5   45.70    3.50
   1   4   5   42.60    2.70
   2   4   5    4.40    1.90
   2   4   5    2.50    1.50
  -3  -4  -5   12.70    1.00
   3   4   5   11.70    2.90
   3   4   5   14.80    2.90
  -4  -4  -5  183.88    7.90
   4   4   5  211.78   11.20
   4   4   5  185.78   10.40
  -5  -4  -5  426.06   17.70
   5   4   5  449.46   18.80
   5   4   5  452.35   21.30
  -6  -4  -5   34.40    2.00
   6   4   5   36.90    3.40
  -7  -4  -5   39.80    2.10
  -7  -4  -5   43.10    2.40
   7   4   5   42.00    1.90
   7   4   5   45.80    3.70
   7   4   5   42.10    2.70
  -8  -4  -5    0.70    1.00
  -8  -4  -5    0.10    0.40
   8   4   5    0.30    0.10
   8   4   5    0.70    0.30
   8   4   5    2.20    2.10
  -9  -4  -5   62.69    2.70
   9   4   5   63.99    2.60
   9   4   5   66.49    2.80
  10   4   5  264.07   11.00
  10   4   5  291.97   11.00
  11   4   5    9.40    0.60
  11   4   5    9.60    0.70
   6  -5  -5    5.60    0.70
   6  -5  -5    6.30    1.20
   6  -5  -5    6.90    1.50
   6  -5  -5    4.80    0.80
   6  -5  -5    6.30    0.50
   5  -5  -5    0.10    1.50
   5  -5  -5    1.00    0.30
   5  -5  -5   -0.10    0.70
   5  -5  -5    2.50    0.90
   5  -5  -5    1.60    0.70
   4  -5  -5    1.20    0.70
   4  -5  -5    1.40    0.70
   4  -5  -5    1.80    1.00
   4  -5  -5    1.50    0.40
   4  -5  -5    1.60    1.60
   3  -5  -5  221.18    9.00
   3  -5  -5  226.58    9.30
   3  -5  -5  222.28    9.40
   3  -5  -5  222.48   10.00
   3  -5  -5  222.08    9.20
   3  -5  -5  224.68   10.30
  -3   5   5  205.48   11.20
   2  -5  -5    1.40    0.50
   2  -5  -5    0.90    0.90
   2  -5  -5    2.90    0.90
   2  -5  -5   -0.60    1.60
   2  -5  -5    0.20    1.20
   2  -5  -5    0.80    0.40
   2  -5  -5    0.40    1.80
  -2   5   5    0.50    3.10
   1  -5  -5   52.09    2.70
   1  -5  -5   49.70    4.10
   1  -5  -5   46.00    2.30
   1  -5  -5   50.89    2.80
   1  -5  -5   47.40    2.90
  -1   5   5   46.70    5.20
   0   5   5  103.89    6.10
   1   5   5   13.10    2.50
   1   5   5   11.30    1.90
  -2  -5  -5   53.29    4.00
   2   5   5   51.89    4.70
   2   5   5   49.20    3.70
   3   5   5  882.31   36.70
   3   5   5  827.02   35.70
   4   5   5  716.83   31.40
   4   5   5  557.04   28.00
  -5  -5  -5  395.26   16.50
   5   5   5  432.26   21.70
  -6  -5  -5    1.50    0.70
  -6  -5  -5    3.00    0.50
   6   5   5    1.90    0.70
   6   5   5   -1.90    6.50
  -7  -5  -5   17.20    1.00
  -7  -5  -5   15.00    1.60
   7   5   5   16.50    1.70
   7   5   5   16.80    3.10
   7   5   5   16.40    0.90
  -8  -5  -5    9.00    1.40
  -8  -5  -5   11.80    0.80
   8   5   5   13.90    1.70
   8   5   5   11.10    0.80
   8   5   5    5.80    3.40
  -9  -5  -5   27.50    1.30
   9   5   5   30.70    1.40
   9   5   5   23.30    1.20
   9   5   5   30.90    2.20
  10   5   5  151.38    6.10
  11   5   5  105.59    4.20
   5  -6  -5    4.00    0.70
   5  -6  -5    5.90    0.90
   5  -6  -5    6.00    0.50
   5  -6  -5    6.90    1.00
   5  -6  -5    5.10    1.60
   4  -6  -5   72.89    3.40
   4  -6  -5   74.19    4.70
   4  -6  -5   75.49    3.70
   4  -6  -5   71.49    3.10
   4  -6  -5   72.29    3.60
   3  -6  -5   76.29    3.60
   3  -6  -5   77.49    3.80
   3  -6  -5   76.49    3.80
   3  -6  -5   73.39    3.20
   3  -6  -5   79.19    3.60
   3  -6  -5   78.19    5.10
   2  -6  -5   21.60    2.00
   2  -6  -5   20.00    1.20
   2  -6  -5   18.60    2.70
   2  -6  -5   21.00    1.80
   2  -6  -5   19.10    2.00
   1  -6  -5  115.59    5.10
   1  -6  -5  117.39    6.60
   1  -6  -5  109.09    4.70
   1  -6  -5  109.09    5.40
   1  -6  -5  109.39    5.30
   1  -6  -5  113.59    5.30
  -1   6   5  108.69    7.60
   0  -6  -5    3.50    2.30
   0  -6  -5    1.80    1.20
   0  -6  -5    4.20    1.20
   0  -6  -5    3.20    0.60
   0  -6  -5    5.10    1.50
   0   6   5    4.80    3.00
  -1  -6  -5  169.98    8.90
   1   6   5  174.88    8.80
   1   6   5  159.38    7.60
  -2  -6  -5   76.59    5.50
   2   6   5   84.69    6.40
   2   6   5   82.49    4.90
  -3  -6  -5   -1.20    2.10
   3   6   5    2.10    4.00
   3   6   5   -0.70    2.90
   4   6   5  141.79   10.70
  -5  -6  -5   86.59    4.50
  -5  -6  -5   80.09    4.20
   5   6   5   68.19   10.40
   5   6   5   87.49   11.70
  -6  -6  -5  380.06   15.70
  -6  -6  -5  409.96   16.30
  -6  -6  -5  400.96   16.30
   6   6   5  401.36   16.00
  -7  -6  -5  154.38    6.50
  -7  -6  -5  149.39    6.10
   7   6   5  152.28    6.50
   7   6   5  140.39    6.10
  -8  -6  -5    0.10    0.20
   8   6   5   -0.40    0.80
   8   6   5    0.50    0.30
  -9  -6  -5   15.90    0.80
   9   6   5   16.00    1.70
   9   6   5   17.50    1.00
 -10  -6  -5   54.39    2.30
  10   6   5   52.49    3.10
  10   6   5   55.99    2.40
  11   6   5   48.00    2.00
   4  -7  -5  120.69    5.30
   4  -7  -5  116.39    4.80
   4  -7  -5  123.39    5.20
   4  -7  -5  118.89    5.10
   4  -7  -5  120.39    6.00
   3  -7  -5    8.30    1.00
   3  -7  -5   10.70    2.10
   3  -7  -5    8.30    1.20
   3  -7  -5    9.70    1.30
   2  -7  -5   52.49    2.80
   2  -7  -5   51.79    2.40
   2  -7  -5   50.59    4.40
   2  -7  -5   54.19    3.10
   2  -7  -5   53.49    3.00
   1  -7  -5   91.79    4.40
   1  -7  -5   92.49    3.70
   1  -7  -5   93.49    4.50
   1  -7  -5   89.09    4.60
   1  -7  -5   87.59    5.80
   1  -7  -5   91.49    3.90
   0  -7  -5   93.39    6.20
   0  -7  -5   96.69    4.70
   0  -7  -5   98.79    3.90
   0  -7  -5   97.49    4.10
   0  -7  -5  100.39    4.70
   0  -7  -5   95.79    4.70
   0  -7  -5   99.39    5.00
   0   7   5   79.89    7.50
  -1  -7  -5   32.00    2.50
  -1  -7  -5   33.90    1.70
  -1  -7  -5   35.80    2.80
  -1  -7  -5   33.50    2.10
  -1  -7  -5   30.20    2.50
  -1  -7  -5   35.10    3.60
  -1  -7  -5   31.50    2.50
   1   7   5   25.70    3.90
  -2  -7  -5  121.69    5.20
  -2  -7  -5  112.19    7.60
  -2  -7  -5  118.79    7.20
  -2  -7  -5  122.29    5.40
  -2  -7  -5  124.19    5.60
  -2  -7  -5  119.69    5.50
  -2  -7  -5  121.59    5.90
   2   7   5  124.69    8.10
   2   7   5  122.79    8.40
  -3  -7  -5   11.50    2.10
  -3  -7  -5    9.80    1.40
  -3  -7  -5   11.10    1.50
  -3  -7  -5   10.20    1.30
  -3  -7  -5   13.20    3.20
  -3  -7  -5   15.90    3.20
   3   7   5   13.80    5.10
   3   7   5    8.10    5.10
  -4  -7  -5  458.95   20.10
  -4  -7  -5  427.16   17.70
   4   7   5  420.96   21.20
  -5  -7  -5  225.88    9.60
  -5  -7  -5  215.28    9.20
  -5  -7  -5  215.58    9.00
  -5  -7  -5  214.38    8.70
   5   7   5  224.68   16.50
  -6  -7  -5   -2.10    2.10
  -6  -7  -5    0.80    1.10
  -6  -7  -5    0.40    0.30
  -6  -7  -5   -0.90    0.80
   6   7   5   -0.70   10.30
  -7  -7  -5   22.70    1.40
   7   7   5   23.40    2.10
   7   7   5   25.50   14.30
  -8  -7  -5   32.90    1.50
  -8  -7  -5   33.80    1.80
   8   7   5   30.30    1.60
   8   7   5   33.20    2.10
  -9  -7  -5   68.89    3.00
  -9  -7  -5   68.09    2.80
   9   7   5   69.59    3.60
   9   7   5   67.79    3.00
 -10  -7  -5   24.70    1.10
  10   7   5   25.10    1.30
  10   7   5   27.00    1.80
  11   7   5    1.30    0.20
  11   7   5    0.90    0.40
   3  -8  -5    0.90    0.70
   3  -8  -5    0.10    0.80
   3  -8  -5    0.00    0.80
   3  -8  -5   -0.30    1.50
   2  -8  -5   19.40    1.10
   2  -8  -5   16.90    2.50
   2  -8  -5   19.40    1.70
   2  -8  -5   18.60    2.00
   2  -8  -5   20.00    1.80
   1  -8  -5    3.70    0.40
   1  -8  -5    2.10    1.60
   0  -8  -5   66.89    2.70
   0  -8  -5   65.29    3.50
   0  -8  -5   62.39    5.20
   0  -8  -5   64.69    3.40
   0  -8  -5   68.19    3.80
   0  -8  -5   64.59    2.90
   0  -8  -5   68.19    3.50
  -1  -8  -5  107.29    5.20
  -1  -8  -5  113.59    5.10
  -1  -8  -5  112.69    4.50
  -1  -8  -5  109.49    5.50
  -1  -8  -5  110.89    5.20
  -1  -8  -5  111.29    4.90
  -1  -8  -5  109.39    4.70
  -1  -8  -5  112.29    6.80
  -2  -8  -5   29.10    1.30
  -2  -8  -5   28.40    2.20
  -2  -8  -5   29.40    1.90
  -2  -8  -5   28.90    2.80
  -2  -8  -5   28.30    1.30
  -2  -8  -5   29.50    2.40
  -2  -8  -5   29.00    1.50
  -2  -8  -5   26.70    3.50
   2   8   5   25.00    7.20
  -3  -8  -5   -0.70    2.50
  -3  -8  -5    1.40    0.70
  -3  -8  -5    1.30    1.40
  -3  -8  -5    0.70    0.40
  -3  -8  -5    0.20    0.90
   3   8   5    4.40    3.20
   3   8   5   -2.10    5.50
  -4  -8  -5    3.20    0.80
  -4  -8  -5    0.90    2.30
  -4  -8  -5    1.40    0.70
  -4  -8  -5    3.80    1.40
   4   8   5   -4.50    4.70
   4   8   5    4.50    7.60
  -5  -8  -5   20.90    2.50
  -5  -8  -5   19.40    3.10
  -5  -8  -5   20.20    1.50
  -5  -8  -5   21.50    1.60
  -5  -8  -5   21.30    1.00
   5   8   5    3.00    7.70
   5   8   5   11.00   10.60
  -6  -8  -5    1.20    1.90
  -6  -8  -5    2.00    1.20
  -6  -8  -5    2.40    0.30
  -6  -8  -5    1.90    0.70
  -6  -8  -5    3.30    0.70
   6   8   5    2.50    0.60
   6   8   5    4.30   11.70
  -7  -8  -5  179.98    8.30
  -7  -8  -5  167.88    6.80
  -7  -8  -5  170.38    7.10
   7   8   5  162.18    7.30
  -8  -8  -5   29.30    1.50
  -8  -8  -5   28.10    1.30
   8   8   5   28.60    1.90
  -9  -8  -5   26.50    1.20
  -9  -8  -5   25.40    1.30
   9   8   5   23.80    1.80
   9   8   5   24.40    1.30
 -10  -8  -5    5.40    0.40
 -10  -8  -5    5.60    0.50
  10   8   5    5.70    0.50
  10   8   5    6.00    1.00
   2  -9  -5   19.30    2.30
   2  -9  -5   17.40    1.00
   2  -9  -5   16.80    1.40
   2  -9  -5   12.80    1.30
   1  -9  -5    5.80    1.20
   1  -9  -5    6.00    0.40
   1  -9  -5    6.70    2.10
   1  -9  -5    5.10    1.10
   1  -9  -5    5.50    0.60
   0  -9  -5   12.20    0.90
   0  -9  -5   11.20    1.60
   0  -9  -5   11.90    1.40
   0  -9  -5   12.30    0.70
   0  -9  -5   11.20    2.70
  -1  -9  -5  246.28   10.80
  -1  -9  -5  250.47    9.90
  -1  -9  -5  251.47   10.50
  -1  -9  -5  256.87   10.10
  -1  -9  -5  247.48   12.00
  -2  -9  -5   69.79    2.80
  -2  -9  -5   68.69    2.80
  -2  -9  -5   68.69    5.40
  -2  -9  -5   65.89    3.20
  -2  -9  -5   64.59    3.60
  -2  -9  -5   67.79    3.00
  -2  -9  -5   67.19    4.00
  -3  -9  -5  299.17   12.10
  -3  -9  -5  307.17   14.10
  -3  -9  -5  298.27   12.90
  -3  -9  -5  306.37   12.00
  -3  -9  -5  300.77   12.50
  -3  -9  -5  304.17   12.30
  -3  -9  -5  300.87   12.00
  -4  -9  -5   15.00    0.80
  -4  -9  -5   16.20    1.30
  -4  -9  -5   16.70    1.80
  -4  -9  -5   14.20    2.60
  -5  -9  -5   67.79    3.00
  -5  -9  -5   64.69    5.00
  -5  -9  -5   66.39    2.80
  -5  -9  -5   66.69    3.70
  -5  -9  -5   64.39    3.10
  -5  -9  -5   66.39    2.80
  -6  -9  -5  484.25   19.00
  -6  -9  -5  464.15   19.40
  -6  -9  -5  482.05   20.30
  -6  -9  -5  491.35   18.80
  -6  -9  -5  466.15   19.00
   6   9   5  471.45   19.20
  -7  -9  -5    7.80    0.50
  -7  -9  -5    4.60    1.70
  -7  -9  -5    8.00    0.80
   7   9   5    8.60    1.10
  -8  -9  -5    0.80    0.30
  -8  -9  -5    1.50    0.20
   8   9   5    1.50    0.70
  -9  -9  -5   16.30    0.80
  -9  -9  -5   15.70    0.90
   9   9   5   16.30    1.40
 -10  -9  -5    5.70    0.30
 -10  -9  -5    5.50    0.40
  10   9   5    5.10    0.80
  10   9   5    5.70    0.50
   0 -10  -5   29.20    2.20
   0 -10  -5   28.20    1.90
   0 -10  -5   28.30    1.40
   0 -10  -5   28.90    3.60
   0 -10  -5   28.40    1.20
  -1 -10  -5   17.30    2.00
  -1 -10  -5   16.40    1.60
  -1 -10  -5   13.00    2.50
  -1 -10  -5   15.60    0.90
  -1 -10  -5   14.40    0.80
  -2 -10  -5    5.70    2.30
  -2 -10  -5    5.00    0.50
  -2 -10  -5    7.10    1.40
  -2 -10  -5    6.20    0.50
  -2 -10  -5    5.80    1.10
  -2 -10  -5    5.90    0.70
  -2 -10  -5    5.80    0.70
  -3 -10  -5    1.30    0.20
  -3 -10  -5    1.80    1.10
  -3 -10  -5    2.60    1.20
  -3 -10  -5    0.60    0.50
  -3 -10  -5   -1.30    1.90
  -3 -10  -5    1.80    0.30
  -3 -10  -5    0.30    0.40
  -4 -10  -5   16.00    2.70
  -4 -10  -5   15.10    1.20
  -4 -10  -5   15.30    0.80
  -4 -10  -5   14.90    0.80
  -4 -10  -5   14.20    1.60
  -5 -10  -5  272.27   11.40
  -5 -10  -5  277.47   11.00
  -5 -10  -5  268.77   12.40
  -5 -10  -5  273.17   10.70
   5  10   5  262.27   11.00
  -6 -10  -5    0.60    0.80
  -6 -10  -5   -0.10    0.40
  -6 -10  -5    0.10    0.20
  -6 -10  -5    0.60    0.30
  -6 -10  -5   -0.20    1.50
   6  10   5    0.40    0.50
  -7 -10  -5    0.20    0.20
  -7 -10  -5    0.50    1.20
  -7 -10  -5    0.50    0.30
  -7 -10  -5   -0.10    0.40
   7  10   5    0.70    0.60
  -8 -10  -5  171.38    6.70
  -8 -10  -5  172.68    6.60
   8  10   5  156.08    7.10
  -9 -10  -5    4.90    0.40
  -9 -10  -5    5.70    0.40
   9  10   5    5.40    0.80
  -2 -11  -5   11.20    0.60
  -2 -11  -5   10.50    1.40
  -2 -11  -5   11.60    2.30
  -2 -11  -5   11.30    0.70
  -2 -11  -5   11.50    1.30
  -3 -11  -5  289.87   12.40
  -3 -11  -5  305.87   11.90
  -3 -11  -5  308.77   12.10
  -3 -11  -5  303.97   12.10
  -3 -11  -5  308.57   12.30
  -4 -11  -5   62.19    3.30
  -4 -11  -5   63.29    2.60
  -4 -11  -5   63.59    2.80
  -4 -11  -5   61.79    2.60
  -4 -11  -5   64.29    2.70
  -4 -11  -5   58.79    4.40
  -5 -11  -5   12.00    0.70
  -5 -11  -5   11.30    0.60
  -5 -11  -5   10.80    1.20
  -5 -11  -5    9.80    1.90
  -5 -11  -5   11.50    0.90
   5  11   5    9.90    1.10
  -6 -11  -5   56.09    3.70
  -6 -11  -5   60.19    2.30
   6  11   5   50.59    2.70
  -7 -11  -5   10.10    0.50
  -7 -11  -5    8.60    1.40
  -7 -11  -5   10.40    0.60
  -7 -11  -5   10.70    0.50
   7  11   5    9.60    1.00
  -8 -11  -5  120.89    4.70
  -8 -11  -5  123.19    4.80
  -8 -11  -5  120.29    4.70
   8  11   5  111.39    5.10
   6  10  -6    4.30    1.00
  -6 -10   6    6.20    0.40
  -6 -10   6    5.80    0.30
   5  10  -6   29.60    2.60
  -5 -10   6   31.70    1.30
  -5 -10   6   30.60    1.30
  -5 -10   6   30.10    1.30
   4  10  -6   79.79    4.50
  -4 -10   6   92.79    3.60
  -4 -10   6   89.39    3.50
  -4 -10   6   90.09    3.50
  -4 -10   6   89.49    3.60
  -3 -10   6    8.10    0.60
  -3 -10   6    6.60    0.40
  -3 -10   6    6.90    0.40
  -2 -10   6   47.70    2.00
  -2 -10   6   48.10    2.00
  -2 -10   6   50.49    2.10
  -2 -10   6   49.99    2.00
  -1 -10   6    4.50    0.40
  -1 -10   6    4.30    0.30
  -1 -10   6    4.20    0.30
  -1 -10   6    4.20    0.30
   7   9  -6   29.90    2.00
  -7  -9   6   30.70    1.30
   6   9  -6    3.50    1.50
  -6  -9   6    3.90    0.20
  -6  -9   6    4.30    0.30
   5   9  -6   17.00    2.50
  -5  -9   6   14.60    0.60
  -5  -9   6   14.60    0.70
  -5  -9   6   14.50    0.70
   4   9  -6    5.20    2.40
  -4  -9   6    8.30    0.60
  -4  -9   6    6.50    0.40
  -4  -9   6    7.50    0.40
  -4  -9   6    7.30    0.40
   3   9  -6    6.50    2.40
  -3  -9   6    7.90    0.40
  -3  -9   6    8.30    0.40
  -3  -9   6    7.60    0.40
  -3  -9   6    7.90    0.70
  -2  -9   6    2.80    0.30
  -2  -9   6    2.30    0.20
  -2  -9   6    1.90    0.40
  -2  -9   6    2.50    0.20
  -2  -9   6    2.10    0.20
  -1  -9   6   27.10    1.20
  -1  -9   6   26.90    1.20
  -1  -9   6   26.40    1.10
  -1  -9   6   27.30    1.30
  -1  -9   6   26.10    1.10
   0  -9   6  107.49    4.30
   0  -9   6  109.29    4.40
   0  -9   6  109.29    4.30
   0  -9   6  111.29    4.40
   0  -9   6  108.59    4.50
   1  -9   6    6.80    0.50
   1  -9   6    6.60    0.40
   1  -9   6    6.30    0.30
   1  -9   6    6.00    0.30
   8   8  -6   78.69    3.50
  -8  -8   6   84.49    3.30
   7   8  -6   13.10    1.50
  -7  -8   6   12.70    0.60
   6   8  -6  111.19    5.80
  -6  -8   6  102.89    4.20
   5   8  -6   79.89    6.10
  -5  -8   6   72.09    3.00
  -5  -8   6   71.69    3.10
  -4  -8   6    4.00    0.50
  -4  -8   6    3.40    0.30
  -4  -8   6    3.00    0.30
  -4  -8   6    3.50    0.30
  -3  -8   6    0.40    0.10
  -3  -8   6    0.30    0.10
  -3  -8   6    0.80    0.20
  -3  -8   6    0.10    0.10
  -3  -8   6    0.20    0.30
  -2  -8   6  134.89    5.50
  -2  -8   6  129.39    5.20
  -2  -8   6  131.69    5.20
  -2  -8   6  128.79    5.20
  -1  -8   6    2.10    0.20
  -1  -8   6    2.40    0.30
  -1  -8   6    2.10    0.40
  -1  -8   6    2.00    0.20
  -1  -8   6    2.00    0.30
  -1  -8   6    2.10    0.20
   0  -8   6  245.68    9.60
   0  -8   6  239.78    9.80
   0  -8   6  245.78    9.70
   0  -8   6  246.18    9.70
   0  -8   6  241.18    9.60
   1  -8   6    3.40    0.30
   1  -8   6    3.40    0.30
   1  -8   6    3.40    0.30
   1  -8   6    3.30    0.40
   1  -8   6    4.20    0.40
   2  -8   6    1.20    0.20
   2  -8   6    1.50    0.20
   2  -8   6    1.30    0.10
   2  -8   6    1.40    0.20
   3  -8   6   10.90    0.50
   3  -8   6   10.70    0.50
   3  -8   6   10.90    0.50
   9   7  -6    8.00    0.80
  -9  -7   6    8.80    0.50
  -9  -7   6    8.80    0.40
   8   7  -6   57.69    2.60
   8   7  -6   57.99    2.70
  -8  -7   6   60.39    2.40
  -8  -7   6   59.29    2.50
   7   7  -6  179.78    7.70
  -7  -7   6  174.88    7.00
  -7  -7   6  175.28    7.00
   6   7  -6  271.47   11.70
  -6  -7   6  265.07   10.30
  -6  -7   6  247.98   10.30
   5   7  -6   25.00    3.40
  -5  -7   6   23.90    1.10
  -5  -7   6   26.40    1.10
  -5  -7   6   25.40    1.10
  -4  -7   6   13.30    0.70
  -4  -7   6   14.00    0.70
  -4  -7   6   14.60    1.00
   3   7  -6   -7.80   12.40
   3   7  -6   -9.00    6.90
  -3  -7   6    0.20    3.50
  -3  -7   6    1.20    0.40
  -2  -7   6  228.48   13.60
  -2  -7   6  261.77   10.20
  -2  -7   6  253.77   10.20
  -2  -7   6  263.47   10.10
  -2  -7   6  265.17   10.50
  -1  -7   6   39.00    1.70
  -1  -7   6   38.30    1.60
  -1  -7   6   40.30    1.80
  -1  -7   6   37.90    6.50
  -1  -7   6   38.80    2.00
  -1  -7   6   39.40    1.60
  -1  -7   6   39.70    1.70
   0  -7   6    0.30    0.20
   0  -7   6    0.50    0.10
   0  -7   6    1.00    0.40
   0  -7   6    0.40    0.10
   0  -7   6    0.50    0.30
   0  -7   6    0.30    0.10
   1  -7   6    3.40    0.50
   1  -7   6    4.30    0.40
   1  -7   6    4.20    0.30
   1  -7   6    4.30    0.40
   1  -7   6    4.10    0.30
   2  -7   6   94.79    3.80
   2  -7   6   94.29    3.90
   2  -7   6   94.69    3.90
   2  -7   6  100.69    4.00
   2  -7   6   91.59    3.80
   3  -7   6   69.79    2.80
   3  -7   6   69.89    2.90
   3  -7   6   69.59    2.80
   4  -7   6   35.20    1.40
   4  -7   6   35.00    1.40
   4  -7   6   35.20    1.50
   9   6  -6  102.59    4.10
  -9  -6   6   99.29    4.00
   8   6  -6  180.58    7.30
  -8  -6   6  177.78    7.20
  -8  -6   6  182.68    7.10
   7   6  -6    1.10    1.10
   7   6  -6    0.90    0.40
  -7  -6   6    0.70    0.20
  -7  -6   6    1.10    0.20
   6   6  -6   12.90    2.30
  -6  -6   6   13.50    0.70
  -6  -6   6   13.90    0.70
   5   6  -6   57.49   12.30
   5   6  -6   51.89    5.10
  -5  -6   6   52.19    2.20
  -5  -6   6   54.29    2.20
   4   6  -6   39.30    9.50
  -4  -6   6   40.00    1.60
  -4  -6   6   37.60    1.60
  -4  -6   6   34.10    2.20
  -4  -6   6   33.90    1.60
  -4  -6   6   34.60    5.30
   3   6  -6    8.60    6.80
   3   6  -6    7.30    4.40
  -3  -6   6    7.00    0.50
  -3  -6   6    7.50    0.40
  -3  -6   6    7.10    0.80
  -3  -6   6    7.90    0.50
  -3  -6   6    1.40    2.70
   2   6  -6    4.90    3.20
   2   6  -6   10.30    6.00
  -2  -6   6    4.40    0.50
  -2  -6   6    2.80    2.40
  -2  -6   6    4.60    0.30
  -2  -6   6    4.60    0.40
  -2  -6   6    4.30    0.60
  -2  -6   6    4.50    0.30
   1   6  -6  140.89    8.20
  -1  -6   6  158.48    6.20
  -1  -6   6  155.48    6.20
  -1  -6   6  161.88    6.20
  -1  -6   6  147.89    9.20
  -1  -6   6  160.28    6.30
  -1  -6   6  158.28    6.50
   0  -6   6   50.89    5.50
   0  -6   6   53.99    2.30
   0  -6   6   51.79    2.20
   0  -6   6   53.79    2.30
   0  -6   6   54.29    2.20
   0  -6   6   52.79    2.20
   0  -6   6   51.19    2.50
   1  -6   6   21.40    1.00
   1  -6   6   21.60    1.10
   1  -6   6   20.20    0.90
   1  -6   6   20.70    0.90
   1  -6   6   19.50    1.30
   2  -6   6  171.58    6.80
   2  -6   6  173.38    6.80
   2  -6   6  169.48    7.10
   2  -6   6  171.88    6.90
   2  -6   6  177.48    6.90
   3  -6   6    4.30    0.30
   3  -6   6    4.20    0.40
   3  -6   6    4.40    0.30
   3  -6   6    4.20    0.40
   4  -6   6    0.10    0.10
   4  -6   6    0.10    0.10
   4  -6   6   -0.20    0.20
   4  -6   6    0.10    0.10
   5  -6   6    0.70    0.20
   5  -6   6    0.50    0.10
   5  -6   6    0.50    0.10
   5  -6   6    0.60    0.10
   9   5  -6    7.20    0.80
   9   5  -6    7.80    0.70
  -9  -5   6    8.10    0.40
   8   5  -6   69.29    2.90
   8   5  -6   66.99    3.00
  -8  -5   6   66.89    2.80
   7   5  -6   26.80    1.40
   7   5  -6   24.20    2.00
  -7  -5   6   27.80    1.20
   6   5  -6  102.99    4.40
   6   5  -6  107.69    5.50
  -6  -5   6  109.69    4.30
  -6  -5   6  103.69    4.30
   5   5  -6    8.90    2.70
   5   5  -6   15.70    8.50
  -5  -5   6    5.50    7.10
  -5  -5   6   10.50    0.70
  -5  -5   6   12.50    0.60
   4   5  -6   19.50    3.40
   4   5  -6   15.20    5.60
  -4  -5   6   12.80    4.30
  -4  -5   6   12.90    0.70
  -4  -5   6   12.40    0.70
   3   5  -6  182.68   14.60
   3   5  -6  174.38    8.80
  -3  -5   6  170.88    6.40
  -3  -5   6  150.88    6.60
  -3  -5   6  151.58    6.40
  -3  -5   6  146.69   12.70
  -3  -5   6  158.78    6.40
   2   5  -6  140.59    8.20
   2   5  -6  125.89    6.50
  -2  -5   6  124.39    4.90
  -2  -5   6  112.89    5.10
  -2  -5   6  128.19    8.20
  -2  -5   6  115.89    5.10
   1   5  -6  607.34   23.00
   1   5  -6  520.05   23.80
  -1  -5   6  556.14   21.90
  -1  -5   6  538.55   22.20
  -1  -5   6  572.84   24.70
   0   5  -6   34.90    3.80
   0  -5   6   38.10    4.20
   0  -5   6   40.80    1.80
   0  -5   6   37.80    1.60
   0  -5   6   40.90    1.70
   0  -5   6   39.30    1.60
   0  -5   6   40.20    1.70
   0  -5   6   39.10    1.80
  -1   5  -6    8.70    1.40
   1  -5   6    6.60    2.40
   1  -5   6    8.20    0.60
   1  -5   6    9.60    1.20
   1  -5   6    8.30    0.40
   1  -5   6    8.40    0.40
   1  -5   6    9.70    0.60
   1  -5   6    6.90    1.00
   1  -5   6    7.80    0.70
   1  -5   6    8.50    0.40
  -2   5  -6   -0.70    1.20
   2  -5   6    0.10    0.20
   2  -5   6    0.20    0.20
   2  -5   6    0.50    0.30
   2  -5   6    1.00    0.80
   2  -5   6    0.00    0.10
   2  -5   6    0.10    0.10
  -3   5  -6    3.90    1.90
   3  -5   6    7.00    0.50
   3  -5   6    7.30    0.60
   3  -5   6    6.80    1.30
   3  -5   6    6.40    0.40
   3  -5   6    6.30    0.40
   3  -5   6    6.90    0.50
   3  -5   6    7.00    0.40
   4  -5   6  135.99    5.50
   4  -5   6  135.39    5.50
   4  -5   6  138.09    5.50
   4  -5   6  142.39    5.60
   4  -5   6  139.39    5.50
   5  -5   6    6.10    0.40
   5  -5   6    6.30    0.40
   5  -5   6    6.60    0.40
   5  -5   6    6.80    0.50
   6  -5   6    0.20    0.10
   6  -5   6    0.30    0.10
   6  -5   6    0.40    0.20
   6  -5   6    0.10    0.10
   9   4  -6    0.40    0.30
   9   4  -6   -0.60    0.60
   9   4  -6    0.40    0.50
  -9  -4   6    0.30    0.10
   8   4  -6    2.20    0.40
   8   4  -6    1.50    0.50
  -8  -4   6    1.10    0.20
   7   4  -6   34.10    1.70
   7   4  -6   34.60    1.80
  -7  -4   6   34.40    1.50
   6   4  -6  872.41   32.10
  -6  -4   6  727.53   32.60
  -6  -4   6  813.32   31.60
   5   4  -6   76.59    3.30
   5   4  -6   81.29    4.70
  -5  -4   6   70.89    3.20
  -5  -4   6   79.59    4.70
  -5  -4   6   77.49    3.10
  -5  -4   6   69.49   10.40
   4   4  -6    1.80    2.30
   4   4  -6    2.70    3.80
  -4  -4   6    3.40    0.40
  -4  -4   6    6.60    4.00
   3   4  -6   19.90    3.30
  -3  -4   6   17.00    4.00
   2   4  -6  364.16   15.40
   2   4  -6  349.87   14.90
  -2  -4   6  348.07   17.20
   1   4  -6  344.07   14.30
   1   4  -6  331.77   13.90
  -1  -4   6  333.77   16.00
   0   4  -6   38.10    2.20
   0   4  -6   38.50    2.90
   0  -4   6   38.30    4.40
  -1   4  -6   45.70    2.40
   1  -4   6   43.80    4.10
   1  -4   6   47.30    2.40
  -2   4  -6   24.00    2.20
   2  -4   6   24.30    1.00
   2  -4   6   25.00    1.10
   2  -4   6   24.40    1.20
   2  -4   6   24.80    2.10
   2  -4   6   23.60    1.00
   2  -4   6   22.10    1.30
  -3   4  -6   17.70    1.50
   3  -4   6   18.60    0.90
   3  -4   6   16.40    1.00
   3  -4   6   18.60    0.80
   3  -4   6   17.80    0.80
   3  -4   6   17.70    1.00
   3  -4   6   18.10    0.80
   3  -4   6   17.70    1.60
  -4   4  -6   46.70    3.00
   4  -4   6   61.89    2.40
   4  -4   6   57.79    2.30
   4  -4   6   59.79    2.30
   4  -4   6   52.39    3.20
   4  -4   6   56.29    2.30
   4  -4   6   59.39    2.40
   4  -4   6   56.79    2.40
   5  -4   6    1.30    0.20
   5  -4   6    1.40    0.20
   5  -4   6    1.70    0.30
   5  -4   6    1.20    0.20
   5  -4   6    1.50    0.20
   6  -4   6  134.99    5.30
   6  -4   6  128.79    5.20
   6  -4   6  127.19    5.20
   6  -4   6  133.09    5.20
   7  -4   6   26.50    1.20
   7  -4   6   28.30    1.10
   9   3  -6    8.60    1.10
   9   3  -6    9.50    0.90
  -9  -3   6    8.90    0.50
   8   3  -6   26.30    1.30
   8   3  -6   26.90    1.60
  -8  -3   6   26.00    1.20
   7   3  -6  144.89    6.00
   7   3  -6  144.79    5.90
  -7  -3   6  140.39    5.70
   6   3  -6    1.70    0.40
   6   3  -6    1.60    0.60
  -6  -3   6    2.20    0.30
  -6  -3   6    1.60    1.80
   5   3  -6   22.80    2.00
   5   3  -6   20.20    1.20
  -5  -3   6   18.50    0.90
  -5  -3   6   20.80    2.70
   4   3  -6   74.89    6.50
  -4  -3   6   78.79    4.50
   3   3  -6   -0.60    1.80
  -3  -3   6    0.30    1.40
   2   3  -6   12.10    1.90
   2   3  -6   11.60    1.60
   1   3  -6    2.10    0.70
   1   3  -6    1.50    0.90
   0   3  -6  278.57   11.30
   0   3  -6  267.27   11.10
  -1   3  -6  666.53   26.50
  -1   3  -6  682.63   26.60
   1  -3   6  675.03   28.80
   1  -3   6  647.64   26.50
  -2   3  -6  173.18    7.30
  -2   3  -6  175.18    7.20
   2  -3   6  177.78    7.30
  -3   3  -6   39.80    2.00
   3  -3   6   41.60    1.60
   3  -3   6   39.50    1.60
   3  -3   6   40.00    1.60
   3  -3   6   40.00    1.80
   3  -3   6   32.30    1.80
   3  -3   6   41.30    2.20
  -4   3  -6   42.70    2.30
   4  -3   6   43.80    1.80
   4  -3   6   43.50    2.00
   4  -3   6   43.60    2.50
   4  -3   6   44.20    1.90
   4  -3   6   43.70    1.80
   4  -3   6   46.70    1.90
  -5   3  -6   -0.80    0.90
   5  -3   6    0.30    0.10
   5  -3   6    0.50    0.10
   5  -3   6    1.30    0.30
   5  -3   6    0.60    0.10
   5  -3   6    0.40    0.20
   5  -3   6   -0.30    1.20
   6  -3   6   89.79    3.60
   6  -3   6   89.09    3.70
   6  -3   6   87.39    3.50
   6  -3   6   87.69    3.60
   7  -3   6  224.08    8.70
   7  -3   6  218.18    8.70
   7  -3   6  219.48    8.80
   8  -3   6   27.40    1.10
   8  -3   6   28.60    1.20
   9   2  -6   58.39    2.80
   9   2  -6   56.79    2.70
  -9  -2   6   56.59    2.30
   8   2  -6    0.90    0.60
   8   2  -6    0.70    0.40
   8   2  -6   -0.20    0.70
  -8  -2   6    0.80    0.20
   7   2  -6   28.90    1.60
   7   2  -6   26.60    1.40
  -7  -2   6   27.10    1.20
   6   2  -6   37.80    2.00
   6   2  -6   37.20    1.90
  -6  -2   6   36.30    1.60
  -6  -2   6   37.00    3.40
   5   2  -6  188.48    7.90
   5   2  -6  182.88    7.50
   5   2  -6  184.58    7.40
  -5  -2   6  186.48    8.50
  -5  -2   6  173.58    7.30
  -4  -2   6   30.90    2.90
   3   2  -6   74.29    4.50
  -3  -2   6   65.49    4.10
   2   2  -6    3.80    1.00
  -2  -2   6    3.60    1.60
   1   2  -6   42.00    2.20
   1   2  -6   41.30    2.30
  -1  -2   6   42.20    3.40
   0   2  -6  119.89    4.90
   0   2  -6  106.59    4.80
  -1   2  -6   26.50    1.40
  -1   2  -6   28.60    1.50
   1  -2   6   27.70    1.40
   1  -2   6   31.00    3.90
  -2   2  -6  177.18    7.30
  -2   2  -6  180.18    7.40
   2  -2   6  182.08    7.40
  -3   2  -6   24.20    1.40
  -3   2  -6   29.10    1.50
   3  -2   6   27.40    1.60
  -4   2  -6    2.60    0.60
  -4   2  -6    2.50    0.60
   4  -2   6    2.50    0.30
   4  -2   6    2.00    0.30
   4  -2   6    2.60    0.30
   4  -2   6    2.60    0.30
   4  -2   6    1.80    0.70
  -5   2  -6    4.50    0.80
   5  -2   6    4.40    0.50
   5  -2   6    5.00    0.30
   5  -2   6    4.30    0.40
   5  -2   6    4.50    0.30
   5  -2   6    4.00    1.00
   5  -2   6    4.30    0.30
   6  -2   6  243.98    9.70
   6  -2   6  242.18    9.60
   6  -2   6  238.38    9.70
   6  -2   6  252.97    9.70
   7  -2   6  120.39    4.80
   7  -2   6  121.29    4.90
   7  -2   6  120.89    4.80
   7  -2   6  121.99    4.90
   8  -2   6    0.40    0.20
   8  -2   6    0.60    0.10
   8   1  -6   24.40    1.60
   8   1  -6   24.50    1.80
  -8  -1   6   24.00    1.10
   7   1  -6    3.00    0.70
   7   1  -6    2.50    0.80
  -7  -1   6    2.40    0.30
   6   1  -6    1.80    0.60
   6   1  -6    1.40    0.40
  -6  -1   6   -0.90    3.00
  -6  -1   6    1.40    1.80
   5   1  -6   51.69    2.40
   5   1  -6   51.19    2.20
  -5  -1   6   44.50    2.10
  -5  -1   6   52.39    4.60
  -5  -1   6   52.89    3.60
  -4  -1   6  371.46   15.90
  -4  -1   6  377.16   16.50
  -3  -1   6  108.39    6.80
  -3  -1   6  104.09    5.60
   2   1  -6   48.30    2.70
  -2  -1   6   48.40    4.00
  -2  -1   6   44.20    3.50
   1   1  -6    1.20    0.60
   1   1  -6    1.60    0.60
  -1  -1   6    2.30    1.50
   0   1  -6  110.29    4.50
   0   1  -6  104.59    4.50
   0  -1   6  108.69    6.90
  -1   1  -6  257.37   10.40
  -1   1  -6  262.77   10.50
   1  -1   6  259.27   10.40
  -2   1  -6    1.40    0.30
  -2   1  -6    2.00    0.40
   2  -1   6    1.00    1.80
   2  -1   6    2.30    0.40
  -3   1  -6   82.39    3.60
  -3   1  -6   82.99    3.60
   3  -1   6   81.69    3.70
  -4   1  -6  208.28    8.50
  -4   1  -6  209.58    8.50
   4  -1   6  203.28    8.60
  -5   1  -6   15.90    2.00
  -5   1  -6   18.10    1.30
   5  -1   6   18.00    0.80
   5  -1   6   18.30    1.60
  -6   1  -6  283.47   13.10
   6  -1   6  330.07   12.10
   6  -1   6  308.97   12.00
   6  -1   6  312.17   12.00
   6  -1   6  272.47   12.70
   6  -1   6  294.57   12.10
   6  -1   6  320.77   12.00
   7  -1   6  154.58    6.20
   7  -1   6  145.49    6.20
   7  -1   6  161.88    6.20
   7  -1   6  158.88    6.20
   8  -1   6   31.90    1.50
   8  -1   6   33.30    1.40
   8  -1   6   35.10    1.60
   9  -1   6   28.90    1.20
   9  -1   6   28.30    1.20
   8   0  -6   -0.20    1.00
   8   0  -6    1.10    1.00
   7   0  -6   30.90    1.50
   7   0  -6   33.00    2.00
   7   0  -6   33.80    2.20
   6   0  -6    4.50    0.60
   6   0  -6    4.80    1.00
   6   0  -6    5.70    0.60
   6   0  -6    4.80    0.80
  -6   0   6    4.70    0.50
   5   0  -6    2.20    0.50
   5   0  -6    2.60    0.70
   5   0  -6    2.50    0.50
  -5   0   6    4.10    1.70
  -5   0   6   -0.50    2.40
   4   0  -6   62.39    3.30
   4   0  -6   64.89    2.90
  -4   0   6   69.39    4.20
  -4   0   6   70.39    5.10
  -3   0   6    3.60    1.70
  -3   0   6    2.80    2.00
  -2   0   6   17.90    2.70
  -2   0   6   17.70    2.60
   1   0  -6  225.98    9.20
  -1   0   6  230.78   10.70
  -1   0   6  215.08   10.20
   0   0  -6    0.80    0.40
   0   0  -6    0.80    0.30
   0   0   6    0.60    1.30
   0   0   6   -0.80    2.10
  -1   0  -6   10.80    0.80
  -1   0  -6   11.10    0.70
  -2   0  -6   28.90    1.50
  -2   0  -6   29.70    1.50
   2   0   6   29.00    2.70
   2   0   6   28.90    1.40
  -3   0  -6  386.46   15.50
  -3   0  -6  391.26   15.50
   3   0   6  386.76   15.50
  -4   0  -6   14.60    1.00
  -4   0  -6   12.40    0.90
   4   0   6   13.30    1.20
  -5   0  -6  166.48    7.00
  -5   0  -6  166.48    7.00
   5   0   6  167.88    7.20
  -6   0  -6   76.19    3.60
  -6   0  -6   72.39    3.40
   6   0   6   80.29    3.10
   6   0   6   73.39    3.00
   6   0   6   75.69    3.00
   6   0   6   73.29    3.00
   6   0   6   72.89    3.80
   6   0   6   69.89    3.00
   6   0   6   68.09    3.10
   7   0   6    4.90    0.50
   7   0   6    5.50    0.40
   7   0   6    6.10    0.40
   8   0   6    3.20    0.40
   8   0   6    4.10    0.60
   8   0   6    3.70    0.50
   8   0   6    3.50    0.40
   9   0   6    0.70    0.20
   9   0   6    0.50    0.40
   8  -1  -6   10.50    1.30
   8  -1  -6    8.40    1.00
   7  -1  -6   20.40    2.20
   7  -1  -6   21.00    1.10
   7  -1  -6   19.10    1.80
   7  -1  -6   21.10    1.70
   6  -1  -6   11.50    1.30
   6  -1  -6    9.50    0.80
   6  -1  -6    8.50    1.30
   5  -1  -6  136.49    6.20
   5  -1  -6  137.49    5.90
   5  -1  -6  144.19    6.30
   5  -1  -6  141.59    5.90
  -5   1   6  146.79    8.10
  -5   1   6  162.98    7.40
   4  -1  -6   31.00    2.10
   4  -1  -6   27.10    2.20
   4  -1  -6   27.60    1.50
   4  -1  -6   31.60    1.70
  -4   1   6   31.90    3.20
  -4   1   6   30.60    4.00
  -3   1   6  110.09    6.50
  -3   1   6  110.19    6.10
  -2   1   6   96.89    7.20
  -2   1   6  102.79    5.70
  -1   1   6   80.99    4.90
  -1   1   6   83.99    5.40
   0  -1  -6    0.80    0.40
   0   1   6    0.80    1.20
  -1  -1  -6  214.18    8.70
  -1  -1  -6  214.88    8.70
   1   1   6  221.08    9.30
   1   1   6  208.78   10.40
  -2  -1  -6   83.99    3.70
  -2  -1  -6   90.19    3.70
   2   1   6   89.09    4.40
  -3  -1  -6  238.18    9.70
  -3  -1  -6  249.78    9.70
   3   1   6  234.58    9.70
   3   1   6  237.48   10.30
  -4  -1  -6   39.50    1.90
   4   1   6   38.40    2.10
  -5  -1  -6  183.28    7.70
  -5  -1  -6  179.98    7.60
   5   1   6  185.68    7.90
  -6  -1  -6  473.25   18.00
  -6  -1  -6  472.75   17.90
   6   1   6  404.06   17.60
   6   1   6  474.75   18.30
   6   1   6  403.76   17.70
  -7  -1  -6   16.50    2.30
   7   1   6   19.80    0.90
   7   1   6   17.10    1.20
   7   1   6   17.40    0.80
   7   1   6   17.50    0.90
   8   1   6  110.19    4.80
   8   1   6  117.79    4.80
   8   1   6  128.69    4.80
   9   1   6  441.36   17.60
   9   1   6  457.75   17.80
  10   1   6   82.09    3.30
  10   1   6   79.89    3.20
  10   1   6   81.29    3.40
   7  -2  -6    1.30    1.10
   7  -2  -6    1.20    0.90
   7  -2  -6    1.30    0.30
   7  -2  -6    1.00    0.70
   7  -2  -6    3.10    1.20
   6  -2  -6   98.39    5.00
   6  -2  -6   92.39    4.20
   5  -2  -6    1.50    0.70
   5  -2  -6   -0.20    1.10
   5  -2  -6   -0.60    0.30
   5  -2  -6    1.30    0.80
   4  -2  -6    0.50    0.90
   4  -2  -6    0.80    0.70
   4  -2  -6    1.70    1.10
   4  -2  -6    0.80    0.40
  -4   2   6    0.60    1.80
  -4   2   6    0.20    2.50
   3  -2  -6   12.50    1.70
  -3   2   6   12.30    2.30
  -3   2   6   12.90    2.80
  -2   2   6  664.03   28.20
  -2   2   6  672.73   27.80
  -1   2   6    7.70    1.90
  -1   2   6    6.10    2.30
   0   2   6  241.58   11.30
  -1  -2  -6    1.50    0.40
   1   2   6    2.20    1.70
   1   2   6    1.20    1.00
  -2  -2  -6  457.35   18.90
   2   2   6  493.05   20.20
   2   2   6  480.35   19.50
  -3  -2  -6  358.46   14.70
  -3  -2  -6  386.46   14.70
   3   2   6  358.16   15.40
  -4  -2  -6    7.20    0.80
  -4  -2  -6    6.30    0.80
   4   2   6    6.30    1.90
   4   2   6    6.90    0.90
  -5  -2  -6  113.99    5.10
  -5  -2  -6  119.39    5.00
   5   2   6  118.09    5.30
  -6  -2  -6   31.60    1.90
   6   2   6   34.10    2.40
   6   2   6   25.30    1.40
   6   2   6   30.50    1.30
  -7  -2  -6   29.90    2.00
  -7  -2  -6   36.10    2.40
  -7  -2  -6   37.60    2.20
   7   2   6   34.70    1.50
   7   2   6   35.40    1.50
   7   2   6   36.20    2.80
   7   2   6   28.90    1.50
  -8  -2  -6  117.49    5.40
   8   2   6  144.09    5.20
   8   2   6  127.69    5.20
   8   2   6  128.19    5.30
   9   2   6    0.70    0.30
   9   2   6    0.50    0.10
  10   2   6   44.60    1.90
  10   2   6   43.70    1.80
  10   2   6   44.00    2.00
   7  -3  -6    9.50    0.60
   7  -3  -6    8.20    1.00
   7  -3  -6    9.00    1.40
   7  -3  -6   11.50    1.40
   6  -3  -6   33.00    1.90
   6  -3  -6   33.60    2.70
   6  -3  -6   34.30    2.20
   6  -3  -6   33.10    1.90
   6  -3  -6   33.20    2.30
   6  -3  -6   33.90    1.60
   5  -3  -6    5.90    0.90
   5  -3  -6    6.50    1.30
   5  -3  -6    6.90    0.70
   5  -3  -6    6.70    1.50
   5  -3  -6    6.20    1.20
   5  -3  -6    5.90    0.80
   4  -3  -6   36.20    3.00
   4  -3  -6   26.70    1.90
   4  -3  -6   33.90    1.60
   4  -3  -6   30.70    1.90
   4  -3  -6   29.40    2.40
  -4   3   6   37.10    5.30
   3  -3  -6    0.20    0.40
   3  -3  -6    0.80    1.10
   3  -3  -6    0.40    1.40
   3  -3  -6   -1.40    0.90
  -3   3   6   -1.00    2.30
  -3   3   6    4.80    2.80
  -2   3   6  274.97   13.30
  -2   3   6  284.97   12.80
  -1   3   6   75.29    5.00
   0   3   6    4.50    2.20
   0   3   6    6.30    1.30
   1   3   6  218.18   10.40
   1   3   6  230.38    9.70
  -2  -3  -6    2.70    0.50
   2   3   6    1.90    1.20
   2   3   6    4.00    1.80
  -3  -3  -6 3651.03  149.09
   3   3   6 3969.40  150.38
   3   3   6 3811.72  149.99
  -4  -3  -6   15.20    1.20
   4   3   6   13.40    2.60
  -5  -3  -6    0.60    0.50
  -6  -3  -6   63.99    3.10
  -6  -3  -6   67.49    3.10
   6   3   6   59.19    2.60
   6   3   6   64.69    3.70
  -7  -3  -6   84.19    3.80
  -7  -3  -6   89.69    4.00
   7   3   6   80.89    3.50
   7   3   6   83.09    4.60
   7   3   6   85.99    3.50
  -8  -3  -6  209.58    9.10
   8   3   6  225.18    9.00
   8   3   6  237.68    8.90
  -9  -3  -6  200.38    8.40
   9   3   6  210.38    8.30
   9   3   6  218.18    8.40
  10   3   6   65.19    2.70
  10   3   6   66.59    2.70
   6  -4  -6   12.50    1.10
   6  -4  -6   10.20    2.50
   6  -4  -6   15.00    1.40
   6  -4  -6   10.30    1.00
   6  -4  -6   10.30    0.90
   5  -4  -6  112.39    4.90
   5  -4  -6  112.69    5.10
   5  -4  -6  113.39    5.80
   5  -4  -6  120.29    5.50
   5  -4  -6  115.79    4.70
   5  -4  -6  114.39    5.20
   4  -4  -6  140.59    6.00
   4  -4  -6  137.19    6.80
   4  -4  -6  137.89    6.10
   4  -4  -6  139.29    5.80
   4  -4  -6  147.79    6.30
   4  -4  -6  143.59    6.50
   3  -4  -6   19.00    2.20
   3  -4  -6   17.70    1.70
   3  -4  -6   15.00    1.30
   3  -4  -6   13.60    2.10
   3  -4  -6   14.40    1.00
   3  -4  -6   14.80    1.70
  -3   4   6   17.10    3.50
   2  -4  -6   41.80    2.80
   2  -4  -6   40.00    3.50
   2  -4  -6   40.90    3.00
   2  -4  -6   34.90    2.80
   2  -4  -6   43.30    3.80
  -2   4   6   41.70    5.30
  -1   4   6   12.10    2.80
   0   4   6   19.00    3.10
   1   4   6   12.80    2.40
   1   4   6   14.30    2.00
   2   4   6    2.50    2.10
   2   4   6    0.50    2.00
   3   4   6   20.00    3.10
   3   4   6   18.00    2.60
  -4  -4  -6  247.88   10.40
   4   4   6  267.97   12.50
  -5  -4  -6  201.48    8.80
   5   4   6  232.18   11.80
  -6  -4  -6    6.10    1.00
   6   4   6    4.40    0.40
   6   4   6    2.50    0.30
  -7  -4  -6    8.40    1.20
  -7  -4  -6   11.60    1.00
   7   4   6    9.50    0.60
   7   4   6    8.50    0.60
  -8  -4  -6  102.49    4.40
   8   4   6  110.19    4.40
  -9  -4  -6   35.60    1.80
   9   4   6   39.90    1.70
   9   4   6   32.80    1.50
  10   4   6  140.39    5.70
  10   4   6  143.59    5.60
   5  -5  -6    7.50    1.00
   5  -5  -6   12.00    1.90
   5  -5  -6   10.10    0.70
   5  -5  -6    9.60    1.20
   5  -5  -6    8.40    0.90
   4  -5  -6   28.60    2.20
   4  -5  -6   24.50    1.80
   4  -5  -6   24.10    1.40
   4  -5  -6   25.50    2.90
   4  -5  -6   23.50    2.00
   3  -5  -6   17.60    1.10
   3  -5  -6   21.10    2.50
   3  -5  -6   16.70    1.60
   3  -5  -6   17.70    1.90
   3  -5  -6   17.90    1.70
   3  -5  -6   16.60    1.00
   3  -5  -6   17.30    2.40
   2  -5  -6    0.70    1.10
   2  -5  -6    1.20    0.90
   2  -5  -6   -0.90    0.90
   2  -5  -6    0.90    0.50
   2  -5  -6   -2.50    1.50
   2  -5  -6    0.30    0.40
  -2   5   6    2.80    4.70
   1  -5  -6   71.39    3.80
   1  -5  -6   82.69    6.70
   1  -5  -6   63.29    3.60
   1  -5  -6   69.89    3.70
   0   5   6  131.29    6.90
   0   5   6  133.79    7.90
   1   5   6   61.49    3.80
   1   5   6   61.99    4.90
   2   5   6  875.81   36.10
   2   5   6  911.51   37.00
   3   5   6  296.67   14.30
   3   5   6  298.77   13.50
   4   5   6  192.78   10.50
   4   5   6  188.88   11.00
   5   5   6  764.12   33.60
  -6  -5  -6   96.09    5.00
  -6  -5  -6  105.09    5.30
  -6  -5  -6   99.39    4.60
   6   5   6  106.29    4.50
   6   5   6   86.19   10.90
   6   5   6   97.09    4.10
  -7  -5  -6  144.79    5.90
  -7  -5  -6  137.79    6.20
   7   5   6  152.48    6.30
   7   5   6  133.19    5.70
  -8  -5  -6    8.10    0.70
   8   5   6   10.50    1.40
   8   5   6    7.80    0.60
  -9  -5  -6    7.60    0.70
   9   5   6    5.80    0.40
 -10  -5  -6    9.80    0.60
  10   5   6   10.50    0.70
   5  -6  -6   17.00    1.50
   5  -6  -6   17.20    1.70
   5  -6  -6   18.20    1.30
   5  -6  -6   19.10    2.00
   4  -6  -6    1.00    0.30
   4  -6  -6    0.30    1.40
   4  -6  -6    1.80    0.80
   4  -6  -6    1.60    0.70
   4  -6  -6    0.70    0.90
   3  -6  -6    0.90    1.10
   3  -6  -6   -0.20    1.30
   3  -6  -6    0.50    0.40
   3  -6  -6    0.20    0.40
   2  -6  -6    3.50    0.50
   2  -6  -6    1.20    2.00
   2  -6  -6    3.00    0.50
   2  -6  -6    3.00    1.10
   2  -6  -6    2.00    1.00
   2  -6  -6    2.60    1.00
   1  -6  -6    6.60    1.30
   1  -6  -6    4.40    1.30
   1  -6  -6    4.70    2.20
   1  -6  -6    7.80    1.40
   1  -6  -6    6.80    1.30
   1  -6  -6    8.40    0.90
  -1   6   6    5.30    4.20
   0  -6  -6   78.49    3.40
   0  -6  -6   80.29    3.90
   0  -6  -6   80.09    4.00
   0  -6  -6   82.89    5.50
   0  -6  -6   76.39    4.00
   0   6   6   59.09    7.00
  -1  -6  -6   62.19    3.60
  -1  -6  -6   66.29    4.80
  -1  -6  -6   62.89    3.30
  -1  -6  -6   60.49    3.40
  -1  -6  -6   60.59    2.80
  -1  -6  -6   56.09    3.30
  -1  -6  -6   65.59    3.30
   1   6   6   68.29    6.90
   1   6   6   61.49    4.20
  -2  -6  -6    6.40    1.40
  -2  -6  -6    6.20    1.20
   2   6   6   13.00    3.60
   2   6   6    8.70    2.10
   3   6   6   66.69    6.90
   3   6   6   59.29    5.10
  -4  -6  -6  146.79    7.40
  -4  -6  -6  167.78    7.50
   4   6   6  176.68   10.10
   4   6   6  173.08   11.40
  -5  -6  -6   21.10    1.20
  -5  -6  -6   18.60    1.60
  -5  -6  -6   19.20    2.20
  -5  -6  -6   24.30    2.60
   5   6   6   34.30   10.20
  -6  -6  -6  190.18    7.90
  -6  -6  -6  173.68    7.80
  -6  -6  -6  175.18    7.30
  -7  -6  -6  338.07   13.30
  -7  -6  -6  319.77   12.80
   7   6   6  314.67   12.80
   7   6   6  319.37   13.20
  -8  -6  -6    5.50    0.60
   8   6   6    5.40    0.60
   8   6   6    5.00    1.00
  -9  -6  -6   18.90    0.90
   9   6   6   19.20    1.00
   9   6   6   18.10    1.80
 -10  -6  -6   24.40    1.10
  10   6   6   25.10    1.20
   4  -7  -6   18.50    1.40
   4  -7  -6   15.00    1.50
   4  -7  -6   17.80    2.00
   4  -7  -6   17.40    1.30
   3  -7  -6    0.50    0.80
   3  -7  -6    0.00    0.90
   3  -7  -6   -0.60    0.70
   3  -7  -6   -0.60    1.60
   2  -7  -6    7.90    0.70
   2  -7  -6    9.80    2.70
   2  -7  -6    7.00    1.30
   2  -7  -6    7.20    1.70
   2  -7  -6    7.80    1.30
   1  -7  -6   67.79    3.00
   1  -7  -6   70.99    3.60
   1  -7  -6   69.29    3.50
   1  -7  -6   67.79    3.60
   1  -7  -6   66.29    3.80
   1  -7  -6   69.69    5.10
   0  -7  -6   56.19    3.40
   0  -7  -6   52.39    3.20
   0  -7  -6   51.79    3.20
   0  -7  -6   56.59    3.20
   0  -7  -6   55.29    2.40
   0  -7  -6   54.59    2.50
   0  -7  -6   58.49    4.90
   0   7   6   49.80    6.30
  -1  -7  -6   97.59    4.40
  -1  -7  -6   94.39    4.60
  -1  -7  -6   92.99    6.30
  -1  -7  -6  100.49    5.00
  -1  -7  -6   91.89    4.60
  -1  -7  -6   93.59    4.60
  -1  -7  -6   94.39    4.00
   1   7   6   86.59    7.80
  -2  -7  -6   28.30    2.00
  -2  -7  -6   29.00    1.50
  -2  -7  -6   26.70    2.80
  -2  -7  -6   29.50    3.50
  -2  -7  -6   30.50    2.30
   2   7   6   22.70    3.60
   2   7   6   29.70    4.90
  -3  -7  -6   10.30    1.20
  -3  -7  -6   14.00    1.50
  -3  -7  -6    9.70    2.80
  -3  -7  -6   12.70    1.60
  -3  -7  -6   11.40    1.70
  -3  -7  -6    9.80    1.10
   3   7   6    7.00    5.00
   3   7   6   14.30    3.00
  -4  -7  -6  233.38   10.00
  -4  -7  -6  241.08   10.20
  -4  -7  -6  237.68   10.40
  -4  -7  -6  235.78   11.50
  -4  -7  -6  240.98   10.00
   4   7   6  249.68   12.90
  -5  -7  -6   51.29    5.00
  -5  -7  -6   47.20    3.20
  -5  -7  -6   47.60    2.80
  -5  -7  -6   45.60    2.00
  -5  -7  -6   42.80    2.40
   5   7   6   40.90    6.90
   5   7   6   29.50    8.20
  -6  -7  -6    2.50    1.00
  -6  -7  -6    2.10    0.30
  -6  -7  -6    3.60    0.90
   6   7   6    0.20    8.60
  -7  -7  -6  139.79    5.90
  -7  -7  -6  133.09    5.50
   7   7   6  135.69    6.00
  -8  -7  -6   62.89    2.60
  -8  -7  -6   61.59    2.90
   8   7   6   60.59    3.20
   8   7   6   60.09    2.70
  -9  -7  -6    0.50    0.20
  -9  -7  -6    0.10    0.40
   9   7   6    0.20    0.30
   9   7   6    0.20    0.70
 -10  -7  -6   82.09    3.30
  10   7   6   77.59    3.30
  10   7   6   71.69    3.70
   3  -8  -6    0.00    0.70
   3  -8  -6   -0.50    0.70
   3  -8  -6   -0.80    0.60
   3  -8  -6   -1.30    1.40
   2  -8  -6    9.10    1.30
   2  -8  -6   10.40    1.10
   2  -8  -6   10.50    1.20
   2  -8  -6   11.60    2.20
   2  -8  -6   11.00    0.80
   1  -8  -6    4.40    2.00
   1  -8  -6    4.00    0.50
   1  -8  -6    4.50    1.10
   1  -8  -6    4.80    1.00
   1  -8  -6    4.80    1.20
   0  -8  -6  141.29    5.60
   0  -8  -6  145.79    7.70
   0  -8  -6  141.89    6.60
   0  -8  -6  140.09    6.20
   0  -8  -6  138.99    5.80
   0  -8  -6  136.79    6.30
   0  -8  -6  139.39    6.20
  -1  -8  -6   61.49    2.80
  -1  -8  -6   63.59    3.80
  -1  -8  -6   62.09    3.00
  -1  -8  -6   60.89    2.60
  -1  -8  -6   63.09    5.10
  -1  -8  -6   60.39    3.40
  -1  -8  -6   63.79    3.30
  -2  -8  -6   42.20    2.00
  -2  -8  -6   41.50    4.70
  -2  -8  -6   42.10    2.60
  -2  -8  -6   40.10    2.70
  -2  -8  -6   43.60    2.40
  -2  -8  -6   39.20    3.10
   2   8   6   30.40    5.80
  -3  -8  -6    3.30    0.50
  -3  -8  -6    2.90    1.40
  -3  -8  -6    2.70    1.20
  -3  -8  -6    3.00    2.20
   3   8   6    3.40    3.30
   3   8   6    2.30    5.80
  -4  -8  -6  161.58    7.50
  -4  -8  -6  163.28    6.90
  -4  -8  -6  151.48    6.90
  -4  -8  -6  163.08    7.00
  -4  -8  -6  157.28    8.70
   4   8   6  170.78   11.20
  -5  -8  -6  245.78   10.40
  -5  -8  -6  253.37   10.40
  -5  -8  -6  243.88   10.90
   5   8   6  244.48   14.90
  -6  -8  -6  123.99    5.40
  -6  -8  -6  126.29    6.90
  -6  -8  -6  121.79    5.80
  -6  -8  -6  122.49    5.00
  -6  -8  -6  119.39    5.30
  -7  -8  -6   -0.50    0.50
  -7  -8  -6    0.40    0.20
  -7  -8  -6   -2.00    1.40
   7   8   6    0.80    0.60
  -8  -8  -6   60.89    2.70
   8   8   6   60.19    3.50
  -9  -8  -6    6.60    0.60
  -9  -8  -6    5.90    0.40
   9   8   6    7.40    0.60
   9   8   6    5.80    0.90
 -10  -8  -6   51.59    2.10
 -10  -8  -6   50.09    2.00
  10   8   6   48.00    2.50
  10   8   6   49.10    2.20
   1  -9  -6    9.60    2.50
   1  -9  -6    7.30    0.60
   1  -9  -6    7.90    1.20
   1  -9  -6    7.70    1.10
   0  -9  -6   13.40    1.50
   0  -9  -6   14.80    0.70
   0  -9  -6   15.10    2.70
   0  -9  -6   15.00    0.90
   0  -9  -6   13.20    1.60
  -1  -9  -6  113.49    7.00
  -1  -9  -6  119.19    5.30
  -1  -9  -6  115.49    4.70
  -1  -9  -6  117.29    4.90
  -1  -9  -6  116.69    5.70
  -1  -9  -6  117.49    5.00
  -2  -9  -6   76.09    5.50
  -2  -9  -6   71.59    4.10
  -2  -9  -6   72.39    3.00
  -2  -9  -6   68.99    3.70
  -2  -9  -6   70.59    3.10
  -2  -9  -6   70.29    3.30
  -3  -9  -6    3.20    0.50
  -3  -9  -6    3.30    2.30
  -3  -9  -6    3.60    1.30
  -3  -9  -6    4.30    0.80
  -3  -9  -6    3.90    0.40
  -3  -9  -6    3.50    0.40
  -4  -9  -6    0.90    0.30
  -4  -9  -6    0.50    0.60
  -4  -9  -6   -0.10    2.10
  -4  -9  -6    0.10    1.10
  -5  -9  -6   41.90    4.10
  -5  -9  -6   33.70    2.70
  -5  -9  -6   36.20    2.00
  -5  -9  -6   40.80    1.90
  -6  -9  -6  307.47   12.50
  -6  -9  -6  317.17   12.20
  -6  -9  -6  306.97   12.90
  -6  -9  -6  304.37   13.70
  -6  -9  -6  317.77   12.40
   6   9   6  296.37   12.50
  -7  -9  -6    5.50    1.60
  -7  -9  -6    5.80    1.00
  -7  -9  -6    7.50    0.50
   7   9   6    5.20    1.00
  -8  -9  -6   14.40    0.70
  -8  -9  -6   14.40    0.90
   8   9   6   15.00    1.30
  -9  -9  -6   49.99    2.20
  -9  -9  -6   52.09    2.10
   9   9   6   49.60    2.60
 -10  -9  -6    0.20    0.20
 -10  -9  -6    0.00    0.10
  10   9   6   -0.10    0.30
  10   9   6    0.40    0.60
   0 -10  -6   -0.30    0.80
   0 -10  -6   -0.40    0.20
   0 -10  -6    0.40    0.30
   0 -10  -6    0.70    0.90
   0 -10  -6   -2.60    1.60
  -1 -10  -6   18.00    1.00
  -1 -10  -6   15.20    2.20
  -1 -10  -6   19.00    1.00
  -1 -10  -6   17.80    2.60
  -1 -10  -6   18.80    2.20
  -2 -10  -6  174.98    7.70
  -2 -10  -6  170.98    7.00
  -2 -10  -6  168.58    6.90
  -2 -10  -6  172.28    7.40
  -2 -10  -6  176.78    7.10
  -2 -10  -6  170.08    8.70
  -3 -10  -6    0.80    0.20
  -3 -10  -6    1.80    1.10
  -3 -10  -6    0.90    0.20
  -3 -10  -6    1.60    1.10
  -3 -10  -6    1.10    0.50
  -3 -10  -6    2.50    2.00
  -3 -10  -6    0.50    0.30
  -4 -10  -6    0.40    1.90
  -4 -10  -6   -0.60    1.00
  -4 -10  -6    0.80    0.30
  -4 -10  -6    0.20    0.50
  -4 -10  -6    0.50    0.20
  -5 -10  -6  166.98    6.90
  -5 -10  -6  165.78    7.40
  -5 -10  -6  168.38    8.30
  -5 -10  -6  167.68    6.70
  -6 -10  -6    0.70    0.40
  -6 -10  -6   -0.80    1.40
  -6 -10  -6    0.90    0.70
  -6 -10  -6    1.20    0.30
   6  10   6    0.50    0.50
  -7 -10  -6   51.29    2.10
  -7 -10  -6   51.79    2.30
  -7 -10  -6   46.20    3.30
  -7 -10  -6   50.49    2.20
   7  10   6   49.00    2.60
  -8 -10  -6  143.69    5.50
  -8 -10  -6  142.59    5.60
   8  10   6  126.79    5.90
  -9 -10  -6   58.69    2.40
  -9 -10  -6   59.89    2.40
   9  10   6   56.29    2.80
  -2 -11  -6   55.89    2.80
  -2 -11  -6   52.59    4.00
  -2 -11  -6   55.29    3.00
  -2 -11  -6   60.29    2.30
  -2 -11  -6   59.59    2.40
  -3 -11  -6    3.80    0.30
  -3 -11  -6    3.10    0.40
  -3 -11  -6    5.40    1.90
  -3 -11  -6    3.60    0.30
  -3 -11  -6    3.80    0.90
  -4 -11  -6   17.90    0.90
  -4 -11  -6   18.60    1.20
  -4 -11  -6   16.80    1.70
  -4 -11  -6   18.90    0.90
  -4 -11  -6   18.50    2.40
  -5 -11  -6    0.90    0.20
  -5 -11  -6    0.50    0.80
  -5 -11  -6    1.50    0.60
  -5 -11  -6    0.90    0.20
   5  11   6    0.50    0.60
  -6 -11  -6   -1.60    1.20
  -6 -11  -6    0.10    0.30
  -6 -11  -6    0.90    0.20
   6  11   6    1.10    0.50
  -7 -11  -6    7.00    1.30
  -7 -11  -6    6.90    0.40
  -7 -11  -6    7.30    0.50
   7  11   6    6.80    0.80
  -8 -11  -6  123.69    4.90
  -8 -11  -6  124.79    4.90
  -8 -11  -6  126.99    4.90
   8  11   6  118.09    5.30
   4  10  -7   50.29    3.00
  -4 -10   7   59.49    2.40
  -4 -10   7   56.49    2.30
  -3 -10   7    1.10    0.10
  -3 -10   7    1.00    0.20
  -3 -10   7    1.20    0.10
  -2 -10   7    5.30    0.40
  -2 -10   7    5.20    0.30
   6   9  -7   20.50    1.70
  -6  -9   7   19.30    0.80
  -6  -9   7   19.90    0.80
   5   9  -7    0.90    1.20
  -5  -9   7    0.40    0.10
  -5  -9   7    0.10    0.10
  -5  -9   7    0.10    0.10
   4   9  -7    3.60    1.40
  -4  -9   7    2.50    0.30
  -4  -9   7    2.30    0.20
  -4  -9   7    2.70    0.20
   3   9  -7   10.80    1.70
  -3  -9   7    9.90    0.70
  -3  -9   7    8.40    0.40
  -3  -9   7    8.20    0.40
  -3  -9   7    8.00    0.40
  -2  -9   7   15.00    0.70
  -2  -9   7   14.90    0.70
  -2  -9   7   15.10    0.90
  -1  -9   7   18.70    0.90
  -1  -9   7   19.90    1.00
  -1  -9   7   18.30    0.80
  -1  -9   7   18.60    0.90
   0  -9   7   88.79    3.60
   0  -9   7   89.99    3.60
   0  -9   7   96.49    3.80
   0  -9   7   92.09    3.70
   1  -9   7   18.50    0.80
   1  -9   7   18.70    0.90
   1  -9   7   18.30    0.80
   1  -9   7   19.50    1.00
   7   8  -7   21.90    1.50
  -7  -8   7   22.30    0.90
  -7  -8   7   21.50    0.90
   6   8  -7  175.78    7.80
  -6  -8   7  175.48    7.10
  -6  -8   7  183.98    7.20
   5   8  -7    7.80    1.90
  -5  -8   7    9.50    0.50
  -5  -8   7    9.50    0.50
   4   8  -7    4.60    1.90
  -4  -8   7    4.70    0.30
  -4  -8   7    5.10    0.60
  -4  -8   7    5.10    0.30
  -4  -8   7    4.90    0.30
   3   8  -7  114.69    6.30
  -3  -8   7  120.79    4.80
  -3  -8   7  112.59    4.60
  -3  -8   7  112.39    4.60
  -3  -8   7  118.99    4.60
  -3  -8   7  112.89    4.60
  -2  -8   7   54.39    2.70
  -2  -8   7   52.09    2.20
  -2  -8   7   54.59    2.20
  -2  -8   7   51.29    2.20
  -1  -8   7    7.80    0.50
  -1  -8   7    7.20    0.40
  -1  -8   7    7.30    0.70
  -1  -8   7    6.90    0.40
  -1  -8   7    7.60    0.50
   0  -8   7   11.70    0.80
   0  -8   7   12.40    0.60
   0  -8   7   12.40    0.70
   0  -8   7   12.20    0.60
   0  -8   7   12.70    0.70
   1  -8   7    0.10    0.10
   1  -8   7    0.00    0.10
   1  -8   7    0.10    0.10
   1  -8   7    0.00    0.20
   2  -8   7    0.70    0.10
   2  -8   7    0.80    0.10
   2  -8   7    0.80    0.10
   8   7  -7    0.20    0.60
   8   7  -7    0.40    0.40
  -8  -7   7    0.10    0.10
  -8  -7   7    0.20    0.10
   7   7  -7   52.59    2.60
  -7  -7   7   50.49    2.10
  -7  -7   7   51.49    2.10
   6   7  -7   96.29    4.80
  -6  -7   7   90.89    3.80
  -6  -7   7   95.49    3.80
   5   7  -7   73.19    4.80
  -5  -7   7   75.49    3.10
  -5  -7   7   78.89    3.10
   4   7  -7    1.80    2.00
  -4  -7   7    0.70    0.20
  -4  -7   7    0.80    0.20
  -4  -7   7    0.30    0.30
   3   7  -7  260.67   12.00
  -3  -7   7  260.27   10.40
  -3  -7   7  254.17   10.20
  -3  -7   7  251.47   10.10
  -3  -7   7  262.97   10.20
   2   7  -7   95.59    6.50
  -2  -7   7  104.49    4.20
  -2  -7   7  104.19    4.40
  -2  -7   7  106.09    4.10
  -2  -7   7  105.49    4.20
  -2  -7   7  104.09    4.20
  -1  -7   7    5.70    0.40
  -1  -7   7    5.80    0.40
  -1  -7   7    6.70    0.80
  -1  -7   7    6.90    0.50
  -1  -7   7    6.00    0.40
   0  -7   7   17.40    0.80
   0  -7   7   17.50    0.90
   0  -7   7   17.20    0.90
   0  -7   7   16.00    1.10
   0  -7   7   17.20    0.80
   1  -7   7    0.30    0.10
   1  -7   7    0.40    0.20
   1  -7   7    0.30    0.20
   1  -7   7    0.40    0.10
   2  -7   7    0.40    0.10
   2  -7   7    0.50    0.10
   2  -7   7    0.30    0.20
   2  -7   7    0.10    0.30
   3  -7   7  118.09    4.70
   3  -7   7  120.89    4.70
   3  -7   7  119.39    4.80
   4  -7   7   14.10    0.60
   4  -7   7   14.40    0.70
   4  -7   7   14.20    0.60
   8   6  -7  213.68    8.70
  -8  -6   7  215.58    8.60
  -8  -6   7  221.58    8.60
   7   6  -7   35.90    1.80
   7   6  -7   35.30    2.10
  -7  -6   7   37.10    1.50
  -7  -6   7   35.00    1.50
   6   6  -7    2.00    1.20
  -6  -6   7    1.50    0.20
  -6  -6   7    1.30    0.20
   5   6  -7   27.60    2.70
  -5  -6   7   25.20    1.10
  -5  -6   7   24.50    1.10
   4   6  -7  248.48   18.80
   4   6  -7  210.68   10.30
  -4  -6   7  217.78    8.60
  -4  -6   7  188.38   13.20
  -4  -6   7  219.88    8.60
  -4  -6   7  222.68    8.80
   3   6  -7  340.27   20.40
   3   6  -7  368.76   22.50
   3   6  -7  372.16   16.20
  -3  -6   7  368.06   14.30
  -3  -6   7  367.26   14.60
  -3  -6   7  350.56   18.60
  -3  -6   7  350.36   14.40
  -3  -6   7  386.66   14.30
   2   6  -7   16.90    3.20
   2   6  -7   10.30    4.00
   2   6  -7   15.80    7.10
  -2  -6   7   11.90    0.60
  -2  -6   7   13.10    0.60
  -2  -6   7   11.20    1.00
  -2  -6   7    7.30    2.90
  -2  -6   7   12.30    0.60
   1   6  -7  331.67   17.40
  -1  -6   7  364.46   14.30
  -1  -6   7  332.97   17.70
  -1  -6   7  355.76   14.30
  -1  -6   7  370.76   14.30
  -1  -6   7  377.96   14.70
  -1  -6   7  371.76   14.40
  -1  -6   7  371.16   14.30
  -1  -6   7  389.76   14.30
   0   6  -7    2.40    2.60
   0  -6   7    7.40    0.70
   0  -6   7    7.10    0.50
   0  -6   7    7.70    0.50
   0  -6   7    7.40    0.50
   0  -6   7    6.40    3.50
   1  -6   7    7.00    0.50
   1  -6   7    7.30    0.40
   1  -6   7    7.80    0.50
   1  -6   7    6.40    0.40
   1  -6   7    7.20    0.60
   1  -6   7    6.20    0.70
   2  -6   7    3.60    0.50
   2  -6   7    3.80    0.40
   2  -6   7    3.40    0.30
   2  -6   7    3.40    0.30
   2  -6   7    3.40    0.40
   3  -6   7   13.10    0.60
   3  -6   7   13.40    0.70
   3  -6   7   12.80    0.60
   4  -6   7    2.40    0.20
   4  -6   7    2.40    0.20
   4  -6   7    2.20    0.30
   4  -6   7    2.70    0.30
   5  -6   7    0.20    0.10
   5  -6   7    0.50    0.10
   5  -6   7    0.30    0.10
   8   5  -7   11.60    0.80
  -8  -5   7   10.70    0.60
   7   5  -7   20.20    1.10
   7   5  -7   18.00    1.40
  -7  -5   7   18.90    0.90
   6   5  -7   -0.10    1.00
   6   5  -7    0.10    0.40
  -6  -5   7    0.30    0.20
  -6  -5   7    0.00    0.20
   5   5  -7   46.80   10.80
   5   5  -7   50.39    3.50
  -5  -5   7   44.10    1.90
  -5  -5   7   44.90    1.90
   4   5  -7   -7.60    5.80
   4   5  -7    1.40    2.00
  -4  -5   7   -3.20    4.40
  -4  -5   7    0.10    0.20
  -4  -5   7    0.40    0.20
   3   5  -7  315.77   14.80
   3   5  -7  266.67   12.60
  -3  -5   7  266.57   10.90
  -3  -5   7  257.57   11.10
  -3  -5   7  284.07   10.90
  -3  -5   7  268.67   15.00
   2   5  -7    3.90    2.40
   2   5  -7    6.50    3.00
   2   5  -7    6.90    3.50
  -2  -5   7    3.50    0.40
  -2  -5   7    4.60    0.40
  -2  -5   7    3.90    0.30
  -2  -5   7    3.80    0.60
  -2  -5   7    5.90    3.20
   1   5  -7   59.09    5.60
   1   5  -7   60.79    4.00
  -1  -5   7   57.79    2.80
  -1  -5   7   62.39    6.20
  -1  -5   7   64.89    2.50
  -1  -5   7   63.29    2.50
  -1  -5   7   60.89    2.50
   0   5  -7  119.39    5.90
   0  -5   7  122.39    4.80
   0  -5   7  115.09    7.90
   0  -5   7  129.99    4.90
   0  -5   7  119.69    5.00
   0  -5   7  120.69    4.90
   0  -5   7  124.49    5.00
   0  -5   7  122.29    5.30
   0  -5   7  124.29    4.90
  -1   5  -7   67.79    4.00
   1  -5   7   71.59    2.90
   1  -5   7   73.79    3.00
   1  -5   7   69.39    3.30
   1  -5   7   72.59    2.90
   1  -5   7   71.19    3.10
   1  -5   7   74.59    2.90
  -2   5  -7   19.50    2.60
   2  -5   7   21.90    1.00
   2  -5   7   22.20    1.00
   2  -5   7   21.20    1.80
   2  -5   7   20.00    1.40
   2  -5   7   22.90    1.90
   2  -5   7   23.30    1.00
   3  -5   7   16.50    0.90
   3  -5   7   16.80    0.80
   3  -5   7   16.00    0.80
   3  -5   7   15.60    0.90
   3  -5   7   15.90    0.70
   3  -5   7   15.20    0.70
   4  -5   7   29.50    1.30
   4  -5   7   31.60    1.70
   4  -5   7   33.00    1.50
   4  -5   7   27.80    1.30
   5  -5   7    5.50    0.30
   5  -5   7    5.90    0.40
   5  -5   7    5.90    0.40
   5  -5   7    5.90    0.30
   6  -5   7   14.70    0.70
   6  -5   7   14.60    0.60
   6  -5   7   14.30    0.60
   6  -5   7   15.10    0.70
   8   4  -7   29.50    1.40
   8   4  -7   26.60    1.70
  -8  -4   7   28.60    1.20
   7   4  -7    9.70    1.00
   7   4  -7   10.30    0.90
  -7  -4   7   10.10    0.60
   6   4  -7   33.50    1.70
   6   4  -7   34.30    2.20
  -6  -4   7   34.10    1.50
   5   4  -7   36.50    1.80
   5   4  -7   37.80    2.80
  -5  -4   7   36.20    1.60
  -5  -4   7   18.10   10.60
  -5  -4   7   35.90    1.60
   4   4  -7   75.99    7.90
   4   4  -7   56.79    4.00
  -4  -4   7   54.49    2.40
  -4  -4   7   55.99    2.30
  -4  -4   7   57.89    8.70
   3   4  -7   32.50    4.50
   3   4  -7   26.80    2.90
  -3  -4   7   20.60    1.30
  -3  -4   7   29.00    5.10
  -3  -4   7   24.60    1.10
  -3  -4   7   26.00    1.10
   2   4  -7  218.58    9.90
   2   4  -7  243.38   10.40
   2   4  -7  191.28   12.10
  -2  -4   7  214.88    8.60
  -2  -4   7  235.48   12.80
  -2  -4   7  200.78    8.60
   1   4  -7   11.40    1.90
   1   4  -7    9.70    1.40
  -1  -4   7    9.00    3.00
   0   4  -7   57.69    3.60
   0   4  -7   51.69    2.80
   0  -4   7   42.90    2.10
   0  -4   7   50.49    5.40
   0  -4   7   45.00    2.60
  -1   4  -7   57.19    3.90
  -1   4  -7   58.59    3.00
   1  -4   7   54.89    5.00
   1  -4   7   55.39    2.40
   1  -4   7   58.99    2.60
   1  -4   7   59.29    2.90
   1  -4   7   60.39    2.40
   1  -4   7   58.39    2.90
   1  -4   7   60.49    2.60
  -2   4  -7   -0.70    0.80
   2  -4   7    0.40    0.20
   2  -4   7    0.40    0.30
   2  -4   7    0.20    0.80
   2  -4   7   -0.10    0.30
   2  -4   7   -0.10    0.10
  -3   4  -7   61.09    3.20
   3  -4   7   61.49    2.50
   3  -4   7   62.29    2.60
   3  -4   7   58.49    3.20
   3  -4   7   62.29    2.50
   3  -4   7   62.69    2.50
   3  -4   7   59.19    2.60
   3  -4   7   55.99    2.60
   4  -4   7  103.09    4.10
   4  -4   7  101.69    4.10
   4  -4   7  101.29    4.20
   4  -4   7  103.49    4.20
   4  -4   7  101.39    4.10
   5  -4   7    3.20    0.40
   5  -4   7    3.20    0.30
   5  -4   7    3.50    0.30
   6  -4   7  110.69    4.30
   6  -4   7  104.29    4.20
   6  -4   7  106.99    4.30
   6  -4   7  105.29    4.20
   7  -4   7    0.00    0.10
   7  -4   7    0.50    0.20
   7  -4   7    0.00    0.10
   8   3  -7    0.20    0.50
   8   3  -7    0.80    0.40
  -8  -3   7    0.60    0.20
   7   3  -7   13.00    1.10
  -7  -3   7   14.90    0.80
   6   3  -7  124.09    5.20
   6   3  -7  120.89    5.10
   6   3  -7  123.59    5.00
  -6  -3   7  115.69    4.90
   5   3  -7    3.20    1.00
  -5  -3   7    2.90    0.30
  -5  -3   7    2.20    2.00
   4   3  -7  376.26   15.10
   4   3  -7  370.46   15.30
  -4  -3   7  377.66   16.00
  -4  -3   7  362.26   14.60
   3   3  -7    1.30    2.10
   3   3  -7    0.50    2.20
  -3  -3   7    2.60    1.80
   2   3  -7   11.20    1.80
   1   3  -7   14.30    1.90
   1   3  -7   10.30    1.50
   0   3  -7  206.78    8.40
   0   3  -7  179.08    8.10
   0  -3   7  200.18   10.80
  -1   3  -7   10.10    1.00
  -1   3  -7   11.90    1.40
   1  -3   7   11.00    1.00
   1  -3   7   10.20    2.70
  -2   3  -7   13.90    1.60
  -2   3  -7   13.20    1.10
   2  -3   7   15.60    0.70
   2  -3   7   14.50    1.20
   2  -3   7   11.20    1.10
  -3   3  -7  165.18    7.30
  -3   3  -7  171.38    7.10
   3  -3   7  171.68    7.30
   3  -3   7  160.88    6.80
   3  -3   7  174.18    6.70
   3  -3   7  169.98    6.70
  -4   3  -7    1.40    0.80
   4  -3   7    0.40    0.10
   4  -3   7    0.50    0.10
   4  -3   7    0.90    0.90
   4  -3   7    0.50    0.10
   4  -3   7    0.70    0.20
   4  -3   7    0.70    0.30
   5  -3   7  161.58    6.40
   5  -3   7  159.78    6.50
   5  -3   7  167.88    6.50
   5  -3   7  162.38    6.50
   5  -3   7  161.58    6.60
   6  -3   7   12.90    0.70
   6  -3   7   12.90    0.70
   6  -3   7   12.10    0.60
   6  -3   7   12.30    0.60
   7  -3   7   47.30    2.00
   7  -3   7   45.50    1.90
   8   2  -7   31.10    1.80
   8   2  -7   33.40    2.10
   7   2  -7   25.70    1.40
   7   2  -7   28.70    1.70
   7   2  -7   26.30    1.70
  -7  -2   7   25.70    1.20
   6   2  -7   25.20    1.50
   6   2  -7   23.10    1.30
  -6  -2   7   23.50    1.10
   5   2  -7   70.39    3.20
   5   2  -7   70.89    3.00
   5   2  -7   68.79    3.10
  -5  -2   7   62.59    4.40
  -5  -2   7   64.19    2.80
   4   2  -7    9.30    0.80
   4   2  -7    8.70    1.20
  -4  -2   7    7.70    0.50
  -4  -2   7    6.80    2.00
   3   2  -7  252.17   11.20
  -3  -2   7  237.98   11.10
   2   2  -7    1.50    1.20
  -2  -2   7    0.40    1.90
   1   2  -7    3.50    0.90
   1   2  -7    2.80    0.90
  -1  -2   7    2.50    2.10
   0   2  -7  156.98    7.20
   0   2  -7  157.48    6.70
  -1   2  -7   10.50    1.00
  -1   2  -7   10.70    0.90
   1  -2   7    9.80    0.90
  -2   2  -7  435.66   18.10
  -2   2  -7  453.75   18.20
   2  -2   7  471.75   18.20
  -3   2  -7  154.38    6.60
  -3   2  -7  162.58    6.60
   3  -2   7  158.78    6.70
  -4   2  -7    6.60    0.90
  -4   2  -7    6.60    1.10
   4  -2   7    6.00    0.40
   4  -2   7    4.80    0.60
   4  -2   7    7.30    0.40
   4  -2   7    7.20    1.00
   4  -2   7    6.10    0.50
  -5   2  -7    8.80    1.20
   5  -2   7   11.40    0.60
   5  -2   7   10.60    0.50
   5  -2   7   10.70    0.50
   5  -2   7   11.40    0.70
   5  -2   7    7.00    1.90
   5  -2   7   10.20    0.70
   6  -2   7   57.69    2.40
   6  -2   7   58.89    2.50
   6  -2   7   57.49    2.40
   6  -2   7   55.99    2.40
   6  -2   7   59.99    2.40
   7  -2   7   85.89    3.40
   7  -2   7   78.79    3.40
   7  -2   7   82.89    3.30
   8  -2   7    0.10    0.10
   8  -2   7    0.30    0.20
   8  -2   7    0.20    0.10
   8   1  -7   72.59    3.30
   8   1  -7   72.19    3.50
  -8  -1   7   66.39    2.80
   7   1  -7   65.29    3.10
   7   1  -7   63.29    3.20
  -7  -1   7   62.59    2.60
   6   1  -7  133.59    5.80
   6   1  -7  137.59    5.80
   6   1  -7  141.19    5.60
  -6  -1   7  132.39    5.50
   5   1  -7  204.88    8.40
   5   1  -7  209.78    8.40
   5   1  -7  204.28    8.20
  -5  -1   7  214.58    9.60
  -5  -1   7  181.88    8.10
   4   1  -7    2.70    0.70
   4   1  -7    1.00    0.70
   4   1  -7    2.50    0.70
  -4  -1   7    2.10    1.80
  -4  -1   7    2.20    0.30
  -4  -1   7   -0.80    2.80
  -3  -1   7    0.00    1.70
  -2  -1   7    3.60    2.00
   1   1  -7   52.09    2.70
  -1  -1   7   52.29    4.20
   0   1  -7  343.17   13.70
   0   1  -7  335.07   13.60
   0  -1   7  335.27   15.00
  -1   1  -7  535.55   21.30
  -2   1  -7  154.08    6.50
  -2   1  -7  156.38    6.50
  -3   1  -7    0.50    0.40
  -3   1  -7    0.80    0.40
   3  -1   7    0.70    0.50
  -4   1  -7    6.50    0.80
  -4   1  -7    6.30    0.90
   4  -1   7    4.80    0.70
   4  -1   7    6.90    1.10
   4  -1   7    5.70    0.30
  -5   1  -7   64.69    3.10
  -5   1  -7   66.09    3.10
   5  -1   7   62.59    2.50
   5  -1   7   60.89    2.50
   5  -1   7   54.79    2.60
   5  -1   7   64.19    2.50
   5  -1   7   60.19    3.20
   5  -1   7   61.29    2.70
  -6   1  -7   38.70    2.40
   6  -1   7   36.90    2.70
   6  -1   7   39.00    1.70
   6  -1   7   42.90    1.80
   6  -1   7   44.70    1.70
   6  -1   7   40.80    1.70
   6  -1   7   40.20    1.80
   7  -1   7   11.60    0.70
   7  -1   7   14.00    0.70
   7  -1   7   14.70    0.70
   8  -1   7    4.20    0.30
   8  -1   7    4.20    0.40
   8  -1   7    4.10    0.30
   9  -1   7   15.50    0.70
   8   0  -7   13.00    1.40
   8   0  -7   13.60    1.30
   8   0  -7   14.10    1.70
   7   0  -7    0.60    0.30
   7   0  -7    0.50    0.70
   7   0  -7    1.10    0.90
   6   0  -7   59.89    3.10
   6   0  -7   59.59    3.00
   6   0  -7   58.29    2.60
   5   0  -7    8.60    1.10
   5   0  -7   10.00    1.20
   5   0  -7   11.00    0.90
   5   0  -7    9.50    0.90
  -5   0   7    9.10    2.30
  -5   0   7    4.90    3.30
   4   0  -7   40.00    2.50
   4   0  -7   42.00    2.00
   4   0  -7   41.80    2.20
   4   0  -7   42.60    2.00
  -4   0   7   40.80    5.00
  -4   0   7   43.20    3.70
  -3   0   7    3.30    2.00
  -3   0   7    1.40    2.40
  -2   0   7   64.79    4.60
  -2   0   7   65.29    5.30
   1   0  -7  686.33   28.00
  -1   0   7  727.73   29.60
  -1   0   7  699.13   29.90
   0   0  -7   82.59    3.70
   0   0   7   83.99    5.10
  -1   0  -7   16.40    1.10
  -1   0  -7   17.90    1.10
   1   0   7   20.00    2.70
  -2   0  -7    3.90    0.70
  -2   0  -7    3.40    0.50
  -3   0  -7   31.60    1.70
  -3   0  -7   33.20    1.70
  -4   0  -7  133.39    5.70
  -4   0  -7  130.99    5.70
   4   0   7  136.69    5.80
  -5   0  -7   17.70    1.30
  -5   0  -7   18.70    1.40
   5   0   7   13.50    1.00
   5   0   7   14.20    0.70
   5   0   7   16.50    0.70
   5   0   7   18.90    1.60
   5   0   7   13.50    0.80
  -6   0  -7   14.20    1.50
  -6   0  -7   14.00    1.40
   6   0   7   14.40    0.80
   6   0   7   13.90    0.80
   6   0   7   13.80    1.80
   6   0   7   12.30    0.70
   6   0   7   14.90    0.70
   6   0   7   14.30    0.70
   6   0   7   13.60    0.70
   7   0   7   31.40    1.30
   7   0   7   25.90    1.30
   7   0   7   28.80    1.30
   8   0   7   18.00    1.00
   8   0   7   22.20    0.90
   8   0   7   22.40    0.90
   9   0   7   17.90    0.80
   9   0   7   19.90    1.00
   9   0   7   16.70    0.80
   7  -1  -7   33.60    1.60
   7  -1  -7   35.50    2.20
   7  -1  -7   33.80    2.40
   7  -1  -7   32.70    2.10
   6  -1  -7   -1.10    0.80
   5  -1  -7    1.10    1.00
   5  -1  -7   -0.10    0.70
   5  -1  -7    0.40    0.80
   5  -1  -7    0.80    0.40
   4  -1  -7  367.86   14.80
   4  -1  -7  348.57   15.10
   4  -1  -7  370.66   15.10
  -4   1   7  379.76   17.00
  -4   1   7  391.86   16.20
   3  -1  -7   32.50    2.50
   3  -1  -7   31.60    1.60
   3  -1  -7   30.70    1.70
   3  -1  -7   32.30    2.00
  -3   1   7   31.30    4.50
  -3   1   7   33.80    3.90
  -2   1   7  183.28    9.60
  -2   1   7  186.38    9.30
  -1   1   7   27.00    4.30
  -1   1   7   28.50    3.40
   0  -1  -7   50.39    2.40
   0   1   7   51.39    3.80
   0   1   7   53.09    5.10
  -1  -1  -7 2805.72  109.49
   1   1   7 2783.12  112.29
  -2  -1  -7   34.40    1.80
  -2  -1  -7   39.70    1.90
   2   1   7   39.80    3.00
  -3  -1  -7   55.69    2.50
  -3  -1  -7   50.89    2.40
  -4  -1  -7    0.50    0.50
  -4  -1  -7    0.50    0.40
  -5  -1  -7    0.70    0.50
  -5  -1  -7    0.20    0.60
   5   1   7    0.10    0.30
   5   1   7    0.20    0.10
   5   1   7    0.00    1.10
  -6  -1  -7   68.39    3.20
  -6  -1  -7   72.49    3.30
   6   1   7   65.89    3.50
   6   1   7   65.39    2.70
   6   1   7   55.69    2.80
   6   1   7   63.29    2.60
  -7  -1  -7  326.47   15.00
  -7  -1  -7  354.96   14.30
   7   1   7  361.86   13.60
   7   1   7  335.67   13.60
   7   1   7  384.46   13.70
   7   1   7  298.17   14.40
   7   1   7  344.67   13.60
  -8  -1  -7    4.10    0.90
   8   1   7    7.10    0.40
   8   1   7    6.90    0.70
   8   1   7    8.20    0.50
   9   1   7   44.10    1.80
   9   1   7   42.70    2.00
   7  -2  -7   19.10    1.50
   7  -2  -7   21.60    2.10
   7  -2  -7   17.40    0.90
   7  -2  -7   15.20    1.60
   6  -2  -7    9.60    1.30
   6  -2  -7    9.90    0.70
   6  -2  -7    7.10    1.40
   6  -2  -7   10.20    1.30
   5  -2  -7   19.10    1.10
   5  -2  -7   18.80    2.30
   5  -2  -7   18.80    1.80
   4  -2  -7    1.80    0.50
   4  -2  -7    1.20    0.90
   4  -2  -7    1.80    1.00
   4  -2  -7    1.20    1.30
  -4   2   7    5.40    3.90
  -4   2   7    2.80    2.30
   3  -2  -7    8.70    1.60
   3  -2  -7   12.40    1.40
   3  -2  -7   12.10    0.90
  -3   2   7   14.20    3.20
  -3   2   7   15.90    2.80
  -2   2   7   24.60    3.90
  -2   2   7   26.30    3.90
  -1   2   7  216.88   11.20
  -1   2   7  220.28   10.60
   0   2   7   93.79    6.70
   0   2   7  106.79    5.70
  -1  -2  -7  359.16   14.00
   1   2   7  349.57   14.80
   1   2   7  337.77   15.90
  -2  -2  -7   26.00    1.40
   2   2   7   28.80    2.50
   2   2   7   29.50    4.10
  -3  -2  -7  353.06   14.20
   3   2   7  343.77   14.70
  -4  -2  -7   12.40    1.60
  -4  -2  -7   14.60    1.10
  -5  -2  -7   70.79    3.30
  -5  -2  -7   69.69    3.30
  -6  -2  -7  158.98    6.60
  -6  -2  -7  162.88    6.60
   6   2   7  138.19    6.00
   6   2   7  146.09    6.10
  -7  -2  -7  483.75   18.70
  -7  -2  -7  462.75   19.30
   7   2   7  439.16   18.10
   7   2   7  452.85   18.10
  -8  -2  -7  225.38   10.10
   8   2   7  238.78    9.90
   8   2   7  279.27    9.90
   8   2   7  257.47   10.00
  -9  -2  -7   -0.20    0.30
   9   2   7    0.10    0.10
   9   2   7    0.40    0.30
  10   2   7    1.30    0.30
  10   2   7    1.30    0.30
  10   2   7    1.60    0.20
   6  -3  -7    2.60    0.90
   6  -3  -7    0.30    1.20
   6  -3  -7    0.80    0.30
   6  -3  -7   -0.20    0.80
   6  -3  -7    1.20    1.00
   5  -3  -7   31.00    2.80
   5  -3  -7   36.30    2.20
   5  -3  -7   40.90    4.20
   4  -3  -7    3.70    1.10
   4  -3  -7    2.90    0.90
   4  -3  -7    3.00    0.50
   4  -3  -7    1.90    1.40
   3  -3  -7   71.09    3.00
   3  -3  -7   67.99    3.50
   3  -3  -7   70.29    3.80
   3  -3  -7   66.29    4.10
   3  -3  -7   69.19    4.20
  -3   3   7   67.49    6.20
  -3   3   7   69.09    5.20
   2  -3  -7   28.80    2.50
   2  -3  -7   36.20    2.60
   2  -3  -7   33.20    2.70
   2  -3  -7   35.50    1.70
  -2   3   7   34.50    4.90
  -2   3   7   33.80    5.40
  -1   3   7   87.19    5.90
  -1   3   7   76.49    6.40
   0   3   7   53.09    5.50
   0   3   7   53.79    4.10
   1   3   7  322.27   14.00
   1   3   7  338.97   16.50
  -2  -3  -7   16.40    1.10
   2   3   7   20.80    3.10
   2   3   7   19.20    2.30
  -3  -3  -7  124.09    5.20
   3   3   7  121.99    6.20
  -4  -3  -7   -0.30    0.50
   4   3   7    0.70    1.90
  -5  -3  -7  186.88    7.80
  -6  -3  -7  113.39    4.80
   6   3   7  100.89    4.30
  -7  -3  -7    6.60    1.10
  -7  -3  -7    8.50    0.90
   7   3   7    6.10    0.50
   7   3   7    4.90    0.50
  -8  -3  -7   80.99    3.60
   8   3   7   79.79    3.40
   8   3   7   85.89    3.40
  -9  -3  -7   65.39    2.80
   9   3   7   62.19    2.70
   9   3   7   70.49    2.80
  10   3   7    3.30    0.20
  10   3   7    3.60    0.30
   6  -4  -7    0.60    0.80
   6  -4  -7    2.10    1.30
   6  -4  -7    0.50    0.70
   6  -4  -7    0.40    0.30
   5  -4  -7   18.80    2.40
   5  -4  -7   18.10    1.40
   5  -4  -7   16.80    1.50
   5  -4  -7   18.80    1.70
   5  -4  -7   16.90    2.00
   5  -4  -7   19.80    1.10
   4  -4  -7    4.90    1.10
   4  -4  -7    5.50    0.90
   4  -4  -7    4.50    0.90
   4  -4  -7    6.20    1.40
   4  -4  -7    4.50    1.60
   4  -4  -7    4.60    0.50
   3  -4  -7    2.20    0.50
   3  -4  -7    2.20    1.20
   3  -4  -7    4.20    1.60
   3  -4  -7    1.60    0.90
   3  -4  -7    5.90    1.20
   3  -4  -7    3.40    0.50
   3  -4  -7    2.40    0.90
  -3   4   7    3.80    3.80
   2  -4  -7   77.99    4.10
   2  -4  -7   83.19    4.40
   2  -4  -7   80.29    3.80
   2  -4  -7   81.79    4.00
   2  -4  -7   76.79    5.00
   2  -4  -7   78.89    4.10
   2  -4  -7   81.39    3.40
  -2   4   7   71.09    6.80
   1  -4  -7   10.60    1.50
   1  -4  -7    8.90    0.90
   1  -4  -7    9.90    1.40
   1  -4  -7    8.70    1.30
   1  -4  -7    8.40    1.50
   1  -4  -7   10.80    1.80
  -1   4   7    8.40    3.00
   0   4   7    5.00    3.30
   0   4   7    3.30    2.10
   1   4   7  120.89    6.10
   1   4   7  119.79    7.50
   2   4   7   67.69    5.30
   2   4   7   68.99    4.20
   3   4   7  165.78    8.10
   3   4   7  167.28    9.10
  -4  -4  -7   36.70    2.00
   4   4   7   40.10    4.20
  -5  -4  -7  548.65   22.40
   5   4   7  574.64   24.20
  -6  -4  -7   80.99    3.50
  -6  -4  -7   77.79    3.70
   6   4   7   71.69    3.10
  -7  -4  -7   36.40    2.30
  -7  -4  -7   39.70    1.90
   7   4   7   35.60    1.60
   7   4   7   29.10    1.60
  -8  -4  -7   15.60    1.00
   8   4   7   15.00    0.80
  -9  -4  -7  241.28    9.90
   9   4   7  256.47    9.90
 -10  -4  -7   48.40    2.00
  10   4   7   46.20    1.90
   5  -5  -7   -0.10    0.30
   5  -5  -7    0.50    1.30
   5  -5  -7    0.00    0.80
   5  -5  -7    0.00    0.70
   5  -5  -7   -0.60    0.60
   4  -5  -7    0.30    0.70
   4  -5  -7   -0.20    0.70
   4  -5  -7    0.40    0.30
   4  -5  -7    0.90    0.90
   4  -5  -7   -0.60    1.40
   3  -5  -7   29.80    2.10
   3  -5  -7   27.10    3.20
   3  -5  -7   27.00    2.10
   3  -5  -7   27.70    1.40
   3  -5  -7   28.90    1.90
   3  -5  -7   30.30    1.50
   2  -5  -7   38.00    2.60
   2  -5  -7   38.30    2.40
   2  -5  -7   39.50    1.90
   2  -5  -7   38.30    2.60
   2  -5  -7   39.80    3.80
   2  -5  -7   39.50    1.90
   2  -5  -7   38.80    2.90
  -2   5   7   42.40    5.10
   1  -5  -7    3.80    2.20
   1  -5  -7    1.10    1.20
   1  -5  -7   -0.40    1.10
   1  -5  -7    0.70    1.00
   1  -5  -7    0.60    1.00
  -1   5   7    1.40    4.00
   0  -5  -7  211.48    9.30
   0  -5  -7  211.18    9.00
   0  -5  -7  215.78   10.00
   0  -5  -7  218.38    9.10
   0  -5  -7  209.28    9.10
   0   5   7  204.08   11.90
  -1  -5  -7  567.54   24.20
   1   5   7  608.24   24.90
   1   5   7  631.44   26.30
   2   5   7   25.20    3.10
   2   5   7   30.80    4.70
   3   5   7   41.80    4.00
   3   5   7   38.90    5.20
   4   5   7  305.57   14.10
   4   5   7  290.57   16.20
  -5  -5  -7   78.99    4.70
  -5  -5  -7   86.19    3.80
  -5  -5  -7   96.09    4.60
   5   5   7   94.09    7.40
  -6  -5  -7   85.59    4.50
  -6  -5  -7   99.39    4.00
  -6  -5  -7   91.59    4.80
   6   5   7   96.79    4.20
   6   5   7   88.39    3.80
   6   5   7  109.19    9.10
  -7  -5  -7   53.39    2.40
   7   5   7   49.10    2.20
   7   5   7   53.89    3.30
  -8  -5  -7   34.30    1.60
   8   5   7   31.40    1.50
  -9  -5  -7   -0.20    0.20
   9   5   7    0.40    0.10
   9   5   7    0.00    0.20
 -10  -5  -7  135.99    5.60
  10   5   7  144.29    5.70
   4  -6  -7    2.80    1.30
   4  -6  -7    2.20    1.80
   4  -6  -7   -0.80    0.70
   4  -6  -7    1.00    0.30
   4  -6  -7    1.00    0.80
   3  -6  -7   34.50    3.30
   3  -6  -7   32.90    2.20
   3  -6  -7   31.50    1.50
   3  -6  -7   35.90    2.20
   3  -6  -7   33.60    1.60
   3  -6  -7   32.20    2.10
   2  -6  -7  117.49    5.40
   2  -6  -7  118.19    6.50
   2  -6  -7  122.19    5.00
   2  -6  -7  123.09    5.60
   2  -6  -7  121.29    5.60
   2  -6  -7  123.09    5.00
   1  -6  -7   80.39    3.40
   1  -6  -7   84.49    5.20
   1  -6  -7   72.69    4.00
   1  -6  -7   79.39    3.90
   1  -6  -7   77.99    4.00
   1  -6  -7   78.19    4.20
  -1   6   7   66.99    8.60
   0  -6  -7  211.38    8.80
   0  -6  -7  212.78    9.10
   0  -6  -7  203.68    8.40
   0  -6  -7  208.28    9.00
   0  -6  -7  219.68   10.10
   0  -6  -7  205.38    8.90
   0   6   7  188.38   12.20
  -1  -6  -7    9.60    1.50
  -1  -6  -7   10.50    1.40
  -1  -6  -7   10.20    1.40
  -1  -6  -7    8.70    1.40
  -1  -6  -7    9.90    0.90
  -1  -6  -7    8.20    2.40
   1   6   7    9.90    4.30
  -2  -6  -7    5.20    1.90
  -2  -6  -7    3.90    1.20
  -2  -6  -7    5.30    1.30
   2   6   7    6.40    2.20
   2   6   7    5.80    3.80
  -3  -6  -7   11.70    1.50
  -3  -6  -7   16.00    2.30
  -3  -6  -7   17.20    1.80
  -3  -6  -7   12.20    1.90
   3   6   7   17.30    6.90
   3   6   7   18.20    2.90
  -4  -6  -7   23.40    2.80
  -4  -6  -7   26.40    2.70
  -4  -6  -7   22.00    2.00
   4   6   7   18.80    5.80
   4   6   7   32.30    5.00
  -5  -6  -7    3.00    0.90
  -5  -6  -7    2.70    1.20
  -5  -6  -7    2.30    0.50
  -5  -6  -7    0.20    1.30
   5   6   7    1.60    4.30
  -6  -6  -7    1.40    1.00
  -6  -6  -7    0.50    1.00
   6   6   7   11.30    6.10
  -7  -6  -7   14.70    0.90
  -7  -6  -7   13.00    1.60
   7   6   7   12.90    0.80
   7   6   7   15.20    1.40
  -8  -6  -7    0.10    0.30
   8   6   7    0.10    0.20
   8   6   7   -0.60    0.70
  -9  -6  -7   17.40    0.90
   9   6   7   16.60    0.90
   9   6   7   16.00    1.60
 -10  -6  -7    4.50    0.40
  10   6   7    5.60    0.50
   3  -7  -7   17.70    1.20
   2  -7  -7    2.10    0.80
   2  -7  -7    3.60    1.00
   2  -7  -7    2.00    0.40
   2  -7  -7    0.50    1.70
   2  -7  -7    1.80    0.90
   1  -7  -7  148.99    6.70
   1  -7  -7  155.68    6.30
   1  -7  -7  147.69    6.60
   1  -7  -7  150.38    7.90
   1  -7  -7  159.08    6.70
   1  -7  -7  153.28    6.90
   0  -7  -7   63.59    4.90
   0  -7  -7   68.09    3.40
   0  -7  -7   61.69    3.50
   0  -7  -7   62.29    3.70
   0  -7  -7   63.69    2.70
   0  -7  -7   64.29    2.80
   0  -7  -7   63.59    3.40
  -1  -7  -7   21.80    2.30
  -1  -7  -7   22.40    2.40
   1   7   7   21.30    5.70
  -2  -7  -7  177.08    7.70
  -2  -7  -7  184.38    9.20
  -2  -7  -7  183.18    7.60
  -2  -7  -7  175.88    8.00
  -2  -7  -7  173.78    7.20
   2   7   7  167.58   11.40
  -3  -7  -7    7.10    1.40
  -3  -7  -7    5.40    2.70
  -3  -7  -7    4.20    1.10
  -3  -7  -7    5.80    1.00
  -3  -7  -7    5.40    0.60
  -3  -7  -7    4.20    1.40
   3   7   7    7.20    5.30
   3   7   7    4.40    2.80
  -4  -7  -7  379.56   15.80
  -4  -7  -7  383.46   15.80
  -4  -7  -7  388.76   16.10
  -4  -7  -7  398.86   16.30
   4   7   7  401.16   18.00
  -5  -7  -7   -1.70    1.00
  -5  -7  -7    0.70    0.70
  -5  -7  -7   -0.60    1.00
   5   7   7   -3.20    4.90
  -6  -7  -7   86.89    4.60
  -6  -7  -7   90.79    4.70
  -6  -7  -7   95.29    4.10
   6   7   7  108.19   12.10
  -7  -7  -7   26.60    1.30
  -7  -7  -7   26.00    1.80
   7   7   7   26.70    1.70
  -8  -7  -7  113.49    4.60
  -8  -7  -7  120.79    5.00
   8   7   7  107.39    5.10
   8   7   7  111.99    4.70
  -9  -7  -7  173.28    6.80
  -9  -7  -7  179.08    7.00
   9   7   7  167.68    7.30
   9   7   7  163.98    6.90
 -10  -7  -7   50.99    2.00
  10   7   7   46.10    2.40
  10   7   7   48.40    2.10
   2  -8  -7    0.40    0.80
   2  -8  -7    0.90    0.90
   2  -8  -7    1.10    1.60
   2  -8  -7    1.60    0.30
   1  -8  -7  115.09    5.60
   1  -8  -7  123.79    5.00
   1  -8  -7  117.79    5.40
   1  -8  -7  125.29    5.40
   1  -8  -7  122.39    6.60
   0  -8  -7   52.59    2.20
   0  -8  -7   51.19    4.20
   0  -8  -7   57.09    5.30
   0  -8  -7   49.99    2.90
   0  -8  -7   51.69    2.90
   0  -8  -7   50.69    2.60
  -1  -8  -7   58.19    2.60
  -1  -8  -7   56.89    3.20
  -1  -8  -7   52.59    5.00
  -1  -8  -7   63.79    3.70
  -1  -8  -7   56.99    2.40
  -1  -8  -7   59.69    2.80
  -1  -8  -7   56.39    3.20
  -2  -8  -7   56.19    3.10
  -2  -8  -7   57.19    2.90
  -2  -8  -7   55.69    5.10
  -2  -8  -7   53.99    3.50
  -2  -8  -7   54.39    2.50
  -3  -8  -7    5.50    0.60
  -3  -8  -7    5.70    1.40
  -3  -8  -7    6.20    2.50
  -3  -8  -7    4.90    1.10
  -3  -8  -7    5.80    0.90
  -4  -8  -7    3.40    1.30
  -4  -8  -7    1.30    2.30
  -4  -8  -7    1.60    0.90
  -4  -8  -7    1.50    0.70
   4   8   7   -9.00   10.70
  -5  -8  -7    4.40    0.80
  -5  -8  -7    2.90    0.90
  -5  -8  -7    3.80    2.20
  -5  -8  -7    3.10    1.10
  -6  -8  -7   40.20    2.70
  -6  -8  -7   39.80    2.20
  -6  -8  -7   42.40    2.30
  -6  -8  -7   42.00    1.80
  -7  -8  -7    3.80    0.70
  -7  -8  -7    3.50    0.40
   7   8   7    3.90    0.80
  -8  -8  -7   17.30    1.10
  -8  -8  -7   16.80    0.90
   8   8   7   15.00    1.40
  -9  -8  -7    2.40    0.30
  -9  -8  -7    2.10    0.40
   9   8   7    2.30    0.40
   9   8   7    2.50    0.70
 -10  -8  -7    0.50    0.20
 -10  -8  -7    0.10    0.10
  10   8   7    0.00    0.60
  10   8   7    0.70    0.30
   1  -9  -7   20.00    2.50
   1  -9  -7   21.30    1.10
   1  -9  -7   20.00    1.80
   1  -9  -7   23.50    1.60
   0  -9  -7   63.49    4.70
   0  -9  -7   58.49    3.30
   0  -9  -7   58.59    3.00
   0  -9  -7   59.39    2.50
   0  -9  -7   59.89    2.60
  -1  -9  -7    1.50    0.30
  -1  -9  -7    2.00    1.10
  -1  -9  -7    1.30    0.40
  -1  -9  -7    3.20    1.00
  -1  -9  -7    2.30    0.90
  -1  -9  -7    2.20    2.10
  -1  -9  -7    1.80    0.60
  -2  -9  -7  236.48   10.10
  -2  -9  -7  229.18    9.20
  -2  -9  -7  231.28    9.30
  -2  -9  -7  228.48    9.70
  -2  -9  -7  230.18    9.70
  -2  -9  -7  232.18    9.50
  -2  -9  -7  237.58   11.20
  -3  -9  -7   73.19    3.00
  -3  -9  -7   80.69    5.50
  -3  -9  -7   67.39    3.10
  -3  -9  -7   73.59    3.40
  -3  -9  -7   71.89    3.60
  -3  -9  -7   70.49    4.10
  -3  -9  -7   70.99    3.10
  -4  -9  -7    0.30    2.10
  -4  -9  -7    1.80    0.70
  -4  -9  -7    0.50    1.10
  -5  -9  -7    0.60    1.90
  -5  -9  -7   -0.40    0.50
  -5  -9  -7    0.80    0.50
  -5  -9  -7   -0.30    1.00
  -6  -9  -7  152.18    6.80
  -6  -9  -7  155.28    8.10
  -6  -9  -7  153.48    7.50
  -6  -9  -7  156.58    6.20
   6   9   7  151.78    6.60
  -7  -9  -7   17.40    0.90
  -7  -9  -7   17.10    1.10
  -7  -9  -7   21.00    2.50
   7   9   7   15.40    1.30
  -8  -9  -7   10.30    0.80
  -8  -9  -7   10.20    0.60
   8   9   7    9.50    1.10
  -9  -9  -7   56.89    2.30
  -9  -9  -7   55.59    2.30
   9   9   7   50.99    2.70
  -1 -10  -7   10.00    2.20
  -1 -10  -7   11.30    1.40
  -1 -10  -7   12.40    0.60
  -1 -10  -7   12.50    0.80
  -1 -10  -7   11.40    1.30
  -2 -10  -7    0.90    0.20
  -2 -10  -7    0.70    1.00
  -2 -10  -7    1.10    0.90
  -2 -10  -7   -2.40    1.80
  -2 -10  -7    0.50    0.30
  -3 -10  -7   39.60    2.00
  -3 -10  -7   39.30    1.70
  -3 -10  -7   41.00    2.70
  -3 -10  -7   35.70    4.10
  -3 -10  -7   41.00    1.80
  -4 -10  -7    6.50    0.80
  -4 -10  -7    3.20    2.00
  -4 -10  -7    5.20    0.40
  -4 -10  -7    4.40    1.10
  -4 -10  -7    6.20    0.50
  -5 -10  -7   17.80    1.20
  -5 -10  -7   15.00    1.80
  -5 -10  -7   15.50    2.40
  -5 -10  -7   16.40    0.80
  -6 -10  -7    2.30    1.50
  -6 -10  -7    3.20    0.80
  -6 -10  -7    3.90    0.40
  -6 -10  -7    4.20    0.60
  -6 -10  -7    5.30    0.50
   6  10   7    4.80    0.70
  -7 -10  -7   36.90    1.60
  -7 -10  -7   36.90    2.20
  -7 -10  -7   38.30    1.70
   7  10   7   35.90    2.00
  -8 -10  -7    0.30    0.20
  -8 -10  -7    0.40    0.20
   8  10   7    0.90    0.60
  -9 -10  -7    0.80    0.20
  -9 -10  -7    0.80    0.10
   9  10   7    1.20    0.60
  -3 -11  -7    0.70    0.20
  -3 -11  -7    1.30    0.80
  -3 -11  -7    1.00    0.40
  -3 -11  -7    1.10    1.60
  -4 -11  -7  101.29    4.00
  -4 -11  -7   96.89    5.40
  -4 -11  -7  102.19    4.00
  -4 -11  -7   98.79    4.50
  -4 -11  -7  100.99    4.20
  -5 -11  -7    3.80    0.50
  -5 -11  -7    4.00    0.30
  -5 -11  -7    3.50    0.30
  -5 -11  -7    4.80    1.50
  -5 -11  -7    3.00    0.70
   5  11   7    1.80    0.60
  -6 -11  -7   41.90    1.70
  -6 -11  -7   39.20    2.90
  -6 -11  -7   41.00    1.70
  -6 -11  -7   41.50    1.90
  -7 -11  -7    4.50    0.40
   7  11   7    3.50    0.70
   5   9  -8   66.69    3.10
   4   9  -8    5.10    0.80
  -4  -9   8    5.00    0.30
  -4  -9   8    5.40    0.50
  -3  -9   8    1.50    0.30
  -3  -9   8    1.40    0.20
  -2  -9   8   41.00    1.70
  -2  -9   8   39.00    1.60
  -2  -9   8   38.50    1.60
  -1  -9   8    6.20    0.50
  -1  -9   8    5.30    0.30
  -1  -9   8    5.60    0.30
   0  -9   8    0.70    0.10
   0  -9   8    0.90    0.20
   0  -9   8    0.60    0.10
   0  -9   8    0.50    0.40
   7   8  -8   23.60    1.40
  -7  -8   8   23.40    1.00
  -7  -8   8   24.20    1.00
   6   8  -8    1.90    0.70
  -6  -8   8    2.30    0.20
  -6  -8   8    2.70    0.20
   5   8  -8   84.09    4.10
  -5  -8   8   88.39    3.50
  -5  -8   8   84.69    3.40
   4   8  -8    5.40    1.30
  -4  -8   8    6.50    0.60
  -4  -8   8    6.20    0.30
  -4  -8   8    6.10    0.40
   3   8  -8    5.80    1.40
  -3  -8   8    6.70    0.40
  -3  -8   8    6.10    0.40
  -3  -8   8    6.10    0.30
  -3  -8   8    6.20    0.60
  -2  -8   8  131.59    5.30
  -2  -8   8  123.39    5.00
  -1  -8   8    6.90    0.60
  -1  -8   8    7.30    0.40
   0  -8   8   92.59    3.80
   0  -8   8   96.49    3.90
   0  -8   8   92.39    3.70
   0  -8   8   90.59    3.70
   1  -8   8    4.10    0.30
   1  -8   8    4.30    0.40
   1  -8   8    4.20    0.30
   1  -8   8    4.20    0.30
   2  -8   8    1.70    0.20
   2  -8   8    1.50    0.10
   2  -8   8    1.20    0.10
   7   7  -8   24.80    1.40
  -7  -7   8   24.00    1.00
  -7  -7   8   24.20    1.00
   6   7  -8   21.20    1.60
  -6  -7   8   19.30    0.90
  -6  -7   8   19.40    0.90
   5   7  -8   24.10    2.20
  -5  -7   8   22.60    1.00
  -5  -7   8   22.10    1.00
  -4  -7   8   75.39    3.10
  -4  -7   8   80.29    3.30
  -4  -7   8   76.19    3.10
   3   7  -8   25.30    2.50
  -3  -7   8   27.10    1.20
  -3  -7   8   26.80    1.20
  -3  -7   8   27.20    1.40
  -3  -7   8   25.80    1.10
   2   7  -8    6.20    1.80
  -2  -7   8    3.80    0.30
  -2  -7   8    4.60    0.30
  -2  -7   8    3.60    0.50
  -2  -7   8    3.90    0.30
  -2  -7   8    4.80    0.30
  -1  -7   8    1.30    0.20
  -1  -7   8    0.90    0.20
  -1  -7   8    1.40    0.20
  -1  -7   8    1.40    0.40
   0  -7   8  203.18    8.30
   0  -7   8  206.88    8.30
   0  -7   8  207.18    8.30
   0  -7   8  220.78    8.70
   1  -7   8   26.20    1.10
   1  -7   8   25.80    1.20
   1  -7   8   25.60    1.10
   1  -7   8   25.00    1.30
   2  -7   8    0.70    0.20
   2  -7   8    0.60    0.10
   2  -7   8    0.60    0.10
   3  -7   8   28.40    1.20
   3  -7   8   30.70    1.30
   3  -7   8   29.00    1.20
   8   6  -8    5.30    0.60
  -8  -6   8    5.60    0.30
  -8  -6   8    5.50    0.30
   7   6  -8   11.60    1.20
   7   6  -8    9.50    1.00
  -7  -6   8   10.30    0.60
  -7  -6   8    9.80    0.50
   6   6  -8   10.50    1.20
  -6  -6   8   10.70    0.60
  -6  -6   8   10.80    0.60
   5   6  -8   43.70    2.90
  -5  -6   8   44.40    1.80
  -5  -6   8   43.30    1.80
   4   6  -8   96.09    5.00
  -4  -6   8   94.89    4.00
  -4  -6   8   95.99    3.90
  -4  -6   8   95.49    3.90
   3   6  -8    6.50    1.90
  -3  -6   8    3.30    0.40
  -3  -6   8    3.10    0.30
  -3  -6   8    3.80    0.50
   2   6  -8   25.30    2.70
  -2  -6   8   22.20    1.40
  -2  -6   8   23.70    1.00
  -2  -6   8   22.40    1.00
  -2  -6   8   22.40    1.00
  -1  -6   8  353.76   14.50
  -1  -6   8  384.46   14.60
  -1  -6   8  366.86   14.60
  -1  -6   8  378.66   14.90
   0  -6   8   62.69    2.70
   0  -6   8   76.59    3.10
   0  -6   8   63.79    2.70
   0  -6   8   67.79    3.10
   0  -6   8   64.69    2.70
   1  -6   8    1.10    0.20
   1  -6   8    1.10    0.20
   1  -6   8    1.70    0.20
   1  -6   8    0.60    0.40
   1  -6   8    1.50    0.20
   2  -6   8  233.68    9.40
   2  -6   8  233.78    9.20
   2  -6   8  238.58    9.20
   2  -6   8  225.58    9.20
   3  -6   8   10.30    0.50
   3  -6   8   10.50    0.50
   3  -6   8   10.60    0.50
   3  -6   8   10.50    0.60
   4  -6   8   34.90    1.40
   4  -6   8   35.50    1.50
   4  -6   8   35.80    1.50
   8   5  -8   35.40    1.70
  -8  -5   8   37.00    1.50
   7   5  -8    3.30    0.50
   7   5  -8    3.10    0.60
  -7  -5   8    3.10    0.30
  -7  -5   8    3.60    0.30
   6   5  -8   16.70    1.10
   6   5  -8   17.60    1.50
  -6  -5   8   17.00    0.90
  -6  -5   8   18.20    0.90
   5   5  -8    8.50    1.30
  -5  -5   8    7.70    0.50
  -5  -5   8    8.40    0.50
   4   5  -8    0.70    1.20
  -4  -5   8    0.30    0.30
  -4  -5   8    0.20    0.20
  -4  -5   8    0.30    0.20
   3   5  -8  423.16   24.40
   3   5  -8  399.16   17.00
  -3  -5   8  425.66   23.60
  -3  -5   8  386.06   16.20
  -3  -5   8  397.36   16.00
  -3  -5   8  415.56   16.00
   2   5  -8   74.69    6.30
   2   5  -8   99.29    8.00
   2   5  -8   83.89    5.00
  -2  -5   8   85.19    3.40
  -2  -5   8   80.79    3.40
  -2  -5   8   81.79    3.60
  -2  -5   8   82.19    3.30
  -2  -5   8   75.69    8.30
   1   5  -8   57.89    4.60
   1   5  -8   51.59    6.20
  -1  -5   8   59.59    2.30
  -1  -5   8   54.59    2.70
  -1  -5   8   57.49    2.30
  -1  -5   8   56.79    7.00
  -1  -5   8   55.09    2.40
   0   5  -8   27.90    3.20
   0   5  -8   25.90    4.00
   0  -5   8   31.60    1.30
   0  -5   8   20.80    4.10
   0  -5   8   30.70    1.80
   0  -5   8   29.30    1.20
  -1   5  -8  166.48    8.20
   1  -5   8  177.28    7.20
   1  -5   8  186.98    7.20
   2  -5   8  171.78    7.30
   2  -5   8  180.98    7.00
   2  -5   8  177.48    7.00
   2  -5   8  177.98    7.00
   2  -5   8  177.88    7.10
   3  -5   8   84.29    3.40
   3  -5   8   80.79    3.40
   3  -5   8   79.69    3.30
   3  -5   8   82.99    3.30
   3  -5   8   82.49    3.30
   4  -5   8    1.60    0.20
   4  -5   8    1.40    0.20
   4  -5   8    1.70    0.30
   4  -5   8    1.50    0.20
   4  -5   8    2.10    0.30
   5  -5   8   22.40    1.10
   5  -5   8   21.40    0.90
   5  -5   8   20.80    1.00
   5  -5   8   22.20    1.00
  -8  -4   8   46.00    1.90
   7   4  -8   69.69    3.20
   7   4  -8   66.79    3.00
  -7  -4   8   69.79    2.80
   6   4  -8    0.50    0.60
   6   4  -8    0.70    0.40
  -6  -4   8    0.70    0.20
   5   4  -8   96.19    4.50
   5   4  -8   96.59    4.10
  -5  -4   8   95.29    3.90
  -5  -4   8   96.19    3.90
   4   4  -8   26.80   10.20
   4   4  -8   24.60    2.20
  -4  -4   8   21.50    1.40
  -4  -4   8   24.50    1.10
  -4  -4   8   25.10    1.10
  -4  -4   8   18.00   11.60
   3   4  -8    9.30    1.60
   3   4  -8   11.90    4.00
  -3  -4   8    9.10    5.00
  -3  -4   8    6.80    0.70
  -3  -4   8    8.20    0.50
  -3  -4   8    8.40    0.50
   2   4  -8  485.85   19.60
   2   4  -8  435.76   18.50
  -2  -4   8  445.86   17.60
  -2  -4   8  460.65   22.10
  -2  -4   8  418.96   17.60
   1   4  -8    1.40    2.00
   1   4  -8    1.80    1.50
  -1  -4   8   -0.40    3.20
  -1  -4   8    0.60    0.30
  -1  -4   8    0.70    0.50
   0   4  -8  111.09    5.70
   0   4  -8  104.89    5.00
   0  -4   8  100.69    4.00
   0  -4   8   96.19    7.80
   0  -4   8   94.39    4.00
   0  -4   8   91.99    4.40
  -1   4  -8  197.18    9.00
  -1   4  -8  191.58    8.40
   1  -4   8  197.98    7.80
   1  -4   8  193.18    7.60
   1  -4   8  182.78    7.50
   1  -4   8  184.78    8.00
  -2   4  -8    1.20    1.10
   2  -4   8    0.60    0.20
   2  -4   8    1.00    0.20
   2  -4   8    0.90    0.30
   2  -4   8    0.50    0.90
   3  -4   8   83.89    3.50
   3  -4   8   82.69    3.60
   3  -4   8   89.09    3.50
   3  -4   8   84.59    3.60
   3  -4   8   90.69    3.50
   4  -4   8  112.59    4.60
   4  -4   8  112.79    4.60
   4  -4   8  118.39    4.70
   4  -4   8  117.29    4.60
   4  -4   8  116.79    4.70
   5  -4   8   17.40    0.80
   5  -4   8   17.40    0.80
   5  -4   8   17.40    0.90
   5  -4   8   18.70    0.80
   5  -4   8   17.20    0.80
   6  -4   8  135.49    5.20
   6  -4   8  130.39    5.10
   6  -4   8  123.19    5.30
   8   3  -8   89.09    4.20
   8   3  -8  100.99    4.10
  -8  -3   8   95.59    3.80
   7   3  -8   59.29    2.70
   7   3  -8   58.29    2.80
  -7  -3   8   61.19    2.50
   6   3  -8   12.40    1.00
   6   3  -8   12.80    1.30
  -6  -3   8   14.00    0.70
   5   3  -8    1.20    0.50
   5   3  -8    0.70    0.70
  -5  -3   8    1.00    0.20
   4   3  -8  226.78    9.50
   4   3  -8  240.98    9.20
  -4  -3   8  219.28    9.00
  -4  -3   8  218.28    9.10
  -4  -3   8  229.68   10.80
   3   3  -8   95.19    4.50
   3   3  -8  108.19    6.80
  -3  -3   8   96.09    3.80
  -3  -3   8   87.79    3.90
   2   3  -8    3.40    1.30
   2   3  -8    1.60    2.30
  -2  -3   8    1.40    0.20
  -2  -3   8    1.60    0.40
   1   3  -8    3.30    1.50
   1   3  -8    2.60    1.30
  -1  -3   8    2.70    0.30
  -1  -3   8    2.90    0.30
  -1  -3   8    2.50    0.50
   0   3  -8   35.70    2.20
   0   3  -8   35.30    2.50
   0  -3   8   30.10    1.30
   0  -3   8   34.10    5.80
   0  -3   8   30.60    1.30
   0  -3   8   26.40    1.80
  -1   3  -8    0.80    1.30
  -1   3  -8   -0.60    0.70
   1  -3   8    0.00    0.10
   1  -3   8    0.30    0.10
   1  -3   8    1.00    0.70
   1  -3   8    0.80    2.70
  -2   3  -8   30.30    2.30
  -2   3  -8   29.10    1.80
   2  -3   8   27.40    1.20
   2  -3   8   25.30    1.50
  -3   3  -8   25.50    2.40
  -3   3  -8   29.20    1.90
   3  -3   8   28.40    1.20
   3  -3   8   24.90    2.00
   3  -3   8   25.10    1.40
   3  -3   8   28.70    1.20
  -4   3  -8   10.40    1.60
   4  -3   8    8.60    0.60
   4  -3   8    8.00    0.50
   4  -3   8    7.60    1.30
   4  -3   8    8.20    0.60
   4  -3   8    8.60    0.50
   4  -3   8    8.60    0.50
   5  -3   8    0.40    0.20
   5  -3   8    0.40    0.20
   5  -3   8    0.20    0.10
   5  -3   8    0.30    0.10
   5  -3   8    0.50    0.10
   6  -3   8    0.70    0.10
   6  -3   8    0.80    0.20
   6  -3   8    0.80    0.10
   6  -3   8    1.30    0.20
   7  -3   8    0.30    0.10
   7  -3   8    0.20    0.10
   7  -3   8    0.80    0.20
   8   2  -8    4.50    0.70
   8   2  -8    6.90    0.90
  -8  -2   8    6.60    0.40
   7   2  -8   47.00    2.40
  -7  -2   8   48.00    2.00
   6   2  -8   14.30    1.30
   6   2  -8   14.50    1.00
   6   2  -8   12.70    1.50
  -6  -2   8   14.00    0.70
   5   2  -8   58.99    2.80
   5   2  -8   59.49    2.60
  -5  -2   8   58.79    5.60
  -5  -2   8   56.39    2.40
   4   2  -8    7.20    0.70
   4   2  -8    6.50    0.90
  -4  -2   8    5.70    0.40
  -4  -2   8   11.00    2.50
   3   2  -8   11.30    1.00
   3   2  -8    8.40    1.50
  -3  -2   8    7.70    0.60
  -3  -2   8    9.30    4.00
   2   2  -8   23.40    2.80
  -2  -2   8   26.70    3.80
   1   2  -8   11.70    1.80
   0   2  -8   34.00    2.20
   0   2  -8   31.50    2.00
  -1   2  -8   10.20    1.30
  -1   2  -8    8.60    1.10
   1  -2   8    9.60    3.20
  -2   2  -8   40.60    2.20
  -2   2  -8   42.50    2.20
   2  -2   8   36.30    1.70
  -3   2  -8   82.29    3.70
  -3   2  -8   84.09    3.80
   3  -2   8   77.69    3.30
  -4   2  -8   39.30    2.20
  -4   2  -8   36.30    2.30
   4  -2   8   37.00    1.50
   4  -2   8   37.40    1.60
   4  -2   8   33.90    1.70
   5  -2   8  394.46   15.90
   5  -2   8  416.16   15.80
   5  -2   8  385.66   15.80
   5  -2   8  407.76   15.80
   5  -2   8  407.26   15.90
   6  -2   8  217.28    8.90
   6  -2   8  225.58    8.90
   6  -2   8  221.28    9.00
   6  -2   8  225.28    9.00
   6  -2   8  242.98    9.00
   7  -2   8   47.70    2.10
   7  -2   8   51.89    2.10
   7  -2   8   51.59    2.10
   8  -2   8    7.50    0.40
   8  -2   8    7.60    0.40
   8  -2   8    7.60    0.40
   8   1  -8   15.20    1.50
   8   1  -8   15.00    1.70
   8   1  -8   11.80    1.20
   7   1  -8   11.40    1.30
   7   1  -8   12.00    1.10
   7   1  -8   10.10    1.20
  -7  -1   8   10.50    0.60
   6   1  -8  159.68    6.60
   6   1  -8  149.99    6.40
  -6  -1   8  154.98    6.20
   5   1  -8  169.68    7.10
   5   1  -8  164.68    6.80
   5   1  -8  175.58    7.10
   5   1  -8  163.58    6.90
  -5  -1   8  159.28    6.70
   4   1  -8   51.79    2.30
   4   1  -8   52.79    2.60
   4   1  -8   52.69    2.40
  -4  -1   8   54.69    4.50
  -4  -1   8   43.50    2.10
   3   1  -8   10.10    1.10
   3   1  -8    7.40    0.80
   3   1  -8    8.40    0.90
  -3  -1   8    6.10    0.50
  -3  -1   8    8.70    2.70
   2   1  -8  498.65   20.40
  -2  -1   8  487.25   21.30
   1   1  -8 1395.66   53.99
  -1  -1   8 1329.97   55.19
   0   1  -8   39.40    2.20
  -1   1  -8  105.29    4.50
  -1   1  -8   95.59    4.40
  -2   1  -8   85.59    3.80
  -2   1  -8   84.39    3.80
  -3   1  -8   16.30    1.30
  -3   1  -8   16.90    1.30
  -4   1  -8  603.74   23.70
  -4   1  -8  618.64   23.70
   4  -1   8  606.34   23.30
   4  -1   8  505.55   23.50
   4  -1   8  638.54   23.30
  -5   1  -8   66.49    3.20
  -5   1  -8   62.29    3.10
   5  -1   8   60.39    2.60
   5  -1   8   66.79    2.70
   5  -1   8   64.29    2.80
   5  -1   8   63.89    2.60
   6  -1   8  393.76   14.40
   6  -1   8  348.07   14.30
   6  -1   8  346.27   14.30
   6  -1   8  369.06   14.30
   6  -1   8  362.86   14.40
   7  -1   8   11.80    0.60
   7  -1   8   10.90    0.70
   7  -1   8   12.40    0.60
   8  -1   8   33.20    1.40
   8  -1   8   32.40    1.50
   8  -1   8   34.90    1.50
   7   0  -8   34.50    2.10
   7   0  -8   32.00    1.50
   7   0  -8   36.40    2.40
   6   0  -8   54.69    2.60
   6   0  -8   51.79    2.70
   6   0  -8   47.70    2.30
   6   0  -8   51.49    2.90
   5   0  -8   20.60    2.20
   5   0  -8   15.50    1.00
   5   0  -8   16.00    1.50
   4   0  -8  146.19    6.30
   4   0  -8  145.39    6.00
   4   0  -8  138.19    6.00
   4   0  -8  151.68    6.30
  -4   0   8  148.89    7.90
  -4   0   8  143.29    9.10
   3   0  -8   57.09    3.20
   3   0  -8   54.59    3.20
   3   0  -8   54.89    2.60
  -3   0   8   55.89    4.90
  -3   0   8   57.59    7.20
  -2   0   8  129.09   11.10
  -2   0   8  117.09    7.10
   1   0  -8  101.29    4.70
  -1   0   8   94.69    6.40
   0   0  -8  190.48    7.70
   0   0   8  171.68    9.30
  -1   0  -8    8.40    1.00
   1   0   8    8.70    2.60
  -2   0  -8   14.90    1.20
  -2   0  -8   15.20    1.20
  -3   0  -8   24.60    1.50
  -3   0  -8   23.90    1.50
  -4   0  -8  236.08    9.40
  -4   0  -8  232.18    9.40
   4   0   8  230.58    9.00
   4   0   8  214.98    9.00
  -5   0  -8  480.85   18.40
  -5   0  -8  482.25   18.50
   5   0   8  383.06   18.20
   5   0   8  484.65   18.00
   5   0   8  466.85   18.00
  -6   0  -8    0.70    0.90
  -6   0  -8    1.40    0.90
   6   0   8    0.90    0.30
   6   0   8    1.20    0.20
   6   0   8    0.60    0.20
   6   0   8    1.40    0.30
   6   0   8    0.90    0.10
   7   0   8   27.40    1.30
   7   0   8   31.00    1.30
   7   0   8   26.80    1.30
  -8   0  -8    1.20    0.50
   8   0   8    1.70    0.30
   8   0   8    1.70    0.20
   8   0   8    1.50    0.20
   9   0   8    5.20    0.30
   7  -1  -8    5.30    1.00
   7  -1  -8    3.30    1.00
   7  -1  -8    4.10    0.50
   7  -1  -8    3.50    0.90
   6  -1  -8    2.10    0.90
   6  -1  -8    2.40    0.40
   6  -1  -8    3.10    1.10
   5  -1  -8    2.20    0.90
   5  -1  -8    1.50    0.90
   5  -1  -8    2.20    0.40
   5  -1  -8    0.80    1.10
   4  -1  -8   21.00    1.90
   4  -1  -8   22.10    1.40
   4  -1  -8   22.80    2.00
   4  -1  -8   21.60    1.70
  -4   1   8   20.30    4.50
  -4   1   8   25.60    3.40
   3  -1  -8    3.40    0.50
   3  -1  -8    3.10    0.80
   3  -1  -8    4.90    1.10
   3  -1  -8    3.50    1.00
  -3   1   8    4.30    2.60
  -3   1   8   -0.30    3.20
   2  -1  -8  181.48    7.40
   2  -1  -8  178.48    7.20
   2  -1  -8  171.98    7.50
  -2   1   8  171.08    9.90
  -2   1   8  178.88    9.40
  -1   1   8  108.59    7.50
  -1   1   8  108.89    6.90
   0  -1  -8   54.79    2.80
   0   1   8   47.20    6.30
   0   1   8   52.19    4.60
  -1  -1  -8    8.70    1.00
   1   1   8    8.90    2.10
  -2  -1  -8  238.08    9.70
  -3  -1  -8   92.49    3.90
  -3  -1  -8   82.59    3.80
  -4  -1  -8  134.39    6.00
  -4  -1  -8  145.39    6.00
   5   1   8   30.10    1.60
   5   1   8   32.40    1.30
  -6  -1  -8 1274.97   47.80
  -6  -1  -8 1270.87   47.90
   6   1   8 1214.78   47.30
   6   1   8 1049.20   47.50
   6   1   8 1235.68   47.30
  -8  -1  -8   49.20    2.60
   8   1   8   56.59    2.40
   8   1   8   54.89    2.30
   8   1   8   61.59    2.40
   8   1   8   59.69    2.40
   9   1   8    2.10    0.20
   9   1   8    2.30    0.20
   9   1   8    2.20    0.50
   6  -2  -8    3.40    1.00
   6  -2  -8    2.20    0.90
   6  -2  -8    2.10    0.40
   6  -2  -8    2.80    1.10
   5  -2  -8   30.60    2.50
   4  -2  -8   50.89    2.20
   4  -2  -8   47.60    2.80
   4  -2  -8   43.40    3.20
   4  -2  -8   46.00    3.80
   4  -2  -8   46.80    2.90
   3  -2  -8   11.80    0.90
   3  -2  -8   11.10    1.50
   3  -2  -8    9.00    1.30
   3  -2  -8    9.00    1.30
  -3   2   8    8.60    3.70
  -3   2   8   13.10    3.20
   2  -2  -8    4.00    1.90
   2  -2  -8    7.80    1.50
   2  -2  -8    4.50    1.30
  -2   2   8    7.00    3.50
  -2   2   8    2.60    2.80
  -1   2   8   28.90    4.60
  -1   2   8   34.10    4.60
   0   2   8   33.80    5.20
   0   2   8   22.80    3.60
  -1  -2  -8   31.80    2.30
   1   2   8   36.30    5.60
  -2  -2  -8   30.60    1.80
   2   2   8   29.30    3.10
  -3  -2  -8    3.20    0.70
   3   2   8    2.10    1.80
  -4  -2  -8   80.89    3.60
   5   2   8   10.20    0.50
  -6  -2  -8  135.09    5.70
  -6  -2  -8  131.89    6.40
   6   2   8  117.29    5.10
   7   2   8   31.70    1.40
   7   2   8   28.70    1.40
  -8  -2  -8   -0.20    0.50
   8   2   8    0.60    0.20
   8   2   8    0.20    0.10
   8   2   8    0.30    0.20
  -9  -2  -8    1.40    0.30
   9   2   8    1.20    0.30
   9   2   8    1.20    0.10
  10   2   8    2.60    0.20
   6  -3  -8    2.70    0.80
   6  -3  -8    2.70    1.20
   5  -3  -8    1.00    0.90
   5  -3  -8    0.20    1.20
   5  -3  -8    0.80    0.30
   5  -3  -8    0.40    1.00
   4  -3  -8    5.30    1.20
   4  -3  -8    8.90    1.30
   4  -3  -8    6.80    1.50
   4  -3  -8    5.30    0.60
   3  -3  -8   74.49    3.40
   3  -3  -8   74.99    4.00
  -3   3   8   78.59    7.40
  -3   3   8   74.49    5.90
   2  -3  -8   71.99    4.00
   2  -3  -8   72.99    4.00
   2  -3  -8   68.09    3.70
   2  -3  -8   74.29    3.10
  -2   3   8   68.39    6.20
  -2   3   8   69.89    7.00
   1  -3  -8   13.20    1.70
   1  -3  -8   14.60    1.90
   1  -3  -8   14.00    1.50
   1  -3  -8   11.20    1.00
  -1   3   8   17.50    4.30
   0   3   8  148.89    8.20
   1   3   8   22.80    4.40
   2   3   8  145.49    9.30
   2   3   8  147.79    7.30
  -3  -3  -8   20.00    1.40
   3   3   8   19.00    2.90
  -4  -3  -8    8.30    1.00
   4   3   8    8.40    2.30
  -6  -3  -8   11.10    1.40
   6   3   8    9.40    0.50
  -7  -3  -8  117.89    5.40
   7   3   8  114.09    4.70
  -8  -3  -8 1099.99   42.90
   8   3   8 1103.49   42.80
   8   3   8 1068.49   42.80
  -9  -3  -8   16.80    0.90
   9   3   8   14.40    0.80
   9   3   8   18.20    0.90
  10   3   8   30.90    1.30
  10   3   8   33.90    1.50
   5  -4  -8    8.70    0.70
   5  -4  -8    8.80    1.00
   5  -4  -8    9.90    1.10
   4  -4  -8   67.89    3.60
   4  -4  -8   65.59    3.40
   4  -4  -8   68.29    2.90
   4  -4  -8   71.19    3.40
   4  -4  -8   65.19    3.80
   4  -4  -8   67.59    4.00
   3  -4  -8   27.40    2.50
   3  -4  -8   27.10    2.00
   3  -4  -8   26.90    2.20
   3  -4  -8   28.10    3.10
   3  -4  -8   25.50    2.20
   3  -4  -8   27.80    2.20
   3  -4  -8   26.90    1.40
   3  -4  -8   28.60    1.40
   2  -4  -8  279.07   12.70
   2  -4  -8  287.97   11.90
   2  -4  -8  291.07   11.90
   2  -4  -8  291.47   12.40
   2  -4  -8  284.07   11.40
   2  -4  -8  279.77   11.90
  -2   4   8  287.07   14.80
   1  -4  -8    1.40    1.20
   1  -4  -8    2.10    0.50
   1  -4  -8   -0.80    1.60
   1  -4  -8    0.50    1.40
   1  -4  -8    1.50    1.10
  -1   4   8   -0.70    3.30
  -1   4   8   -0.50    4.00
   0  -4  -8   84.89    3.50
   0  -4  -8   79.99    4.00
   0  -4  -8   77.99    4.60
   0  -4  -8   77.29    4.10
   1   4   8    0.10    3.80
   2   4   8    6.70    2.00
   2   4   8    5.50    3.50
   3   4   8   46.60    4.00
   4   4   8   48.90    4.60
  -5  -4  -8  107.09    4.60
  -5  -4  -8   86.79    5.20
  -5  -4  -8   97.59    4.40
   5   4   8   83.49    7.60
   5   4   8   85.59    3.70
  -6  -4  -8    3.20    1.00
  -6  -4  -8    1.50    0.70
   6   4   8    2.80    0.30
  -7  -4  -8   34.20    1.80
  -7  -4  -8   31.60    2.30
   7   4   8   29.60    1.40
  -8  -4  -8   81.29    3.60
   8   4   8   86.39    3.50
  -9  -4  -8   10.10    0.70
   9   4   8   11.40    0.70
 -10  -4  -8    1.40    0.20
  10   4   8    1.80    0.30
   5  -5  -8    7.80    0.90
   5  -5  -8    7.00    1.30
   5  -5  -8    6.70    0.50
   4  -5  -8    5.70    0.60
   4  -5  -8    5.50    0.90
   4  -5  -8    4.90    0.80
   4  -5  -8    3.80    1.50
   4  -5  -8    5.30    1.10
   3  -5  -8    0.90    0.40
   3  -5  -8    1.30    0.40
   3  -5  -8    0.30    1.00
   3  -5  -8    2.60    0.90
   3  -5  -8    0.80    0.80
   3  -5  -8    2.30    1.60
   2  -5  -8   92.99    4.50
   2  -5  -8  101.69    4.60
   2  -5  -8   94.19    4.70
   2  -5  -8   98.99    4.10
   2  -5  -8   96.89    4.10
   2  -5  -8   94.89    4.60
   2  -5  -8   95.09    5.70
   1  -5  -8  156.68    8.00
   1  -5  -8  153.78    6.80
   1  -5  -8  150.18    6.90
   1  -5  -8  158.58    6.40
   1  -5  -8  159.08    7.00
   1  -5  -8  156.08    6.90
  -1   5   8  153.98   11.10
   0  -5  -8   73.39    4.00
   0  -5  -8   75.49    3.80
   0  -5  -8   76.99    3.90
   0  -5  -8   74.79    3.80
   0  -5  -8   76.89    4.70
   0  -5  -8   78.99    4.20
   0   5   8   69.49    6.60
  -1  -5  -8  118.49    6.20
  -1  -5  -8  142.09    6.70
  -1  -5  -8  119.39    5.60
  -1  -5  -8  115.79    5.60
   1   5   8  120.09    9.50
  -2  -5  -8 1184.08   47.90
  -2  -5  -8 1255.47   48.10
  -2  -5  -8 1150.38   48.20
  -2  -5  -8 1174.68   47.80
   2   5   8 1286.37   51.39
  -3  -5  -8    3.80    1.10
  -3  -5  -8    4.00    1.10
  -3  -5  -8    4.40    1.70
  -3  -5  -8   10.20    1.60
   3   5   8    8.40    4.40
  -4  -5  -8    3.50    1.00
  -4  -5  -8    3.10    1.40
   4   5   8    5.90    2.80
  -5  -5  -8   44.90    3.50
  -5  -5  -8   49.60    2.50
  -5  -5  -8   58.99    3.40
   5   5   8   62.69    6.30
  -6  -5  -8   13.10    1.10
  -6  -5  -8   11.30    1.80
   6   5   8   10.40    0.60
  -7  -5  -8  198.08    7.80
   7   5   8  186.38    7.70
  -8  -5  -8  113.09    4.50
   8   5   8   99.19    4.30
  -9  -5  -8    0.00    0.20
   9   5   8    0.30    0.20
 -10  -5  -8    6.50    0.40
  10   5   8    6.30    0.50
   4  -6  -8   21.50    1.50
   4  -6  -8   19.80    2.00
   4  -6  -8   20.80    1.00
   4  -6  -8   22.90    1.50
   4  -6  -8   20.40    1.60
   3  -6  -8   56.79    2.30
   3  -6  -8   57.89    3.80
   3  -6  -8   50.39    2.70
   3  -6  -8   56.19    2.90
   3  -6  -8   51.69    2.30
   3  -6  -8   52.99    2.90
   2  -6  -8    0.30    1.00
   2  -6  -8    1.10    0.90
   2  -6  -8    0.10    0.30
   2  -6  -8   -0.20    1.00
   2  -6  -8   -0.10    1.70
   2  -6  -8    0.00    0.80
   2  -6  -8    0.50    0.40
   1  -6  -8    1.60    0.40
   1  -6  -8    2.10    1.00
   1  -6  -8    0.80    1.00
   1  -6  -8   -0.20    1.00
   1  -6  -8   -0.20    1.90
   1  -6  -8    0.20    0.90
   0  -6  -8   28.90    2.30
   0  -6  -8   36.70    2.30
   0  -6  -8   28.50    2.50
   0  -6  -8   31.60    1.70
   0  -6  -8   34.90    2.70
   0  -6  -8   32.30    2.90
   0  -6  -8   36.80    3.90
   0   6   8   31.00    6.00
  -1  -6  -8   72.89    4.00
  -1  -6  -8   60.99    4.30
  -1  -6  -8   65.69    3.70
  -1  -6  -8   72.79    3.60
   1   6   8   64.79    6.30
   1   6   8   80.99    9.60
  -2  -6  -8  565.14   22.40
  -2  -6  -8  552.04   22.80
  -2  -6  -8  570.74   22.50
  -2  -6  -8  571.44   22.70
   2   6   8  548.15   25.70
   2   6   8  531.45   23.50
  -3  -6  -8  227.98    9.90
  -3  -6  -8  231.38   10.00
  -3  -6  -8  244.28   10.40
  -3  -6  -8  222.68   10.40
   3   6   8  254.37   14.20
   3   6   8  246.58   11.40
  -4  -6  -8   12.80    1.40
  -4  -6  -8   11.90    1.70
  -4  -6  -8   11.90    1.90
  -4  -6  -8   10.50    1.20
   4   6   8   13.70    3.50
  -5  -6  -8   37.00    2.80
  -5  -6  -8   39.70    2.90
  -5  -6  -8   33.60    2.20
  -5  -6  -8   33.10    1.80
   5   6   8   41.20    6.80
  -6  -6  -8   51.89    4.00
  -6  -6  -8   48.40    3.40
  -6  -6  -8   50.09    2.40
   6   6   8   81.89   10.60
  -7  -6  -8   14.00    0.90
  -7  -6  -8   11.20    1.30
   7   6   8   12.90    0.80
   7   6   8   13.20    1.30
  -8  -6  -8   51.19    2.10
  -8  -6  -8   43.50    3.20
   8   6   8   46.80    2.80
   8   6   8   46.80    2.10
  -9  -6  -8   10.40    0.60
   9   6   8    8.60    0.60
 -10  -6  -8   56.59    2.30
  10   6   8   55.89    2.40
   3  -7  -8   12.80    1.30
   3  -7  -8   12.70    1.40
   3  -7  -8   13.40    1.80
   2  -7  -8   68.99    2.80
   2  -7  -8   63.49    4.30
   2  -7  -8   64.59    3.20
   2  -7  -8   63.69    3.40
   2  -7  -8   70.09    3.30
   1  -7  -8   21.10    1.80
   1  -7  -8   20.10    1.10
   1  -7  -8   16.40    2.30
   1  -7  -8   17.30    2.10
   1  -7  -8   20.60    1.80
   1  -7  -8   19.50    1.80
   0  -7  -8  548.75   22.20
   0  -7  -8  538.85   22.40
   0  -7  -8  560.54   23.20
   0  -7  -8  540.05   21.80
   0  -7  -8  552.14   22.20
   0  -7  -8  566.64   21.70
  -1  -7  -8  183.88    9.20
  -1  -7  -8  183.28    8.30
  -1  -7  -8  181.98    8.00
  -1  -7  -8  183.38    7.80
  -1  -7  -8  180.78    7.50
  -2  -7  -8  133.89    6.10
  -2  -7  -8  132.59    5.80
  -2  -7  -8  131.09    5.40
  -2  -7  -8  130.09    5.90
  -2  -7  -8  126.69    8.10
  -2  -7  -8  129.79    6.30
   2   7   8  126.69   12.00
  -3  -7  -8   -0.30    1.10
  -3  -7  -8    2.20    1.50
  -3  -7  -8    0.20    0.40
  -3  -7  -8    1.30    1.20
  -3  -7  -8    2.10    1.40
   3   7   8    0.00    3.40
   3   7   8    4.40    7.00
  -4  -7  -8  754.02   30.10
  -4  -7  -8  729.53   30.00
  -4  -7  -8  766.12   30.80
  -4  -7  -8  706.63   30.60
   4   7   8  798.72   32.00
  -5  -7  -8   90.39    4.50
  -5  -7  -8   89.09    4.60
  -5  -7  -8   87.99    4.10
   5   7   8   90.49    9.00
  -6  -7  -8    1.60    0.90
  -6  -7  -8    2.50    1.00
  -6  -7  -8    0.80    0.70
  -6  -7  -8    0.50    0.30
  -7  -7  -8   17.90    1.50
  -7  -7  -8   17.20    0.90
   7   7   8   15.40    1.30
  -8  -7  -8   14.40    1.20
  -8  -7  -8   14.10    0.80
   8   7   8   12.40    1.30
   8   7   8   12.30    0.80
  -9  -7  -8    0.80    0.20
  -9  -7  -8    0.10    0.40
   9   7   8    0.30    0.70
   9   7   8    0.90    0.30
 -10  -7  -8    0.20    0.10
  10   7   8    0.40    0.20
   2  -8  -8    0.30    0.70
   2  -8  -8   -0.10    1.40
   2  -8  -8   -0.20    0.30
   2  -8  -8   -0.50    0.70
   1  -8  -8   -0.10    0.90
   1  -8  -8    0.20    0.30
   1  -8  -8    2.40    1.80
   1  -8  -8    0.70    0.80
   1  -8  -8    0.70    0.80
   0  -8  -8   -3.00    1.90
   0  -8  -8    0.00    0.30
   0  -8  -8   -0.10    0.80
   0  -8  -8    1.40    1.10
   0  -8  -8    0.50    0.20
   0  -8  -8    0.80    0.90
  -1  -8  -8   17.40    2.00
  -1  -8  -8   15.50    2.00
  -1  -8  -8   15.30    1.40
  -1  -8  -8   12.90    1.50
  -1  -8  -8   15.50    1.10
  -2  -8  -8   -0.20    0.30
  -2  -8  -8    1.40    0.70
  -2  -8  -8    0.80    0.90
  -2  -8  -8    0.00    2.30
  -2  -8  -8   -2.00    1.00
  -3  -8  -8   22.60    1.80
  -3  -8  -8   16.10    3.00
  -3  -8  -8   20.50    2.40
  -3  -8  -8   18.30    1.10
  -3  -8  -8   20.80    1.60
  -3  -8  -8   21.30    1.80
  -4  -8  -8  289.87   11.70
  -4  -8  -8  283.67   11.70
  -4  -8  -8  280.67   12.10
  -4  -8  -8  283.27   11.70
  -5  -8  -8  473.85   19.40
  -5  -8  -8  462.95   19.00
  -5  -8  -8  482.25   19.10
  -6  -8  -8    8.30    1.20
  -6  -8  -8    8.20    1.00
  -6  -8  -8    7.60    0.60
  -6  -8  -8    8.60    1.00
  -7  -8  -8   47.10    2.00
   7   8   8   45.10    2.60
  -8  -8  -8    1.30    0.40
  -8  -8  -8    1.00    0.20
   8   8   8    0.90    0.60
  -9  -8  -8   11.20    1.00
  -9  -8  -8   12.40    0.60
   9   8   8   11.80    0.80
   9   8   8   13.20    1.50
 -10  -8  -8    3.20    0.40
 -10  -8  -8    3.40    0.30
  10   8   8    3.60    0.40
  10   8   8    2.60    0.70
   0  -9  -8    2.90    0.80
   0  -9  -8    1.40    1.00
   0  -9  -8   -0.10    1.70
   0  -9  -8    2.00    0.40
   0  -9  -8    2.60    0.30
  -1  -9  -8   18.50    1.70
  -1  -9  -8   19.10    1.60
  -1  -9  -8   18.70    0.90
  -1  -9  -8   18.00    2.80
  -1  -9  -8   18.20    1.10
  -1  -9  -8   20.20    2.10
  -2  -9  -8    1.30    0.60
  -2  -9  -8   -0.20    1.10
  -2  -9  -8    0.50    0.20
  -2  -9  -8    0.60    0.30
  -2  -9  -8   -0.50    0.70
  -2  -9  -8   -1.30    2.00
  -3  -9  -8    2.50    1.10
  -3  -9  -8    4.50    0.40
  -3  -9  -8    4.30    2.20
  -3  -9  -8    3.30    0.50
  -3  -9  -8    4.00    0.70
  -3  -9  -8    4.40    0.90
  -4  -9  -8   43.00    2.30
  -4  -9  -8   43.10    4.30
  -4  -9  -8   42.10    2.90
  -5  -9  -8   -1.00    0.90
  -5  -9  -8    1.40    1.90
  -5  -9  -8    1.40    0.60
  -5  -9  -8    0.20    0.50
  -6  -9  -8  244.98   10.00
  -6  -9  -8  240.58   10.20
  -6  -9  -8  244.38    9.90
   6   9   8  246.18   10.00
  -7  -9  -8   27.40    1.20
  -7  -9  -8   29.50    1.60
  -7  -9  -8   28.20    2.00
   7   9   8   28.40    1.70
  -8  -9  -8    6.70    0.70
  -8  -9  -8    6.00    0.40
   8   9   8    5.40    0.80
  -9  -9  -8    2.80    0.30
  -9  -9  -8    2.60    0.30
   9   9   8    2.20    0.60
  -1 -10  -8    5.10    0.90
  -1 -10  -8    5.80    0.90
  -1 -10  -8    5.60    0.40
  -1 -10  -8    6.00    0.50
  -1 -10  -8    7.70    2.00
  -2 -10  -8   17.40    2.50
  -2 -10  -8   17.50    0.80
  -2 -10  -8   16.80    1.80
  -2 -10  -8   17.10    1.10
  -2 -10  -8   17.10    0.90
  -3 -10  -8   32.80    1.60
  -3 -10  -8   33.40    2.40
  -3 -10  -8   33.10    1.40
  -3 -10  -8   33.40    1.70
  -4 -10  -8   43.80    2.10
  -4 -10  -8   44.50    2.70
  -4 -10  -8   43.40    1.80
  -4 -10  -8   40.30    1.90
  -4 -10  -8   39.30    3.80
  -5 -10  -8    7.50    0.90
  -5 -10  -8   11.30    2.20
  -5 -10  -8    8.00    0.50
  -5 -10  -8    8.20    0.50
  -5 -10  -8    6.40    1.10
  -6 -10  -8   73.19    3.50
  -6 -10  -8   73.09    3.20
  -6 -10  -8   76.39    3.30
  -6 -10  -8   77.39    4.50
  -6 -10  -8   77.09    3.30
   6  10   8   72.19    3.40
  -7 -10  -8    6.60    0.60
  -7 -10  -8    6.40    0.70
  -8 -10  -8    1.50    0.20
  -8 -10  -8    1.20    0.20
   8  10   8    1.90    0.60
  -4 -11  -8   51.79    2.30
  -4 -11  -8   49.99    2.70
  -4 -11  -8   51.39    2.10
  -5 -11  -8    1.80    0.30
  -5 -11  -8    1.90    0.20
  -5 -11  -8    2.80    1.60
  -5 -11  -8    1.70    0.40
  -5 -11  -8    1.60    0.60
  -6 -11  -8   15.00    0.90
  -6 -11  -8   14.00    0.70
  -6 -11  -8   17.40    2.00
  -6 -11  -8   14.60    0.80
  -3  -9   9   12.40    0.80
   2   9  -9   98.49    5.30
  -2  -9   9  109.49    4.30
   6   8  -9   11.70    0.90
  -6  -8   9   11.90    0.50
  -6  -8   9   11.30    0.50
   5   8  -9   39.00    2.00
   5   8  -9   36.70    2.50
  -5  -8   9   39.00    1.60
  -5  -8   9   38.30    1.60
   4   8  -9    1.00    0.70
  -4  -8   9    0.10    0.10
  -4  -8   9    0.10    0.10
  -4  -8   9    0.40    0.20
   3   8  -9    3.30    0.80
  -3  -8   9    5.40    0.50
  -2  -8   9    0.90    0.30
  -1  -8   9    0.30    0.30
  -1  -8   9    0.70    0.10
   0   8  -9   29.80    3.40
   0  -8   9   43.10    1.70
   0  -8   9   38.30    1.60
   0  -8   9   38.30    1.60
   1  -8   9    2.60    0.30
   1  -8   9    2.20    0.20
   1  -8   9    2.10    0.20
   1  -8   9    3.40    0.40
   6   7  -9   29.60    1.60
  -6  -7   9   29.00    1.20
  -6  -7   9   29.50    1.20
   5   7  -9   25.30    2.50
   5   7  -9   26.00    1.70
  -5  -7   9   26.10    1.10
  -5  -7   9   26.00    1.10
   4   7  -9   14.20    1.60
  -4  -7   9   14.60    0.70
  -4  -7   9   14.50    0.70
  -4  -7   9   16.90    0.90
   3   7  -9    0.00    0.80
  -3  -7   9    0.40    0.30
  -3  -7   9    0.60    0.10
  -3  -7   9    0.40    0.10
  -2  -7   9    0.30    0.10
  -2  -7   9    0.20    0.10
  -2  -7   9    0.10    0.30
  -1  -7   9    0.00    0.10
  -1  -7   9    0.40    0.30
   0  -7   9    0.40    0.10
   0  -7   9    1.30    0.30
   0  -7   9    0.30    0.10
   1  -7   9    1.20    0.10
   1  -7   9    0.80    0.30
   1  -7   9    1.20    0.20
   1  -7   9    1.10    0.10
   2  -7   9    4.70    0.30
   2  -7   9    5.20    0.30
   2  -7   9    5.10    0.30
   3  -7   9    0.50    0.10
   3  -7   9    0.50    0.10
   3  -7   9    0.60    0.20
   7   6  -9   -0.30    0.50
   7   6  -9   -1.30    0.50
  -7  -6   9   -0.10    0.10
  -7  -6   9    0.10    0.10
   6   6  -9   51.49    2.40
  -6  -6   9   49.99    2.10
  -6  -6   9   49.40    2.10
   5   6  -9    2.80    0.80
   5   6  -9    3.30    1.60
  -5  -6   9    2.50    0.20
  -5  -6   9    2.60    0.30
  -4  -6   9   86.09    3.60
   3   6  -9  135.29    6.10
  -3  -6   9  132.79    5.30
  -3  -6   9  130.39    5.30
  -3  -6   9  133.79    5.50
   2   6  -9    9.50    1.50
  -2  -6   9    8.20    0.80
  -2  -6   9    8.30    0.50
  -2  -6   9    7.30    0.40
  -1  -6   9   44.60    1.90
  -1  -6   9   48.20    2.20
  -1  -6   9   48.90    2.00
   0  -6   9   80.09    3.30
   0  -6   9   82.89    3.60
   1  -6   9   19.00    1.20
   1  -6   9   18.30    0.80
   1  -6   9   18.40    0.80
   1  -6   9   18.90    0.90
   2  -6   9   67.09    2.80
   2  -6   9   62.59    2.60
   2  -6   9   62.09    2.50
   2  -6   9   59.19    2.50
   2  -6   9   60.39    2.50
   3  -6   9    0.00    0.20
   3  -6   9    0.10    0.10
   3  -6   9    0.10    0.20
   4  -6   9    1.00    0.10
   4  -6   9    1.00    0.10
   4  -6   9    0.90    0.10
   7   5  -9    3.30    0.60
  -7  -5   9    3.30    0.30
  -7  -5   9    2.80    0.30
   6   5  -9    0.30    0.50
   6   5  -9    0.40    0.50
  -6  -5   9    0.30    0.10
  -6  -5   9    0.30    0.10
  -5  -5   9  143.59    6.20
  -5  -5   9  166.78    6.30
   4   5  -9   37.00    2.50
  -4  -5   9   38.80    1.70
  -4  -5   9   41.20    1.70
  -4  -5   9   42.10    1.90
   3   5  -9   30.30    2.20
  -3  -5   9   27.80    1.20
  -3  -5   9   27.80    1.20
  -3  -5   9   25.70    1.40
   2   5  -9   10.90    1.50
  -2  -5   9    9.30    0.50
  -2  -5   9    8.70    0.90
  -2  -5   9   10.30    0.50
   1   5  -9  176.78   11.60
  -1  -5   9  169.08    7.10
  -1  -5   9  176.78    6.80
  -1  -5   9  161.58    6.70
   0  -5   9   11.00    0.50
   0  -5   9   10.70    1.10
   0  -5   9   11.50    0.60
   1  -5   9  167.38    6.80
   1  -5   9  164.48    7.00
   1  -5   9  168.18    6.60
   2  -5   9   61.39    2.50
   2  -5   9   60.59    2.70
   2  -5   9   59.29    2.50
   2  -5   9   60.69    2.60
   3  -5   9   43.90    1.80
   3  -5   9   44.10    1.80
   3  -5   9   44.00    1.90
   3  -5   9   44.80    1.80
   3  -5   9   44.40    1.90
   4  -5   9   19.90    0.90
   4  -5   9   21.00    0.90
   4  -5   9   22.10    1.00
   4  -5   9   21.20    0.90
   4  -5   9   20.40    1.00
   5  -5   9    0.50    0.10
   5  -5   9    0.20    0.20
   5  -5   9    0.30    0.10
   5  -5   9    0.30    0.10
   7   4  -9   29.80    1.80
  -7  -4   9   30.40    1.30
   6   4  -9    0.20    0.40
   6   4  -9   -0.50    0.50
  -6  -4   9    0.30    0.10
   5   4  -9   36.90    1.90
   5   4  -9   36.90    2.00
  -5  -4   9   36.90    1.60
  -5  -4   9   35.70    1.60
   4   4  -9  152.28    6.70
   4   4  -9  156.98    7.40
  -4  -4   9  159.28    6.30
  -4  -4   9  156.38    6.20
   3   4  -9   62.39    8.50
   3   4  -9   67.09    3.60
  -3  -4   9   69.49    2.70
  -3  -4   9   59.79    3.10
  -3  -4   9   66.59   10.10
  -3  -4   9   66.39    2.80
   2   4  -9  140.79    6.30
   2   4  -9  167.08    9.10
  -2  -4   9  137.29   11.50
  -2  -4   9  144.09    5.60
  -2  -4   9  138.79    5.60
  -2  -4   9  126.79    5.90
   1   4  -9   39.10    4.30
   1   4  -9   41.50    4.80
  -1  -4   9   38.70    2.10
  -1  -4   9   41.40    1.70
  -1  -4   9   41.50    1.70
  -1  -4   9   40.50    6.10
   0   4  -9   48.80    4.10
   0   4  -9   41.40    3.40
   0  -4   9   40.10    1.70
   0  -4   9   37.70    5.40
   0  -4   9   41.10    1.70
   0  -4   9   38.00    2.10
  -1   4  -9   55.09    4.10
  -1   4  -9   50.49    5.40
   1  -4   9   55.39    2.70
   1  -4   9   57.99    2.30
   1  -4   9   53.49    2.20
   2  -4   9   97.89    4.00
   2  -4   9   96.89    3.80
   2  -4   9   88.19    4.20
   3  -4   9    0.90    0.30
   3  -4   9    1.00    0.20
   3  -4   9    0.60    0.10
   3  -4   9    0.70    0.20
   4  -4   9   18.20    0.80
   4  -4   9   17.90    0.80
   4  -4   9   17.80    0.90
   4  -4   9   18.20    0.90
   4  -4   9   17.30    0.80
   5  -4   9   77.59    3.20
   5  -4   9   76.79    3.10
   5  -4   9   74.79    3.10
   5  -4   9   78.69    3.10
   5  -4   9   77.89    3.10
   6  -4   9   37.30    1.50
   6  -4   9   34.70    1.50
   6  -4   9   35.30    1.50
   7   3  -9   18.80    1.30
  -7  -3   9   18.00    0.90
   6   3  -9   22.10    1.60
   6   3  -9   18.80    1.30
  -6  -3   9   20.60    0.90
   5   3  -9  162.08    6.70
   5   3  -9  163.18    6.80
  -5  -3   9  158.78    6.40
   4   3  -9  242.28    9.90
   4   3  -9  248.18    9.90
  -4  -3   9  233.18    9.60
  -4  -3   9  242.88    9.60
   3   3  -9   39.40    2.30
   3   3  -9   47.30    7.00
   3   3  -9   46.60    3.60
  -3  -3   9   36.80    1.70
  -3  -3   9   38.20    1.70
   2   3  -9   10.70    2.80
   2   3  -9   11.10    1.30
  -2  -3   9    7.90    0.80
  -2  -3   9   10.00    0.60
  -2  -3   9   11.60    0.60
   1   3  -9   59.89    3.20
   1   3  -9   61.09    4.20
  -1  -3   9   59.99    2.50
  -1  -3   9   59.99    8.50
  -1  -3   9   60.59    2.50
   0   3  -9   88.59    4.70
   0   3  -9   85.99    4.40
   0  -3   9   76.69    3.20
   0  -3   9   76.79    3.20
   0  -3   9   74.19    3.70
   0  -3   9   91.39    8.40
  -1   3  -9    2.90    1.50
  -1   3  -9    2.80    1.00
   1  -3   9    2.90    0.30
   1  -3   9    3.30    0.20
   1  -3   9    3.50    0.80
  -2   3  -9  549.85   21.60
  -2   3  -9  525.15   21.40
   2  -3   9  520.05   20.70
   2  -3   9  544.15   20.90
   2  -3   9  499.25   20.70
  -3   3  -9   84.49    4.30
  -3   3  -9   84.39    4.90
   3  -3   9   87.19    3.70
   3  -3   9   89.49    3.50
   4  -3   9   51.69    2.10
   4  -3   9   51.29    2.30
   4  -3   9   51.59    2.10
   4  -3   9   50.89    2.20
   5  -3   9    0.40    0.20
   5  -3   9    0.10    0.10
   5  -3   9    0.10    0.20
   5  -3   9   -0.10    0.10
   5  -3   9    0.10    0.10
   6  -3   9   47.00    2.00
   6  -3   9   47.40    1.90
   6  -3   9   49.60    2.00
   6  -3   9   46.60    1.90
   7  -3   9   80.49    3.20
   7  -3   9   80.99    3.20
   7  -3   9   78.89    3.20
   7   2  -9   24.60    1.70
   7   2  -9   26.50    2.10
  -7  -2   9   26.20    1.10
   6   2  -9    0.00    0.80
   6   2  -9    0.20    0.80
  -6  -2   9    0.00    0.20
   5   2  -9  219.38    8.80
   5   2  -9  207.78    8.70
  -5  -2   9  212.38    8.50
   4   2  -9   77.79    3.50
   4   2  -9   78.29    3.40
  -4  -2   9   80.89    5.80
  -4  -2   9   73.09    3.20
   3   2  -9  494.95   19.50
   3   2  -9  469.85   18.90
   3   2  -9  498.55   19.00
  -3  -2   9  423.76   18.70
  -3  -2   9  488.65   20.60
   2   2  -9   14.00    2.00
   2   2  -9   13.40    1.30
   2   2  -9   15.30    2.70
  -2  -2   9   10.60    0.70
  -2  -2   9   12.20    0.70
  -2  -2   9    8.90    0.90
   1   2  -9   26.30    1.70
   1   2  -9   27.40    3.40
   1   2  -9   25.60    3.30
  -1  -2   9   22.10    1.00
  -1  -2   9   19.40    1.00
   0   2  -9   39.60    4.00
   0  -2   9   39.50    1.60
   0  -2   9   38.30    1.60
  -1   2  -9    2.70    1.00
  -1   2  -9    3.10    1.10
  -1   2  -9    2.90    1.80
   1  -2   9    3.00    0.70
   1  -2   9    1.40    0.20
   1  -2   9    1.70    0.20
   1  -2   9    0.00    3.80
  -2   2  -9  386.86   15.40
  -2   2  -9  396.26   17.10
  -2   2  -9  366.46   15.30
   2  -2   9  353.96   14.70
   2  -2   9  369.16   14.70
  -3   2  -9   25.30    1.90
  -3   2  -9   26.50    2.10
   3  -2   9   24.90    1.10
   3  -2   9   21.90    1.30
   3  -2   9   23.90    1.00
  -4   2  -9  549.74   22.00
  -4   2  -9  567.24   22.00
   4  -2   9  547.45   21.40
   4  -2   9  513.65   21.60
   5  -2   9  233.28    9.20
   5  -2   9  239.48    9.30
   5  -2   9  229.08    9.40
   5  -2   9  234.08    9.30
   6  -2   9   10.90    0.60
   6  -2   9   11.00    0.50
   6  -2   9   11.90    0.60
   6  -2   9   10.30    0.60
   7  -2   9   32.10    1.40
   7  -2   9   32.00    1.40
   7  -2   9   31.60    1.30
   7   1  -9   33.60    2.00
   6   1  -9    0.60    0.80
   6   1  -9    1.00    0.60
  -6  -1   9    0.90    0.20
   5   1  -9   80.29    3.80
   5   1  -9   75.59    3.30
   5   1  -9   79.89    3.70
  -5  -1   9   75.89    3.20
   4   1  -9    3.30    0.60
   4   1  -9    2.60    0.80
   4   1  -9    3.90    0.60
  -4  -1   9    1.70    2.80
  -4  -1   9    3.30    0.30
   3   1  -9  128.89    5.50
   3   1  -9  130.49    5.50
   3   1  -9  125.69    5.40
  -3  -1   9  137.99    7.70
   2   1  -9   10.70    1.10
  -2  -1   9   11.30    3.10
  -2  -1   9    8.40    0.70
   1   1  -9   23.60    1.30
   1   1  -9   24.80    1.60
   1   1  -9   25.30    2.50
   1   1  -9   27.30    2.60
  -1  -1   9   35.40    4.80
  -1  -1   9   21.60    1.10
   0   1  -9   24.20    2.10
   0   1  -9   26.90    3.50
  -1   1  -9    2.30    0.90
  -2   1  -9   13.60    1.70
  -2   1  -9   13.70    1.40
  -2   1  -9   14.50    1.80
   2  -1   9   12.10    0.60
   2  -1   9   11.80    0.60
  -3   1  -9  143.29    6.20
  -3   1  -9  142.89    6.20
   3  -1   9  139.59    5.60
   3  -1   9  140.59    5.60
  -4   1  -9 1166.28   43.60
  -4   1  -9 1152.58   43.60
   4  -1   9 1114.29   43.10
   4  -1   9 1129.19   43.10
   4  -1   9  941.31   43.30
  -5   1  -9   31.90    2.90
   5  -1   9   32.10    1.30
   5  -1   9   30.50    1.60
   5  -1   9   33.40    1.30
   5  -1   9   30.30    1.50
   6  -1   9   12.30    0.60
   6  -1   9   12.30    0.70
   6  -1   9   13.50    0.70
   6  -1   9   13.70    0.70
   7  -1   9   32.50    1.40
   7  -1   9   31.10    1.40
   7  -1   9   30.20    1.30
   8  -1   9   23.40    1.00
   8  -1   9   24.10    1.00
   8  -1   9   23.30    1.00
   7   0  -9    0.60    0.80
   7   0  -9   -0.30    0.60
   6   0  -9   28.40    1.90
   6   0  -9   28.00    1.40
   6   0  -9   28.30    1.90
   5   0  -9    0.60    0.90
   5   0  -9    1.60    1.00
   5   0  -9    0.50    0.40
   5   0  -9   -0.50    0.60
   4   0  -9  116.69    5.20
   4   0  -9  109.29    4.70
   4   0  -9  109.59    5.00
   4   0  -9  109.99    4.80
   3   0  -9   33.50    1.90
   3   0  -9   31.20    1.60
   3   0  -9   30.50    2.10
  -3   0   9   31.70    4.80
   2   0  -9  102.79    4.60
   2   0  -9  100.99    4.40
   2   0  -9  108.99    4.70
  -2   0   9  105.69    7.20
   1   0  -9   77.19    4.10
   1   0  -9   75.69    3.50
   1   0  -9   77.49    3.30
   1   0  -9   76.69    3.70
  -1   0   9   73.29    6.10
   0   0  -9   66.89    3.50
   0   0   9   63.69    6.00
  -1   0  -9  287.27   11.80
  -2   0  -9   36.60    2.10
  -3   0  -9    0.30    0.70
   3   0   9    0.90    0.40
   3   0   9    0.20    0.10
   3   0   9    0.10    0.10
  -4   0  -9  305.67   12.10
  -4   0  -9  309.27   12.10
   4   0   9  272.37   11.60
   4   0   9  293.87   11.60
  -5   0  -9   98.09    4.20
   5   0   9   96.19    3.50
   5   0   9   73.99    3.80
   5   0   9   84.79    3.50
   6   0   9    1.00    0.30
   6   0   9    1.10    0.30
   6   0   9    0.80    0.20
   6   0   9    1.30    0.20
   7   0   9   52.19    2.30
   7   0   9   51.89    2.20
   7   0   9   57.19    2.40
  -8   0  -9   18.90    1.20
   8   0   9   22.60    0.90
   8   0   9   21.50    0.90
   8   0   9   21.50    1.00
   6  -1  -9   19.00    1.00
   6  -1  -9   16.80    1.60
   5  -1  -9    0.00    0.30
   5  -1  -9   -0.40    0.90
   5  -1  -9   -0.20    0.80
   4  -1  -9   82.69    3.50
   4  -1  -9   81.69    3.90
   4  -1  -9   80.69    4.10
   4  -1  -9   81.69    4.00
   3  -1  -9   11.10    1.30
   3  -1  -9   12.70    1.60
   3  -1  -9   12.70    0.90
   3  -1  -9   11.50    1.30
  -3   1   9    9.80    4.20
  -3   1   9   12.80    4.60
   2  -1  -9    0.20    0.80
   2  -1  -9    0.30    0.80
   2  -1  -9    1.00    0.50
  -2   1   9   -1.20    2.80
  -2   1   9   -2.20    4.00
   1  -1  -9   90.19    4.80
   1  -1  -9   88.39    4.40
   1  -1  -9   94.09    3.90
   1  -1  -9   89.79    4.20
  -1   1   9   97.59    8.30
   0   1   9  232.18   11.80
  -1  -1  -9    0.10    0.80
   1   1   9   -0.70    2.70
  -2  -1  -9  105.89    4.70
   2   1   9  104.29    6.80
  -3  -1  -9  107.59    4.60
   3   1   9   98.09    4.10
   4   1   9  303.67   10.70
   4   1   9  234.28   11.20
  -5  -1  -9  695.23   24.40
  -5  -1  -9  661.93   24.40
   5   1   9  527.15   24.10
   5   1   9  646.34   23.90
   5   1   9  516.25   23.80
  -6  -1  -9  348.37   13.90
  -6  -1  -9  324.07   13.80
   6   1   9  332.17   13.20
   6   1   9  335.97   13.20
   7   1   9    2.70    0.30
   7   1   9    2.20    0.30
   7   1   9    2.70    0.40
   7   1   9    3.30    0.30
  -8  -1  -9   16.80    1.20
   8   1   9   18.50    0.80
   8   1   9   17.90    0.90
   8   1   9   16.60    0.80
   8   1   9   17.60    0.80
  -9  -1  -9    1.50    0.30
   9   1   9    1.40    0.10
   6  -2  -9   24.00    1.10
   6  -2  -9   21.40    1.80
   6  -2  -9   24.60    2.10
   6  -2  -9   23.10    1.60
   5  -2  -9    8.50    1.20
   5  -2  -9    9.90    0.70
   4  -2  -9   92.49    4.40
   4  -2  -9   96.79    4.00
   4  -2  -9   92.89    4.50
   4  -2  -9   93.39    4.50
   3  -2  -9   11.20    1.40
   3  -2  -9   11.70    1.60
   3  -2  -9   11.80    1.40
   3  -2  -9   13.50    0.90
  -3   2   9   13.60    3.60
  -3   2   9    9.60    4.70
   2  -2  -9  403.26   17.10
   2  -2  -9  423.16   16.70
   2  -2  -9  411.96   17.10
   2  -2  -9  426.66   17.30
  -2   2   9  436.26   19.20
  -2   2   9  416.36   19.80
   1  -2  -9  256.27   10.70
   1  -2  -9  266.47   10.40
   1  -2  -9  253.77   10.90
   1  -2  -9  258.57   11.00
   1  -2  -9  245.08   11.00
  -1   2   9  253.47   13.10
  -1   2   9  259.87   15.00
   0  -2  -9  913.61   34.70
   0  -2  -9  840.02   34.90
   0  -2  -9  860.71   35.00
   0  -2  -9  874.51   34.40
   0   2   9  866.31   36.60
   0   2   9  882.21   37.50
   1   2   9   10.30    2.80
  -2  -2  -9   34.20    2.10
  -3  -2  -9    6.90    1.10
   3   2   9    8.80    2.60
  -4  -2  -9   48.50    2.70
   4   2   9   47.10    2.00
   5   2   9   82.99    2.90
   5   2   9   61.49    3.20
   6   2   9  205.98    7.80
   6   2   9  182.48    8.10
   7   2   9    2.80    0.30
   7   2   9    2.10    0.30
   7   2   9    1.70    0.30
  -8  -2  -9    5.50    0.70
   8   2   9    5.30    0.40
   8   2   9    5.70    0.40
   8   2   9    3.90    0.40
  -9  -2  -9    1.00    0.30
   9   2   9    1.10    0.10
   5  -3  -9   11.40    1.20
   5  -3  -9    9.10    1.80
   5  -3  -9    9.60    0.70
   4  -3  -9   13.10    1.40
   4  -3  -9   10.60    1.50
   4  -3  -9   10.90    0.80
   4  -3  -9   11.00    2.10
   3  -3  -9    1.30    1.30
   3  -3  -9    0.60    0.40
   3  -3  -9   -0.40    1.00
   3  -3  -9    1.00    1.10
   2  -3  -9   68.19    3.80
   2  -3  -9   65.29    2.90
   2  -3  -9   65.19    3.90
   2  -3  -9   61.39    3.40
  -2   3   9   71.39    8.30
  -2   3   9   68.89    7.90
   1  -3  -9    6.10    1.30
   1  -3  -9    6.20    0.70
   1  -3  -9    7.40    1.70
   1  -3  -9    6.20    1.50
  -1   3   9    9.70    3.70
  -1   3   9    8.10    4.60
   0  -3  -9   46.80    3.50
   0  -3  -9   38.90    3.10
   0  -3  -9   35.80    3.60
   0   3   9   37.10    9.40
   0   3   9   41.20    5.40
  -1  -3  -9   24.40    2.20
  -1  -3  -9   25.30    2.40
  -1  -3  -9   23.90    1.40
  -1  -3  -9   24.50    2.80
   1   3   9   29.80    4.30
  -2  -3  -9   22.70    2.50
  -2  -3  -9   22.40    2.20
   2   3   9   21.70    3.70
  -3  -3  -9   16.80    1.60
  -3  -3  -9   16.30    2.40
  -3  -3  -9   15.50    1.80
   3   3   9   22.40    3.80
   4   3   9   68.69    2.90
   4   3   9   81.59    5.80
   5   3   9   12.40    0.60
  -7  -3  -9    1.40    0.70
   7   3   9    0.40    0.20
   7   3   9    0.80    0.20
  -8  -3  -9    3.80    0.60
   8   3   9    5.10    0.50
   8   3   9    5.00    0.50
  -9  -3  -9   17.20    1.00
   9   3   9   19.50    0.90
 -10  -3  -9   27.10    1.20
   5  -4  -9   60.69    2.90
   5  -4  -9   64.99    4.00
   5  -4  -9   57.99    2.50
   4  -4  -9   -1.40    1.30
   4  -4  -9    0.20    0.80
   4  -4  -9    0.00    0.30
   3  -4  -9    6.50    0.70
   3  -4  -9    6.30    0.80
   3  -4  -9    9.80    1.30
   2  -4  -9    4.40    1.10
   2  -4  -9    4.90    1.20
   2  -4  -9    4.50    0.60
   1  -4  -9    7.00    1.70
   1  -4  -9    5.20    1.20
   1  -4  -9    4.60    1.30
   1  -4  -9    5.20    0.60
  -1   4   9    7.80    9.30
   0  -4  -9  352.36   14.40
   0  -4  -9  354.86   13.90
   0  -4  -9  343.47   14.70
   0  -4  -9  348.37   14.30
   0   4   9  348.37   18.10
   0   4   9  338.27   16.60
  -1  -4  -9  223.68    9.60
  -1  -4  -9  217.78   10.10
  -1  -4  -9  221.38    9.60
   1   4   9  223.58   13.90
   1   4   9  244.18   11.60
  -2  -4  -9  320.87   13.60
   2   4   9  336.97   15.00
   2   4   9  337.87   17.60
   3   4   9   59.79    5.10
  -4  -4  -9   16.30    1.90
  -4  -4  -9   15.30    2.20
   4   4   9   24.90    3.50
  -5  -4  -9   28.50    1.90
  -5  -4  -9   26.30    3.00
  -5  -4  -9   28.10    2.10
   5   4   9   24.90    1.20
  -6  -4  -9   14.40    2.20
  -6  -4  -9   10.90    1.30
   6   4   9   11.90    0.60
  -7  -4  -9   11.10    1.10
   7   4   9    9.10    0.60
  -8  -4  -9    0.40    0.70
   8   4   9    0.20    0.30
  -9  -4  -9    0.60    0.30
   9   4   9    0.30    0.20
   9   4   9    0.20    0.20
 -10  -4  -9    0.40    0.20
  10   4   9    0.50    0.20
   4  -5  -9   92.09    3.80
   4  -5  -9   93.29    4.20
   4  -5  -9   90.29    4.70
   4  -5  -9   92.89    4.10
   3  -5  -9    3.90    1.00
   3  -5  -9    5.80    0.90
   3  -5  -9    4.80    0.60
   3  -5  -9    4.90    0.60
   3  -5  -9    4.50    1.00
   3  -5  -9    4.50    1.60
   2  -5  -9    2.70    0.40
   2  -5  -9    0.60    0.90
   2  -5  -9    2.10    0.90
   2  -5  -9    2.30    1.00
   2  -5  -9    2.50    2.00
   2  -5  -9    2.70    0.50
   2  -5  -9    2.70    1.00
   1  -5  -9   96.69    4.50
   1  -5  -9   95.29    4.80
   1  -5  -9   95.29    4.60
   1  -5  -9   95.59    4.60
   1  -5  -9   98.99    4.10
   0  -5  -9  119.99    5.60
   0  -5  -9  126.39    5.20
   0  -5  -9  128.19    6.00
   0  -5  -9  117.29    6.10
   0  -5  -9  136.79    6.00
   0   5   9  113.69   10.80
   0   5   9  120.79    9.40
  -1  -5  -9  175.38    7.70
  -1  -5  -9  190.28    8.10
  -1  -5  -9  175.58    8.30
  -1  -5  -9  176.18    7.80
   1   5   9  185.08   13.20
   1   5   9  169.58   10.20
  -2  -5  -9    9.80    1.40
  -2  -5  -9   12.40    1.80
  -2  -5  -9   11.60    2.10
  -2  -5  -9   10.90    1.50
   2   5   9   12.90    6.10
   2   5   9   14.20    2.90
  -3  -5  -9   17.10    2.00
  -3  -5  -9   16.50    1.60
  -3  -5  -9   16.30    1.90
  -3  -5  -9   17.50    2.20
   3   5   9   14.80    3.30
  -4  -5  -9   18.60    2.30
  -4  -5  -9   20.40    1.90
  -4  -5  -9   28.00    2.60
   4   5   9   27.50    3.90
  -5  -5  -9   44.80    2.90
  -5  -5  -9   40.00    3.10
  -5  -5  -9   32.50    2.30
  -5  -5  -9   38.60    1.90
   5   5   9   43.60    6.40
  -6  -5  -9   54.69    2.40
  -6  -5  -9   50.49    3.40
   6   5   9   49.99    2.30
  -7  -5  -9   71.89    3.00
   7   5   9   65.29    2.90
  -8  -5  -9    0.20    0.40
   8   5   9    0.20    0.20
  -9  -5  -9    2.10    0.30
   9   5   9    2.00    0.30
 -10  -5  -9    0.10    0.10
  10   5   9    0.20    0.20
   3  -6  -9    3.50    1.40
   3  -6  -9    3.50    0.80
   3  -6  -9    3.80    0.40
   3  -6  -9    3.10    0.40
   3  -6  -9    1.90    0.80
   2  -6  -9    4.00    1.70
   2  -6  -9    4.80    1.00
   2  -6  -9    5.10    0.60
   2  -6  -9    3.70    0.90
   2  -6  -9    5.00    0.60
   2  -6  -9    3.90    0.90
   2  -6  -9    4.70    1.10
   1  -6  -9   12.50    1.40
   1  -6  -9   13.70    1.60
   1  -6  -9   13.90    1.50
   1  -6  -9   15.70    1.00
   1  -6  -9   15.40    1.80
   0  -6  -9    1.50    1.00
   0  -6  -9   -0.20    1.00
   0  -6  -9   -1.20    1.10
   0  -6  -9    1.00    0.40
   0  -6  -9   -0.90    0.80
  -1  -6  -9   35.60    2.80
  -1  -6  -9   29.30    3.10
  -1  -6  -9   31.10    2.40
  -1  -6  -9   33.90    2.20
   1   6   9   30.60    5.70
   1   6   9   28.60    9.30
  -2  -6  -9  519.95   21.20
  -2  -6  -9  489.35   21.50
  -2  -6  -9  504.95   21.30
  -2  -6  -9  528.15   21.50
   2   6   9  619.14   31.20
  -3  -6  -9  379.16   16.80
  -3  -6  -9  396.96   16.40
  -3  -6  -9  395.46   16.40
  -3  -6  -9  407.96   16.70
   3   6   9  445.66   22.00
   3   6   9  396.26   21.80
  -4  -6  -9   21.50    1.80
  -4  -6  -9   23.40    2.40
  -4  -6  -9   21.60    2.70
  -5  -6  -9   47.10    3.30
  -5  -6  -9   41.40    2.80
  -5  -6  -9   45.80    3.30
   5   6   9   49.10    7.60
  -6  -6  -9    2.80    1.20
  -6  -6  -9    3.40    0.50
  -6  -6  -9    2.50    0.90
  -7  -6  -9    7.40    0.70
  -7  -6  -9    4.90    1.00
   7   6   9    5.00    0.50
  -8  -6  -9   21.20    1.50
  -8  -6  -9   20.50    1.10
   8   6   9   19.10    1.00
  -9  -6  -9    1.50    0.20
   9   6   9    2.00    0.30
 -10  -6  -9    6.30    0.40
  10   6   9    6.00    0.50
   2  -7  -9   14.70    1.40
   2  -7  -9   12.60    1.90
   2  -7  -9   12.90    1.50
   2  -7  -9   14.10    0.80
   1  -7  -9    4.30    1.00
   1  -7  -9    3.70    1.10
   1  -7  -9    4.50    0.60
   1  -7  -9    3.90    1.90
   1  -7  -9    4.30    1.00
   0  -7  -9   79.99    5.30
   0  -7  -9   81.09    3.40
   0  -7  -9   80.99    3.90
   0  -7  -9   80.49    4.20
   0  -7  -9   75.69    3.80
  -1  -7  -9   96.99    5.00
  -1  -7  -9   98.59    4.50
  -1  -7  -9   96.89    4.70
  -1  -7  -9   98.89    4.20
  -2  -7  -9   31.60    2.20
  -2  -7  -9   32.00    2.60
  -2  -7  -9   32.90    2.10
  -2  -7  -9   29.80    1.60
  -2  -7  -9   32.20    2.80
  -3  -7  -9  511.65   21.00
  -3  -7  -9  520.95   20.60
  -3  -7  -9  519.65   21.20
  -3  -7  -9  524.45   21.40
  -3  -7  -9  524.85   21.00
  -4  -7  -9    5.10    1.30
  -4  -7  -9    5.20    1.40
  -4  -7  -9    4.20    1.00
  -4  -7  -9    5.30    1.00
  -5  -7  -9   50.79    2.70
  -5  -7  -9   54.49    3.20
  -5  -7  -9   54.79    3.20
  -6  -7  -9   10.10    1.10
  -6  -7  -9   10.60    0.70
  -6  -7  -9   11.80    1.30
  -6  -7  -9   11.50    1.30
  -7  -7  -9   88.29    4.30
  -8  -7  -9    9.90    1.00
  -8  -7  -9   11.10    0.60
   8   7   9   10.10    1.10
   8   7   9    9.50    0.70
  -9  -7  -9   52.09    2.10
  -9  -7  -9   50.19    2.30
   9   7   9   49.90    2.30
 -10  -7  -9   26.70    1.20
  10   7   9   28.20    1.40
   1  -8  -9   25.70    1.20
   1  -8  -9   22.00    1.90
   1  -8  -9   25.00    1.60
   1  -8  -9   28.10    3.10
   1  -8  -9   22.80    1.60
   0  -8  -9    4.60    1.90
   0  -8  -9    2.10    1.00
   0  -8  -9    3.60    0.90
   0  -8  -9    2.40    0.40
   0  -8  -9    1.60    0.80
  -1  -8  -9   12.60    1.60
  -1  -8  -9   13.60    0.70
  -1  -8  -9   14.20    2.70
  -1  -8  -9   14.60    0.90
  -1  -8  -9   13.90    1.20
  -1  -8  -9   14.90    1.60
  -2  -8  -9   11.90    1.50
  -2  -8  -9   13.50    0.90
  -2  -8  -9   11.60    1.70
  -2  -8  -9    8.90    4.20
  -2  -8  -9   15.00    1.30
  -3  -8  -9    6.00    0.90
  -3  -8  -9    4.80    1.00
  -3  -8  -9    6.80    0.70
  -3  -8  -9    6.20    1.70
  -3  -8  -9    5.50    1.30
  -4  -8  -9  135.99    5.90
  -4  -8  -9  128.89    5.90
  -4  -8  -9  135.89    5.90
  -4  -8  -9  136.99    6.30
  -5  -8  -9   20.70    1.80
  -5  -8  -9   19.40    2.00
  -5  -8  -9   18.30    1.40
  -5  -8  -9   19.50    1.80
  -6  -8  -9    7.40    1.00
  -6  -8  -9    7.50    1.20
  -6  -8  -9    8.00    1.20
  -7  -8  -9   15.90    0.80
  -7  -8  -9   17.80    1.30
   7   8   9   15.60    1.30
  -8  -8  -9   10.70    0.60
  -8  -8  -9    9.20    0.90
   8   8   9    9.90    1.10
  -9  -8  -9  199.48    7.50
  -9  -8  -9  196.38    7.60
   9   8   9  179.18    7.60
   9   8   9  179.88    7.80
   0  -9  -9    2.10    0.80
   0  -9  -9    5.60    1.60
   0  -9  -9    3.60    2.20
   0  -9  -9    2.60    0.30
  -1  -9  -9   44.10    3.10
  -1  -9  -9   49.20    2.00
  -1  -9  -9   46.10    4.10
  -1  -9  -9   49.30    2.10
  -1  -9  -9   46.80    2.40
  -2  -9  -9  118.29    6.70
  -2  -9  -9  110.29    4.70
  -2  -9  -9  113.79    5.30
  -2  -9  -9  113.99    5.00
  -2  -9  -9  110.59    4.50
  -2  -9  -9  107.79    4.60
  -3  -9  -9   48.30    4.50
  -3  -9  -9   52.29    2.70
  -3  -9  -9   54.89    3.10
  -3  -9  -9   51.19    2.20
  -3  -9  -9   50.09    2.30
  -3  -9  -9   52.49    2.50
  -4  -9  -9   34.30    1.90
  -4  -9  -9   36.20    2.50
  -5  -9  -9   31.40    1.70
  -5  -9  -9   31.20    2.30
  -5  -9  -9   32.10    1.70
  -6  -9  -9    6.70    0.70
  -6  -9  -9    7.50    0.80
  -6  -9  -9    5.50    0.90
   6   9   9    7.40    0.80
  -7  -9  -9   24.40    1.40
   7   9   9   25.70    1.60
  -8  -9  -9    0.30    0.20
  -8  -9  -9    0.20    0.30
   8   9   9   -0.30    0.50
  -9  -9  -9    5.90    0.50
  -9  -9  -9    6.80    0.50
   9   9   9    6.20    0.80
  -2 -10  -9   51.19    2.20
  -2 -10  -9   51.29    2.70
  -2 -10  -9   51.69    2.10
  -3 -10  -9   23.20    2.40
  -3 -10  -9   21.40    1.90
  -3 -10  -9   22.30    1.10
  -3 -10  -9   23.10    1.30
  -3 -10  -9   22.00    1.00
  -4 -10  -9   25.30    2.00
  -4 -10  -9   26.50    1.20
  -4 -10  -9   27.50    1.50
  -5 -10  -9   13.10    1.10
  -5 -10  -9   12.60    1.40
  -5 -10  -9   13.20    0.70
  -5 -10  -9   12.10    0.60
  -6 -10  -9   10.30    1.20
  -6 -10  -9   10.30    0.60
  -6 -10  -9    9.90    0.80
  -6 -10  -9   10.70    0.60
   6  10   9    8.40    1.10
  -7 -10  -9    0.40    0.20
  -7 -10  -9    0.80    0.40
   7  10   9    0.40    0.60
  -8 -10  -9    0.10    0.30
   8  10   9    0.00    0.70
   4   8 -10   31.40    1.70
   4   8 -10   36.10    2.20
  -4  -8  10   38.20    1.50
   3   8 -10   -1.10    0.90
  -3  -8  10    0.20    0.20
  -3  -8  10    0.40    0.20
   2   8 -10    1.50    1.00
  -2  -8  10    1.60    0.30
   1   8 -10   44.20    2.60
  -1  -8  10   50.49    2.10
   5   7 -10   52.49    2.70
   5   7 -10   51.49    2.40
  -5  -7  10   51.89    2.10
  -5  -7  10   52.69    2.10
   4   7 -10   19.30    1.60
  -4  -7  10   19.10    0.90
  -4  -7  10   19.10    0.80
   3   7 -10    3.80    0.70
   3   7 -10    4.00    1.50
  -3  -7  10    3.10    0.20
  -3  -7  10    3.80    0.50
  -3  -7  10    3.30    0.30
  -2  -7  10    6.10    0.60
  -2  -7  10    6.40    0.40
  -2  -7  10    6.40    0.30
   1   7 -10   42.40    3.10
  -1  -7  10   44.30    2.00
  -1  -7  10   43.70    1.80
   0   7 -10   13.50    1.80
   0  -7  10   16.00    0.90
   0  -7  10   14.40    0.70
   1  -7  10   22.90    1.00
   1  -7  10   24.80    1.10
   2  -7  10   13.10    0.70
   6   6 -10    7.60    0.80
  -6  -6  10    6.50    0.40
  -6  -6  10    7.20    0.40
   5   6 -10   17.80    1.20
  -5  -6  10   17.30    0.80
  -5  -6  10   16.30    0.80
   4   6 -10   60.39    3.50
   4   6 -10   59.29    2.90
  -4  -6  10   62.69    2.50
  -4  -6  10   60.49    2.50
   3   6 -10   81.59    3.70
  -3  -6  10   80.99    3.40
  -3  -6  10   79.39    3.20
  -3  -6  10   78.99    3.20
   2   6 -10  168.78    7.20
  -2  -6  10  171.38    6.80
  -2  -6  10  172.48    7.00
  -2  -6  10  172.88    6.80
  -1  -6  10  132.99    5.30
  -1  -6  10  130.09    5.10
  -1  -6  10  117.49    5.00
   0   6 -10   39.10    3.20
   0  -6  10   44.20    2.10
   0  -6  10   46.40    1.80
   1  -6  10    0.10    0.30
   1  -6  10    0.30    0.10
   2  -6  10    5.30    0.30
   2  -6  10    5.40    0.50
   3  -6  10   12.30    0.60
   3  -6  10   12.00    0.60
   3  -6  10   12.50    0.60
   6   5 -10   21.90    1.50
   6   5 -10   23.00    1.50
  -6  -5  10   23.50    1.00
   5   5 -10   48.50    2.40
  -5  -5  10   50.89    2.10
  -5  -5  10   49.90    2.10
   4   5 -10   75.39    3.50
   4   5 -10   79.29    4.20
  -4  -5  10   77.29    3.20
  -4  -5  10   79.29    3.20
   3   5 -10    9.20    1.00
   3   5 -10   12.10    2.00
  -3  -5  10   10.00    0.50
  -3  -5  10   10.00    0.50
  -3  -5  10   10.40    0.80
   2   5 -10   15.20    1.40
  -2  -5  10   13.50    1.00
  -2  -5  10   15.20    0.70
  -2  -5  10   15.00    0.70
  -1  -5  10   39.20    1.70
  -1  -5  10   40.90    1.70
  -1  -5  10   43.40    2.10
   0  -5  10  125.09    5.10
   0  -5  10  127.89    5.40
   0  -5  10  131.99    5.10
  -1   5 -10   21.80    2.60
   1  -5  10   22.00    1.00
   1  -5  10   23.50    1.40
   2  -5  10   37.30    1.60
   2  -5  10   39.70    1.90
   2  -5  10   41.10    1.80
   3  -5  10   90.39    3.70
   3  -5  10   91.79    3.60
   3  -5  10   92.89    3.70
   3  -5  10   84.09    3.60
   4  -5  10    2.10    0.20
   4  -5  10    2.40    0.30
   4  -5  10    2.40    0.20
   4  -5  10    2.10    0.20
   7   4 -10    1.60    0.60
  -7  -4  10    0.90    0.10
   6   4 -10   17.50    1.30
   6   4 -10   19.30    1.40
  -6  -4  10   16.70    0.80
   5   4 -10   46.20    2.40
   5   4 -10   51.29    2.50
  -5  -4  10   50.39    2.00
  -5  -4  10   46.80    2.00
   4   4 -10  128.49    6.10
   4   4 -10  127.29    5.60
  -4  -4  10  137.89    5.30
  -4  -4  10  128.49    5.20
   3   4 -10   74.39    3.40
   3   4 -10   75.29    4.20
  -3  -4  10   75.99    3.00
  -3  -4  10   74.39    3.00
  -3  -4  10   69.99    3.20
   2   4 -10   31.70    1.90
   2   4 -10   29.00    3.10
  -2  -4  10   33.80    1.40
  -2  -4  10   31.80    1.40
  -2  -4  10   30.60    1.70
  -1  -4  10   86.09    3.40
  -1  -4  10   86.69    3.40
  -1  -4  10   79.09    3.70
   0  -4  10  393.96   15.40
   0  -4  10  399.66   15.80
   0  -4  10  380.76   15.40
  -1   4 -10   22.00    2.70
   1  -4  10   21.70    1.00
   1  -4  10   22.60    1.00
   1  -4  10   21.50    1.50
   2  -4  10  147.49    6.30
   2  -4  10  148.49    6.00
   2  -4  10  153.38    6.10
   3  -4  10   24.50    1.10
   3  -4  10   25.20    1.40
   4  -4  10    4.20    0.40
   4  -4  10    4.50    0.40
   4  -4  10    4.00    0.30
   4  -4  10    4.70    0.30
   5  -4  10   19.00    0.90
   5  -4  10   20.50    1.00
   5  -4  10   18.60    0.80
   5  -4  10   19.90    0.90
   7   3 -10   -0.30    0.60
  -7  -3  10    0.20    0.10
   6   3 -10   38.40    2.10
   6   3 -10   39.40    2.00
  -6  -3  10   39.00    1.60
   5   3 -10    3.80    0.70
   5   3 -10    3.60    0.80
  -5  -3  10    4.00    0.40
   4   3 -10   10.10    1.10
  -4  -3  10   10.00    0.60
  -4  -3  10    9.50    0.60
   3   3 -10    1.80    1.20
   3   3 -10    0.50    0.60
  -3  -3  10    1.30    0.20
  -3  -3  10    1.20    0.20
   2   3 -10   -0.80    1.30
   2   3 -10   -1.50    3.70
   2   3 -10    0.80    0.70
  -2  -3  10    0.40    0.20
  -2  -3  10   -2.80    5.70
  -2  -3  10   -0.10    0.10
  -2  -3  10    0.50    0.40
   1   3 -10   34.40    3.10
   1   3 -10   35.60    2.00
  -1  -3  10   30.30    1.80
  -1  -3  10   33.00    1.40
  -1  -3  10   33.10    1.40
  -1  -3  10   30.50    9.40
   0   3 -10    7.70    1.90
   0  -3  10    5.60    0.30
   0  -3  10    4.30    5.00
   0  -3  10    3.80    0.60
   0  -3  10    6.10    0.40
  -1   3 -10  237.28   10.40
  -1   3 -10  229.98   10.20
  -1   3 -10  239.28   10.50
   1  -3  10  207.88    9.00
   1  -3  10  229.18    9.50
   1  -3  10  229.78    9.10
  -2   3 -10   41.60    2.90
   2  -3  10   37.20    2.20
   2  -3  10   41.60    1.70
   2  -3  10   40.20    1.70
   3  -3  10   12.10    0.60
   3  -3  10   11.70    0.60
   3  -3  10   11.90    0.80
   4  -3  10    0.80    0.10
   4  -3  10    0.30    0.20
   4  -3  10    0.50    0.20
   5  -3  10   18.60    0.90
   5  -3  10   17.80    0.80
   5  -3  10   18.10    0.80
   5  -3  10   19.50    0.90
   6  -3  10   37.90    1.50
   6  -3  10   35.50    1.50
   6  -3  10   34.00    1.50
   7   2 -10    0.90    0.70
  -7  -2  10    0.50    0.20
   6   2 -10   12.60    1.40
   6   2 -10   11.80    1.20
  -6  -2  10   12.90    0.60
   5   2 -10   72.79    3.40
   5   2 -10   76.79    3.40
  -5  -2  10   68.99    3.00
   4   2 -10  176.78    6.90
   4   2 -10  163.98    6.80
  -4  -2  10  148.89    6.50
   3   2 -10   -0.30    0.70
   3   2 -10    0.40    1.10
   3   2 -10   -0.30    0.50
  -3  -2  10   -0.10    0.30
  -3  -2  10    0.00    0.20
   2   2 -10   33.50    2.50
   2   2 -10   34.30    2.40
   2   2 -10   32.20    1.80
  -2  -2  10   31.30    1.40
  -2  -2  10   31.50    1.50
   1   2 -10  126.49    6.70
   1   2 -10  127.79    5.90
   1   2 -10  125.49    5.20
  -1  -2  10  120.39    4.80
  -1  -2  10  108.79    4.90
   0   2 -10   11.90    1.80
   0   2 -10   10.70    2.00
   0  -2  10   10.10    0.50
   0  -2  10    9.70    0.50
   0  -2  10    7.90    1.00
  -1   2 -10  160.38    7.20
  -1   2 -10  163.08    7.20
   1  -2  10  152.68    6.10
   1  -2  10  156.98    6.10
   1  -2  10  134.09    6.50
  -2   2 -10 1061.09   39.50
  -2   2 -10 1000.80   39.30
  -2   2 -10 1045.70   39.40
   2  -2  10  967.40   38.60
   2  -2  10  917.31   39.30
   2  -2  10  920.81   38.50
  -3   2 -10    2.40    1.60
  -3   2 -10    1.50    1.20
   3  -2  10    1.60    0.20
   3  -2  10    1.90    0.20
   3  -2  10    2.20    0.40
   4  -2  10    4.50    0.30
   4  -2  10    4.30    0.30
   4  -2  10    5.00    0.60
   5  -2  10  125.29    5.50
   5  -2  10  132.29    5.40
   5  -2  10  146.39    5.50
   6  -2  10    3.80    0.30
   6  -2  10    3.00    0.30
   6  -2  10    3.20    0.30
   6  -2  10    4.10    0.40
   7  -2  10    1.40    0.20
   7  -2  10    1.30    0.10
   7  -2  10    1.60    0.20
   6   1 -10    0.40    0.80
   6   1 -10    0.50    0.70
   6   1 -10    0.20    0.70
   5   1 -10   17.90    1.00
   5   1 -10   19.90    1.40
   5   1 -10   19.90    1.60
  -5  -1  10   17.50    1.00
   4   1 -10    1.50    0.70
   4   1 -10    1.90    0.70
   3   1 -10   22.20    1.60
   3   1 -10   22.10    1.60
   3   1 -10   20.10    1.10
  -3  -1  10   20.60    4.10
  -3  -1  10   16.50    0.90
   2   1 -10   45.50    2.40
   2   1 -10   38.50    2.10
   2   1 -10   37.70    1.80
   2   1 -10   40.20    2.90
  -2  -1  10   36.20    5.70
  -2  -1  10   32.10    1.60
   1   1 -10    0.50    1.00
   1   1 -10    1.30    1.10
   1   1 -10    2.00    2.30
   1   1 -10   -0.30    0.60
  -1  -1  10    0.40    0.20
  -1  -1  10    0.30    0.20
   0   1 -10    2.50    1.50
   0   1 -10    0.00    0.80
   0   1 -10    1.00    1.00
   0  -1  10    1.10    0.20
   0  -1  10    1.10    0.50
   0  -1  10    0.90    0.20
  -1   1 -10   40.20    2.70
  -1   1 -10   38.30    2.60
   1  -1  10   35.60    1.50
   1  -1  10   36.40    1.50
   1  -1  10   29.40    2.10
  -2   1 -10   26.00    2.40
  -2   1 -10   20.40    2.10
   2  -1  10   21.80    1.00
   2  -1  10   22.00    1.00
  -3   1 -10   21.00    2.00
  -3   1 -10   19.50    2.00
   3  -1  10   19.00    0.80
   3  -1  10   17.40    1.10
   3  -1  10   19.80    0.90
  -4   1 -10    5.20    1.30
  -4   1 -10    5.40    1.50
   4  -1  10    3.80    0.50
   4  -1  10    4.50    0.30
   4  -1  10    4.90    0.30
   5  -1  10    0.60    0.10
   5  -1  10    0.50    0.20
   5  -1  10    0.60    0.10
   6  -1  10    6.60    0.30
   6  -1  10    5.20    0.50
   6  -1  10    5.10    0.50
   6  -1  10    5.40    0.40
   7  -1  10    1.00    0.20
   7  -1  10    0.70    0.20
   7  -1  10    1.10    0.20
  -8   1 -10   12.30    0.80
   8  -1  10   15.20    0.70
   8  -1  10   15.20    0.70
   8  -1  10   12.70    0.80
   6   0 -10   88.39    3.60
   6   0 -10   88.89    4.10
   5   0 -10    0.20    0.80
   5   0 -10    0.00    0.80
   5   0 -10    1.50    0.80
   4   0 -10    4.50    0.90
   4   0 -10    2.30    0.40
   4   0 -10    3.60    0.90
   4   0 -10    3.20    1.10
   3   0 -10    5.10    0.60
   3   0 -10    5.60    1.00
   3   0 -10    5.60    0.90
   2   0 -10  170.78    7.50
   2   0 -10  172.68    7.30
   2   0 -10  175.18    7.80
   2   0 -10  170.08    7.10
  -2   0  10  178.28   10.20
   1   0 -10   65.79    3.50
   1   0 -10   62.69    2.80
   1   0 -10   63.99    3.10
   1   0 -10   60.69    3.80
  -1   0  10   64.09    6.50
   0   0 -10   37.00    2.90
   0   0 -10   34.00    2.20
   0   0 -10   34.00    2.70
   0   0 -10   30.10    3.10
   0   0  10   38.80    6.30
  -1   0 -10   37.20    2.70
   1   0  10   29.30    1.40
  -2   0 -10   18.80    2.30
  -2   0 -10   18.40    1.80
   2   0  10   15.70    0.80
  -3   0 -10   54.19    5.20
  -3   0 -10   73.49    3.50
   3   0  10   71.19    2.80
   3   0  10   70.59    2.80
  -4   0 -10  583.04   23.10
  -4   0 -10  580.04   22.90
   4   0  10  528.15   22.20
   4   0  10  574.14   22.20
   5   0  10  143.69    5.80
   5   0  10  149.99    5.80
   5   0  10  144.89    6.10
   6   0  10   54.09    2.20
   6   0  10   53.09    2.10
   6   0  10   54.89    2.10
   6   0  10   44.00    2.30
   7   0  10    9.60    0.60
   7   0  10   12.90    0.60
   7   0  10   11.90    0.60
  -8   0 -10   -0.30    0.30
   8   0  10    0.00    0.10
   8   0  10   -0.10    0.10
   8   0  10    0.20    0.10
   6  -1 -10   19.70    1.50
   6  -1 -10   19.00    1.70
   6  -1 -10   18.60    0.90
   5  -1 -10   10.20    0.70
   5  -1 -10   10.00    1.10
   5  -1 -10   11.30    1.40
   5  -1 -10    8.20    1.20
   4  -1 -10   38.50    2.40
   4  -1 -10   39.10    1.80
   4  -1 -10   36.30    2.50
   4  -1 -10   34.90    2.40
   3  -1 -10    6.30    1.20
   3  -1 -10    4.60    1.10
   3  -1 -10    3.70    1.00
   2  -1 -10   56.79    3.10
   2  -1 -10   60.29    2.70
   2  -1 -10   62.39    3.30
  -2   1  10   64.39   10.60
   1  -1 -10  398.86   16.40
   1  -1 -10  391.06   16.80
   1  -1 -10  416.16   16.70
  -1   1  10  419.06   19.10
   0  -1 -10  184.08    7.50
   0  -1 -10  183.38    8.20
   0  -1 -10  178.78    8.20
   0  -1 -10  188.28    7.80
   0   1  10  187.98   10.90
  -1  -1 -10   87.39    4.60
  -1  -1 -10   77.99    4.70
   1   1  10   87.69   11.10
  -2  -1 -10    2.90    1.00
  -2  -1 -10    4.60    1.40
  -3  -1 -10  144.79    6.30
  -3  -1 -10  145.19    6.70
   3   1  10  138.89    5.70
  -4  -1 -10   32.70    2.20
   4   1  10   29.50    1.30
   5   1  10   78.59    3.60
   5   1  10   82.99    3.30
   6   1  10    7.10    0.70
   6   1  10    8.60    0.40
   6   1  10    8.40    0.50
   7   1  10   17.70    1.00
   7   1  10   20.40    0.90
   7   1  10   19.80    0.90
  -8  -1 -10   20.10    1.20
   8   1  10   19.20    1.10
   8   1  10   23.30    1.00
   8   1  10   23.10    1.10
  -9  -1 -10   47.40    2.00
   9   1  10   48.90    1.90
   5  -2 -10   24.60    1.70
   5  -2 -10   22.80    1.90
   5  -2 -10   24.50    1.20
   4  -2 -10   19.20    1.90
   4  -2 -10   19.80    1.70
   4  -2 -10   20.10    1.10
   4  -2 -10   16.80    2.00
   3  -2 -10   18.50    2.10
   3  -2 -10   20.00    2.10
   3  -2 -10   19.70    1.90
   3  -2 -10   21.80    1.20
   2  -2 -10   18.40    2.20
   2  -2 -10   18.60    1.80
   2  -2 -10   17.90    1.10
   2  -2 -10   19.60    2.30
  -2   2  10   19.20    8.90
  -2   2  10   13.50    4.50
   1  -2 -10   29.30    2.20
   1  -2 -10   27.60    2.60
   1  -2 -10   31.30    1.60
   1  -2 -10   28.90    2.60
  -1   2  10   31.10    5.00
   0  -2 -10   12.50    1.00
   0  -2 -10   12.60    1.80
   0  -2 -10   14.60    1.50
   0  -2 -10   11.20    1.70
   0   2  10   15.00    4.30
  -1  -2 -10  303.67   12.10
  -1  -2 -10  309.67   12.50
  -1  -2 -10  303.27   12.70
  -1  -2 -10  287.27   13.00
   1   2  10  300.57   15.00
  -2  -2 -10   -0.90    2.10
  -2  -2 -10    2.80    1.20
   2   2  10    2.80    3.30
  -3  -2 -10   -0.30    1.00
  -3  -2 -10    0.70    1.00
   3   2  10   -0.10    0.20
  -4  -2 -10  182.28    7.20
   4   2  10  143.49    6.40
   5   2  10  300.67   14.30
   5   2  10  413.56   14.10
   6   2  10    3.00    0.40
   6   2  10    4.10    0.30
  -7  -2 -10    7.90    1.00
   7   2  10    6.60    0.40
   7   2  10    4.70    0.50
  -8  -2 -10    4.50    0.60
   8   2  10    4.90    0.40
   8   2  10    4.50    0.40
  -9  -2 -10    0.10    0.20
   9   2  10    0.30    0.10
   5  -3 -10   23.30    1.10
   5  -3 -10   24.50    1.60
   4  -3 -10   23.80    1.20
   4  -3 -10   26.30    1.80
   4  -3 -10   25.20    1.90
   3  -3 -10    2.80    1.70
   3  -3 -10    3.80    1.30
   3  -3 -10    2.50    1.60
   3  -3 -10    3.90    0.50
   2  -3 -10   12.90    0.90
   2  -3 -10   12.00    1.70
   2  -3 -10   11.10    1.40
   1  -3 -10  438.76   19.10
  -1   3  10  499.95   22.90
  -1   3  10  472.05   21.50
   0  -3 -10   49.99    2.30
   0  -3 -10   47.10    3.00
   0  -3 -10   49.60    3.60
   0  -3 -10   51.09    3.00
   0   3  10   50.29    7.10
   0   3  10   60.19    8.80
  -1  -3 -10  117.79    4.90
  -1  -3 -10  117.89    5.70
  -1  -3 -10  113.19    6.10
  -1  -3 -10  124.29    5.50
   1   3  10  119.49    8.50
  -2  -3 -10    8.90    1.90
  -2  -3 -10    7.10    1.40
  -2  -3 -10    7.40    1.40
   2   3  10   10.40    3.60
  -3  -3 -10   55.99    4.00
  -3  -3 -10   61.69    3.40
   3   3  10   58.99    5.90
  -4  -3 -10  263.17   12.60
  -4  -3 -10  264.97   11.50
  -4  -3 -10  308.67   11.60
   4   3  10  261.37   10.90
   5   3  10    0.70    0.30
  -6  -3 -10    2.40    0.80
   6   3  10    1.50    0.20
   6   3  10    1.10    0.30
  -7  -3 -10  143.69    5.90
   7   3  10  134.89    5.60
  -8  -3 -10   11.70    0.90
   8   3  10   10.80    0.60
  -9  -3 -10   19.30    1.00
   9   3  10   20.50    0.90
   4  -4 -10    0.00    0.30
   4  -4 -10   -0.10    0.70
   3  -4 -10   30.90    1.90
   3  -4 -10   30.10    1.40
   3  -4 -10   26.20    2.00
   3  -4 -10   26.90    1.40
   2  -4 -10    0.50    0.90
   2  -4 -10    0.00    0.90
   2  -4 -10    0.90    0.40
   1  -4 -10   45.70    2.80
   1  -4 -10   42.50    3.30
   1  -4 -10   44.10    2.10
   1  -4 -10   45.10    3.00
   0  -4 -10  430.56   18.60
   0   4  10  462.65   22.70
   0   4  10  443.16   21.10
  -1  -4 -10   51.69    3.00
  -1  -4 -10   52.79    3.80
  -1  -4 -10   46.00    2.20
  -1  -4 -10   50.09    2.90
   1   4  10   46.20    8.20
   1   4  10   43.70    6.70
  -2  -4 -10    6.80    1.30
  -2  -4 -10    7.20    1.30
  -2  -4 -10    8.10    1.80
   2   4  10    9.00    3.80
  -3  -4 -10   15.30    1.80
  -3  -4 -10   15.50    2.20
   3   4  10   23.30    3.90
  -4  -4 -10   43.30    2.70
  -4  -4 -10   40.70    3.40
   4   4  10   48.60    6.40
  -5  -4 -10   56.89    3.90
  -5  -4 -10   59.19    2.80
   5   4  10   57.29    2.40
  -6  -4 -10  139.39    5.50
   6   4  10  119.99    5.20
  -7  -4 -10  190.88    7.60
   7   4  10  177.78    7.40
  -8  -4 -10   14.80    0.90
   8   4  10   13.90    0.70
   9   4  10   50.39    2.30
   4  -5 -10   11.60    0.70
   3  -5 -10   21.30    1.10
   3  -5 -10   20.20    1.10
   3  -5 -10   20.30    1.60
   3  -5 -10   20.70    1.70
   2  -5 -10    2.90    0.40
   2  -5 -10    3.10    0.90
   2  -5 -10    1.50    0.90
   2  -5 -10    3.20    0.50
   1  -5 -10    1.10    1.00
   1  -5 -10    0.30    0.90
   1  -5 -10    0.60    0.40
   0  -5 -10  213.58    8.90
   0  -5 -10  209.18    8.80
   0  -5 -10  208.48    8.40
   0  -5 -10  201.98    9.20
  -1  -5 -10  935.31   36.50
  -1  -5 -10  890.11   36.80
  -1  -5 -10  949.51   36.50
   1   5  10  916.61   41.00
   1   5  10  884.51   39.00
  -2  -5 -10   24.10    2.10
  -2  -5 -10   24.30    2.90
  -2  -5 -10   23.90    2.30
   2   5  10   23.70    5.20
  -3  -5 -10    4.70    1.70
  -3  -5 -10    2.80    1.10
  -3  -5 -10    2.80    1.10
   3   5  10    9.40    6.20
  -4  -5 -10   73.89    6.20
  -4  -5 -10   74.89    4.00
   4   5  10   81.79    7.60
  -5  -5 -10    5.60    1.00
  -5  -5 -10    9.00    1.30
  -5  -5 -10    9.40    1.60
   5   5  10   14.10    5.30
  -6  -5 -10   32.70    1.60
  -6  -5 -10   30.80    2.60
   6   5  10   31.00    1.40
  -7  -5 -10   67.79    2.80
   7   5  10   60.09    2.70
  -8  -5 -10    0.70    0.30
   8   5  10    0.70    0.20
  -9  -5 -10    0.80    0.30
   9   5  10    0.90    0.30
   3  -6 -10   58.19    2.80
   3  -6 -10   66.49    3.00
   3  -6 -10   69.99    2.70
   2  -6 -10    2.40    0.90
   2  -6 -10    2.90    0.40
[truncated: 52,962 more chars]
